# Supplementary material for: Biosynthesis of natural and halogenated plant monoterpene indole alkaloids in yeast
Source: Nat Chem Biol. 2023 Nov 6;19(12):1551–60. doi: 10.1038/s41589-023-01430-2 (PMC10667104; doi:10.1038/s41589-023-01430-2)
Supplement: Supplementary file 3 — Excel file containing source data for the Supplementary figures. [file 41589_2023_1430_MOESM3_ESM.xlsx]

## Sheet: SuppFig1
Peak_Name	Area	Amt	Sample_Notes		LAYOUT
Caffeine	876853	1	96WP1458_A1		Well	name
Caffeine	849695	1	96WP1458_A2		A1	Sc77
Caffeine	967170	1	96WP1458_A3		A2	Sc77
Caffeine	907707	1	96WP1458_A4		A3	Sc77
Caffeine	963564	1	96WP1458_A5		A4	Sc78
Caffeine	956001	1	96WP1458_A6		A5	Sc78
Caffeine	969862	1	96WP1458_A7		A6	Sc78
Caffeine	845774	1	96WP1458_A8		A7	MIA CM3
Caffeine	833347	1	96WP1458_A9		A8	MIA CM3
Caffeine	990721	1	96WP1458_A10		A9	MIA CM3
Caffeine	933227	1	96WP1458_A11		A10	Sc112
Caffeine	967485	1	96WP1458_A12		A11	Sc112
Caffeine	893096	1	QC02_v16_#7		A12	Sc112
Caffeine	4109	1	Solvent Blank		B1	Sc112
Caffeine	983763	1	96WP1458_B1		B2	Sc112
Caffeine	984208	1	96WP1458_B2		B3	Sc112
Caffeine	943682	1	96WP1458_B3		B4	Sc112
Caffeine	939151	1	96WP1458_B4		B5	ScBJL 85
Caffeine	868027	1	96WP1458_B5		B6	ScBJL 85
Caffeine	986851	1	96WP1458_B6		B7	ScBJL 85
Caffeine	907525	1	96WP1458_B7
Caffeine	937189	1	96WP1458_B8
Caffeine	927436	1	96WP1458_B9
Caffeine	990024	1	96WP1458_B10
Caffeine	14937	1	Solvent Blank
Caffeine	9004	1	Double Blank_SC
Caffeine	1224000	1	Blank_SC
Caffeine	1160000	1	Std_v16_SC#1
Caffeine	1147000	1	Std_v16_SC#2
Caffeine	1150000	1	Std_v16_SC#3
Caffeine	1116000	1	Std_v16_SC#4
Caffeine	1101000	1	Std_v16_SC#5
Caffeine	1003000	1	Std_v16_SC#6
Caffeine	1102000	1	Std_v16_SC#7
Caffeine	1109000	1	Std_v16_SC#8
Caffeine	1200000	1	Std_v16_SC#9
Caffeine	1255000	1	Std_v16_SC#10
Caffeine	9819	1	Solvent Blank
Secologanin	102855	27.395	96WP1458_A1
Secologanin	114057	43.83	96WP1458_A2
Secologanin	431617	346.683	96WP1458_A3
Secologanin	389149	329.647	96WP1458_A4
Secologanin	397791	314.232	96WP1458_A5
Secologanin	252534	169.93	96WP1458_A6
Secologanin	949389	863.632	96WP1458_A7
Secologanin	993313	1053.43	96WP1458_A8
Secologanin	1009000	1089.04	96WP1458_A9
Secologanin	988	N/A	96WP1458_A10
Secologanin	34414	N/A	96WP1458_A11
Secologanin	286923	201.386	96WP1458_A12
Secologanin	10380000	11189.5	QC02_v16_#7
Secologanin	1043	159.837	Solvent Blank
Secologanin	215408	126.066	96WP1458_B1
Secologanin	443488	350.891	96WP1458_B2
Secologanin	313335	235.811	96WP1458_B3
Secologanin	216765	137.564	96WP1458_B4
Secologanin	798818	806.735	96WP1458_B5
Secologanin	719330	621.012	96WP1458_B6
Secologanin	854225	827.117	96WP1458_B7
Secologanin	974680	922.947	96WP1458_B8
Secologanin	912582	868.575	96WP1458_B9
Secologanin	899491	795.365	96WP1458_B10
Secologanin	970	N/A	Solvent Blank
Secologanin	0	0	Double Blank_SC
Secologanin	745	N/A	Blank_SC
Secologanin	75029	0	Std_v16_SC#1
Secologanin	164295	52.587	Std_v16_SC#2
Secologanin	417864	266.166	Std_v16_SC#3
Secologanin	815017	622.444	Std_v16_SC#4
Secologanin	1730000	1438.71	Std_v16_SC#5
Secologanin	4274000	4050	Std_v16_SC#6
Secologanin	7857000	6832.11	Std_v16_SC#7
Secologanin	16190000	14088.9	Std_v16_SC#8
Secologanin	32240000	25982.9	Std_v16_SC#9
Secologanin	53240000	41099	Std_v16_SC#10
Secologanin	3405	250.128	Solvent Blank
Serpentine	14958	17.0587	96WP1458_A1
Serpentine	30809	36.2589	96WP1458_A2
Serpentine	19130	19.7794	96WP1458_A3
Serpentine	19915	21.9399	96WP1458_A4
Serpentine	20171	20.9337	96WP1458_A5
Serpentine	24303	25.4215	96WP1458_A6
Serpentine	0	0	96WP1458_A7
Serpentine	0	0	96WP1458_A8
Serpentine	0	0	96WP1458_A9
Serpentine	1120000	1130.49	96WP1458_A10
Serpentine	872747	935.193	96WP1458_A11
Serpentine	1158000	1196.92	96WP1458_A12
Serpentine	129822	145.362	QC02_v16_#7
Serpentine	1650	401.558	Solvent Blank
Serpentine	945280	960.882	96WP1458_B1
Serpentine	982915	998.686	96WP1458_B2
Serpentine	940633	996.769	96WP1458_B3
Serpentine	956752	1018.74	96WP1458_B4
Serpentine	4492000	1356.07	96WP1458_B5
Serpentine	4222000	1121.1	96WP1458_B6
Serpentine	4638000	1339.38	96WP1458_B7
Serpentine	25665	7.331	96WP1458_B8
Serpentine	6404	1.965	96WP1458_B9
Serpentine	2780	0.891	96WP1458_B10
Serpentine	559	9.96	Solvent Blank
Serpentine	0	0	Double Blank_SC
Serpentine	0	0	Blank_SC
Serpentine	706	0.315	Std_v16_SC#1
Serpentine	1484	0.495	Std_v16_SC#2
Serpentine	3676	0.993	Std_v16_SC#3
Serpentine	8534	2.16	Std_v16_SC#4
Serpentine	16564	4.097	Std_v16_SC#5
Serpentine	49767	13.159	Std_v16_SC#6
Serpentine	108599	25.974	Std_v16_SC#7
Serpentine	259453	61.468	Std_v16_SC#8
Serpentine	569975	124.576	Std_v16_SC#9
Serpentine	1143000	238.763	Std_v16_SC#10
Serpentine	3499	93.529	Solvent Blank
Strictosidine	1109	22.764	96WP1458_A1
Strictosidine	2241	30.56	96WP1458_A2
Strictosidine	2657	31.179	96WP1458_A3
Strictosidine	1920	27.594	96WP1458_A4
Strictosidine	2022	27.496	96WP1458_A5
Strictosidine	2247	28.931	96WP1458_A6
Strictosidine	1137000	6671.93	96WP1458_A7
Strictosidine	1468000	9867.55	96WP1458_A8
Strictosidine	1261000	8601.92	96WP1458_A9
Strictosidine	682	19.497	96WP1458_A10
Strictosidine	685	19.755	96WP1458_A11
Strictosidine	2958	32.944	96WP1458_A12
Strictosidine	1360000	8657.45	QC02_v16_#7
Strictosidine	0	0	Solvent Blank
Strictosidine	2058	27.461	96WP1458_B1
Strictosidine	2711	31.222	96WP1458_B2
Strictosidine	1467	24.411	96WP1458_B3
Strictosidine	1859	26.823	96WP1458_B4
Strictosidine	529	19.049	96WP1458_B5
Strictosidine	649	19.321	96WP1458_B6
Strictosidine	3332	36.426	96WP1458_B7
Strictosidine	2363000	14327.3	96WP1458_B8
Strictosidine	2573000	15762	96WP1458_B9
Strictosidine	2300000	13204	96WP1458_B10
Strictosidine	0	0	Solvent Blank
Strictosidine	0	0	Double Blank_SC
Strictosidine	0	0	Blank_SC
Strictosidine	6571	47.747	Std_v16_SC#1
Strictosidine	16554	97.515	Std_v16_SC#2
Strictosidine	44571	235.535	Std_v16_SC#3
Strictosidine	93485	491.09	Std_v16_SC#4
Strictosidine	186029	974.411	Std_v16_SC#5
Strictosidine	507980	2890.65	Std_v16_SC#6
Strictosidine	918007	4742.95	Std_v16_SC#7
Strictosidine	2177000	11158.6	Std_v16_SC#8
Strictosidine	5022000	23761.5	Std_v16_SC#9
Strictosidine	9701000	43900.5	Std_v16_SC#10
Strictosidine	536	325.283	Solvent Blank
Tetrahydroalstonine	3616000	894.982	96WP1458_A1
Tetrahydroalstonine	4740000	1210.81	96WP1458_A2
Tetrahydroalstonine	3849000	863.658	96WP1458_A3
Tetrahydroalstonine	3836000	917.188	96WP1458_A4
Tetrahydroalstonine	4067000	916.129	96WP1458_A5
Tetrahydroalstonine	4015000	911.431	96WP1458_A6
Tetrahydroalstonine	2849	0.437	96WP1458_A7
Tetrahydroalstonine	957	0.045	96WP1458_A8
Tetrahydroalstonine	0	0	96WP1458_A9
Tetrahydroalstonine	436244	95.39	96WP1458_A10
Tetrahydroalstonine	648539	150.664	96WP1458_A11
Tetrahydroalstonine	865450	193.993	96WP1458_A12
Tetrahydroalstonine	1437000	349.072	QC02_v16_#7
Tetrahydroalstonine	933	49.067	Solvent Blank
Tetrahydroalstonine	744558	164.103	96WP1458_B1
Tetrahydroalstonine	881798	194.3	96WP1458_B2
Tetrahydroalstonine	815341	187.364	96WP1458_B3
Tetrahydroalstonine	783197	180.839	96WP1458_B4
Tetrahydroalstonine	5786000	994.879	96WP1458_B5
Tetrahydroalstonine	5275000	797.804	96WP1458_B6
Tetrahydroalstonine	5632000	926.252	96WP1458_B7
Tetrahydroalstonine	3844	0.69	96WP1458_B8
Tetrahydroalstonine	913	0.013	96WP1458_B9
Tetrahydroalstonine	936	0.005	96WP1458_B10
Tetrahydroalstonine	0	0	Solvent Blank
Tetrahydroalstonine	0	0	Double Blank_SC
Tetrahydroalstonine	0	0	Blank_SC
Tetrahydroalstonine	7976	1.293	Std_v16_SC#1
Tetrahydroalstonine	19316	3.456	Std_v16_SC#2
Tetrahydroalstonine	47835	8.828	Std_v16_SC#3
Tetrahydroalstonine	108660	20.939	Std_v16_SC#4
Tetrahydroalstonine	206228	40.455	Std_v16_SC#5
Tetrahydroalstonine	555164	119.981	Std_v16_SC#6
Tetrahydroalstonine	1154000	227.139	Std_v16_SC#7
Tetrahydroalstonine	2655000	519.512	Std_v16_SC#8
Tetrahydroalstonine	5498000	994.115	Std_v16_SC#9
Tetrahydroalstonine	10640000	1840.28	Std_v16_SC#10
Tetrahydroalstonine	3455	76.2	Solvent Blank
Tryptamine	239500000	74498.8	96WP1458_A1
Tryptamine	224300000	72001.7	96WP1458_A2
Tryptamine	236200000	66594.9	96WP1458_A3
Tryptamine	238500000	71661.7	96WP1458_A4
Tryptamine	205500000	58145	96WP1458_A5
Tryptamine	226000000	64480.5	96WP1458_A6
Tryptamine	187800000	52789.4	96WP1458_A7
Tryptamine	177900000	57353.7	96WP1458_A8
Tryptamine	178500000	58415.4	96WP1458_A9
Tryptamine	245200000	67499.1	96WP1458_A10
Tryptamine	243100000	71049.3	96WP1458_A11
Tryptamine	243600000	68666.8	96WP1458_A12
Tryptamine	27530000	8300.99	QC02_v16_#7
Tryptamine	40767	2589.62	Solvent Blank
Tryptamine	254900000	70657.1	96WP1458_B1
Tryptamine	224400000	62167.8	96WP1458_B2
Tryptamine	232500000	67185.6	96WP1458_B3
Tryptamine	229600000	66675.6	96WP1458_B4
Tryptamine	178500000	56075.8	96WP1458_B5
Tryptamine	206100000	56937.9	96WP1458_B6
Tryptamine	195700000	58803.4	96WP1458_B7
Tryptamine	169000000	49157.6	96WP1458_B8
Tryptamine	182400000	53618.8	96WP1458_B9
Tryptamine	186200000	51265.9	96WP1458_B10
Tryptamine	38053	575.026	Solvent Blank
Tryptamine	186078	5525.49	Double Blank_SC
Tryptamine	113196	N/A	Blank_SC
Tryptamine	467862	0	Std_v16_SC#1
Tryptamine	823115	75.115	Std_v16_SC#2
Tryptamine	1818000	310.781	Std_v16_SC#3
Tryptamine	3522000	741.286	Std_v16_SC#4
Tryptamine	6588000	1513.64	Std_v16_SC#5
Tryptamine	15750000	4170.15	Std_v16_SC#6
Tryptamine	29890000	7289.31	Std_v16_SC#7
Tryptamine	54950000	13419.1	Std_v16_SC#8
Tryptamine	121300000	27480.6	Std_v16_SC#9
Tryptamine	198200000	43045.3	Std_v16_SC#10
Tryptamine	27977	657.511	Solvent Blank

## Sheet:  SuppFig2
STRAIN ScBJL85
sample name	Sample Name	CHEBI15771_Loganin	CHEBI18002_Secologanin	CHEBI17559_Strictosidine	THA	Serpentine	CHEBI16765_Tryptamine		s1,2,3	mean and std_Loganin	CHEBI18002_Secologanin	CHEBI17559_Strictosidine	Ajmalicine	Serpentine	CHEBI16765_Tryptamine
		mg/L	mg/L	mg/L	mg/L	mg/L	mg/L
s1	c1	4.57097	0	0	0.00616148	3.91182	103.837		48	4.07595	0	0.00506833	0.00649102	4.04313	101.852
s1	c2	4.87192	0	0.015205	0.0061359	3.93165	101.854		stdv	1.12811	0	0.00877861	0.000593078	0.210497	1.98572
s1	c3	2.78497	0	0	0.00717569	4.28592	99.8653
s2	e9	16.1958	0	0	0.00279085	7.42125	130.002		96	13.0253	0	0	0.0115805	8.12638	124.528
s2	e10	15.564	0	0	0.00229479	7.87683	122.449		stdv	4.95435	0	0	0.0156557	0.857592	4.78593
s2	e11	7.31613	0	0	0.0296558	9.08108	121.132
s3	h5 used in pub F1	8.53189	0	0	0.0230758	8.85018	139.562		144	7.06275	0	0	0.0383052	8.82812	92.4372
s3	h6/ F2	6.3035	0	0	0.0160798	7.5725	107.194		stdv	1.27255	0	0	0.0326248	1.24475	55.9813
s3	h7 F8	6.35286	0	0	0.0757599	10.0617	30.5557
	needs to be divided 2 timkes due to 2ul injection l	ug/L	ug/L	ug/L	ug/L	ug/L	ug/L	ug/L
		9141.93	0	0	12.323	7823.65	207673	311.11
		9743.83	0	30.41	12.2718	7863.3	203708	311.32
		5569.93	0	0	14.3514	8571.85	199731	347.95
		32391.5	0	0	5.5817	14842.5	260003	986.62
		31127.9	0	0	4.58958	15753.6	244899	932.34
		14632.3	0	0	59.3116	18162.2	242265	1040.58
		17063.8	0	0	46.1515	17700.3	279123	1037.38
		12607	0	0	32.1597	15145	214388	794.12
		12705.7	0	0	151.52	20123.4	61111.4	1042.97
STRAIN ScFH122
sample name	Sample Name	CHEBI15771_Loganin	CHEBI18002_Secologanin	CHEBI17559_Strictosidine	THA	Alstonine	CHEBI16765_Tryptamine		s1,2,3	mean and std_Loganin	CHEBI18002_Secologanin	CHEBI17559_Strictosidine	THA	Alstonine	CHEBI16765_Tryptamine
		mg/L	mg/L	mg/L	mg/L	mg/L	mg/L
s1	a5	4.45603	#REF!	0	0.008735	1.43119	97.569		48	3.95345	#REF!	0	0.0155117	1.43249	99.1986
s1	a1	2.87191	0	0	0.018955	1.41947	95.7179		stdv	0.937422	#REF!	0	0.00586902	0.0137145	4.52126
s1	a2	4.53242	0	0	0.018845	1.4468	104.309
s2	d1	11.1834	0	0	0.00193	2.00118	143.434		96	11.0184	0	0	0.00294167	2.12866	150.063
s2	c9	13.0139	0	0	0.004645	2.56675	152.094		stdv	2.08289	0	0	0.00148378	0.390289	5.88245
s2	c10	8.85797	0	0	0.00225	1.81806	154.661
s3	f9 D2/ used in main text	6.91215	0	0	0.05582	4.48342	162.242		144	7.07907	0	0	0.0502883	3.84516	183.624
s3	f5 C1	8.6396	0	0	0.042935	3.64805	210.735		stdv	1.48413	0	0	0.00663285	0.566057	24.7486
s3	f6 D1	5.68545	0	0	0.05211	3.40401	177.897
		ug/L	ug/L	ug/L	ug/L	ug/L	ug/L	ug/L
	needs to be divided 2 timkes due to 2ul injection l	8912.07	#REF!	0	17.47	2862.39	195138	361.32
		5743.82	0	0	37.91	2838.94	191436	321.92
		9064.83	0	0	37.69	2893.61	208617	465.68
		22366.8	0	0	3.86	4002.35	286868	1046.94
		26027.9	0	0	9.29	5133.5	304188	1097.76
		17715.9	0	0	4.5	3636.11	309321	941.57
		13824.3	0	0	111.64	8966.83	324483	1187
		17279.2	0	0	85.87	7296.11	421469	1543.73
		11370.9	0	0	104.22	6808.01	355794	1230.33

## Sheet: SuppFig3
		48h	96h	144h		48h	96h	144h
				mg/L				Tryptamine ug/L
h5	Sc85 F1	103.837	130.002	139.562		207673	260003	279123	all run 016 had dilition issue- 2ul injected- so all data divided by 2
h6	Sc85 F2	101.854	122.449	107.194		203708	244899	214388
g10/013	Sc85 D5	46.4237	52.1414	76.0971		46423.7	52141.4	76097.1	this did not have dilution issue
	Sc112 D2	97.569	143.434	162.242		195138	286868	324483
	Sc112 C1	95.7179	152.094	210.735		191436	304188	421469
	Sc112 D1	104.309	154.661	177.897		208617	309321	355794
	Sc112 D4 Pep	111.656	128.545	153.254		223312	257090	306509
	Sc112 C4 Pep	107.606	141.647	158.403		215212	283294	316806
	Sc112 D4 Pep	110.529	154.131	182.153		221057	308261	364305
	Sc112 D6 Fe	111.047	151.077	143.651		222095	302155	287303
	Sc112 C6 Fe	113.411	155.876	135.119		226822	311751	270238
	Sc112 D6 Fe	119.916	161.023	135.527		239832	322046	271055

## Sheet: SuppFig4
BJLsc112
sample name	Sample Name	Glucose	EtOH	succinic acid	acetic acid	phosphate	Citric acid	Biomass (Bioloector sensor)	Pyruvic acid	Glycerol	s1,2,3	Glucose	EtOH	succinic acid	acetic acid	phosphate	citric acid	Biomass (Bioloector sensor)
times 2		g/L	g/L	g/L	g/L	g/L
a5		0	1.07923	0.116543	0	0	0.122249	10.08		1.00626	48	0	1.08733	0.121537	0	0	0.130521	10.0767
a1		0	1.22424	0.120847	0	0	0.130399	9.8		1.07397	stdv	0	0.133042	0.00537191	0	0	0.00833452	0.275015
a2		0	0.958526	0.12722	0	0	0.138917	10.35		0.926235
d1		0.452562	0.221093	0	0	0	0.334159	15.22		0	96	0.563507	0.348858	0.225888	0.323642	0	0.503911	15.2367
c9		0.602812	0.373636	0.330636	0.970927	0	0.574914	14.64		0	stdv	0.0974315	0.117355	0.195797	0.560565	0	0.147663	0.605172
c10		0.635146	0.451845	0.347029	0	0	0.60266	15.85		0
f9 D2/ used in main text		0	0.815395	1.21171	7.03896	0	0.490421	19.7		0.82395	144	0.53488	0.747673	0.775969	6.86766	0	0.496648	19.5267
f5 C1		1.60464	0.508411	0.57049	4.95087	0	0.476115	18.99		0.588436	stdv	0.92644	0.213611	0.377562	1.83714	0	0.0242542	0.474377
f6 D1		0	0.919214	0.545711	8.61315	0	0.523409	19.89		0.883189
oryginal data
a5			0.539614	0.0582715			0.0611244			0.503129
a1			0.61212	0.0604233			0.0651995			0.536983
a2			0.479263	0.0636101			0.0694583			0.463118
d1		0.226281	0.110546				0.16708
c9		0.301406	0.186818	0.165318	0.485464		0.287457
c10		0.317573	0.225922	0.173515			0.30133
f9 D2/ used in main text			0.407697	0.605853	3.51948		0.245211			0.411975
f5 C1		0.802321	0.254205	0.285245	2.47543		0.238057			0.294218
f6 D1			0.459607	0.272855	4.30658		0.261705			0.441595
BJLsc85
sample name	Sample Name	Glucose	EtOH	succinic acid	acetic acid	phosphate	Citric acid	Biomass (Bioloector sensor)	Pyruvic acid	Glycerol	s1,2,3	Glucose	EtOH	succinic acid	acetic acid	phosphate	citric acid	Biomass (Bioloector sensor)
times 2		g/L	g/L	g/L	g/L	g/L
s1	c1	0	0.77858	0.127309	0	0	0.136838	11.59	0	1.51395	48	0	0.631784	0.12972	0	0	0.153397	11.6067
s1	c2	0	0.782543	0.122436	0	0	0.147062	10.76	0	1.39742	stdv	0	0.257697	0.0087423	0	0	0.0204738	0.855122
s1	c3	0	0.33423	0.139415	0	0	0.176289	12.47	0	1.17796
s2	e9	0.403065	0.410241	0.250975	0.447523	0	0.289848	15.79	0	0.691487	96	0.411736	0.547387	0.395436	0.317194	0	0.363192	16.3767
s2	e10	0.342692	0.4386	0.264892	0.504058	0	0.286738	15.46	0	0.619186	stdv	0.0737625	0.213456	0.238264	0.276149	0	0.129739	1.31234
s2	e11	0.48945	0.793321	0.670442	0	0	0.512991	17.88	0.0561789	2.01638
s3	h5- F1	0	0	0.447523	7.01846	0	0.380003	20.1	0.107877	0	144	4.19396	2.97819	0.317194	7.09236	0	0.371452	18.05
s3	h6- F2	0	1.62235	0.504058	7.70067	0	0.391715	19.75	0.151162	0.715002	stdv	7.26415	3.84003	0.276149	0.574927	0	0.0256324	3.25231
s3	h7- F8	12.5819	7.31221	0	6.55796	0	0.342637	14.3	1.79558	2.30806
original data
s1	c1		0.38929	0.0636544			0.0684192		0	0.756973
s1	c2		0.391272	0.0612179			0.0735311		0	0.698709
s1	c3		0.167115	0.0697073			0.0881445		0	0.588982
s2	e9	0.201532	0.20512	0.125487	0.223762		0.144924		0	0.345743
s2	e10	0.171346	0.2193	0.132446	0.252029		0.143369		0	0.309593
s2	e11	0.244725	0.39666	0.335221			0.256495		0.0280895	1.00819
s3	h5			0.223762	3.50923		0.190002		0.0539387
s3	h6		0.811175	0.252029	3.85033		0.195858		0.0755812	0.357501
s3	h7	6.29094	3.6561		3.27898		0.171318		0.897792	1.15403

## Sheet: SuppFig5
Peak Name	Area	Amt	Sample_Notes		LAYOUT
Caffeine	2,66E+06	1	0.25 ug/L		Well	name
Caffeine	2,40E+06	1	0.25 ug/L		F5	Sc112 3*SC
Caffeine	1,99E+06	1	0.25 ug/L		F6	Sc112 3*SC
Caffeine	2,17E+06	1	0.5 ug/L		F7	Sc112 3*SC
Caffeine	1,82E+06	1	0.5 ug/L		F8	Sc112 3*SC PepS
Caffeine	1,47E+06	1	0.5 ug/L		F9	Sc112 3*SC PepS
Caffeine	2,55E+06	1	1.25 ug/L		F10	Sc112 3*SC PepS
Caffeine	2,59E+06	1	1.25 ug/L		G2	Sc112 3*SC PepB
Caffeine	2,19E+06	1	1.25 ug/L		G3	Sc112 3*SC PepB
Caffeine	3,41E+06	1	2.5 ug/L		G4	Sc112 3*SC PepB
Caffeine	2,99E+06	1	2.5 ug/L		G7	ScH144 3*SC PepB
Caffeine	2,18E+06	1	2.5 ug/L		G8	ScH144 3*SC PepB
Caffeine	3,12E+06	1	5 ug/L		G9	ScH144 3*SC PepB
Caffeine	3,13E+06	1	5 ug/L
Caffeine	2,43E+06	1	5 ug/L
Caffeine	3,38E+06	1	12.5 ug/L
Caffeine	3,04E+06	1	12.5 ug/L
Caffeine	2,28E+06	1	12.5 ug/L
Caffeine	2,92E+06	1	25 ug/L
Caffeine	2,68E+06	1	25 ug/L
Caffeine	2,15E+06	1	25 ug/L
Caffeine	2,83E+06	1	50 ug/L
Caffeine	2,60E+06	1	50 ug/L
Caffeine	1,98E+06	1	50 ug/L
Caffeine	2,53E+06	1	125 ug/L
Caffeine	2,57E+06	1	125 ug/L
Caffeine	1,86E+06	1	125 ug/L
Caffeine	3,70E+06	1	250 ug/L
Caffeine	3,66E+06	1	250 ug/L
Caffeine	2,74E+06	1	250 ug/L
Caffeine	0	0	Solvent Blank
Caffeine	0	0	Solvent Blank
Caffeine	0	0	Solvent Blank
Caffeine	2,70E+06	1	QC00_v16_#7
Caffeine	0	0	Solvent Blank
Caffeine	16257	1	Double Blank_SC
Caffeine	2,83E+06	1	Blank_SC
Caffeine	2,83E+06	1	Std_v16_SC#1
Caffeine	2,61E+06	1	Std_v16_SC#2
Caffeine	2,53E+06	1	Std_v16_SC#3
Caffeine	2,70E+06	1	Std_v16_SC#4
Caffeine	2,89E+06	1	Std_v16_SC#5
Caffeine	2,77E+06	1	Std_v16_SC#6
Caffeine	2,58E+06	1	Std_v16_SC#7
Caffeine	2,35E+06	1	Std_v16_SC#8
Caffeine	2,74E+06	1	Std_v16_SC#9
Caffeine	3,17E+06	1	Std_v16_SC#10
Caffeine	0	0	Solvent Blank
Caffeine	16549	1	Solvent Blank
Caffeine	15395	1	Solvent Blank
Caffeine	2,95E+06	1	QC01_v16_#7
Caffeine	10898	1	Solvent Blank
Caffeine	2,36E+06	1	96WP1603_A1
Caffeine	2,28E+06	1	96WP1603_A2
Caffeine	2,23E+06	1	96WP1603_A3
Caffeine	2,23E+06	1	96WP1603_A4
Caffeine	2,15E+06	1	96WP1603_A5
Caffeine	2,05E+06	1	96WP1603_A6
Caffeine	1,94E+06	1	96WP1603_A7
Caffeine	2,06E+06	1	96WP1603_A8
Caffeine	2,28E+06	1	96WP1603_A9
Caffeine	2,46E+06	1	96WP1603_A10
Caffeine	2,47E+06	1	96WP1603_A11
Caffeine	2,70E+06	1	96WP1603_A12
Caffeine	2,82E+06	1	QC02_v16_#7
Caffeine	24765	1	Solvent Blank
Caffeine	2,06E+06	1	96WP1603_B1
Caffeine	2,15E+06	1	96WP1603_B2
Caffeine	2,01E+06	1	96WP1603_B3
Caffeine	1,89E+06	1	96WP1603_B4
Caffeine	2,11E+06	1	96WP1603_B5
Caffeine	2,21E+06	1	96WP1603_B6
Caffeine	2,12E+06	1	96WP1603_B7
Caffeine	2,33E+06	1	96WP1603_B8
Caffeine	2,40E+06	1	96WP1603_B9
Caffeine	2,67E+06	1	96WP1603_B10
Caffeine	2,25E+06	1	96WP1603_B11
Caffeine	2,18E+06	1	96WP1603_B12
Caffeine	3,10E+06	1	QC03_v16_#7
Caffeine	29935	1	Solvent Blank
Caffeine	2,13E+06	1	96WP1603_C1
Caffeine	2,17E+06	1	96WP1603_C2
Caffeine	2,30E+06	1	96WP1603_C3
Caffeine	2,21E+06	1	96WP1603_C4
Caffeine	2,53E+06	1	96WP1603_C5
Caffeine	2,29E+06	1	96WP1603_C6
Caffeine	2,31E+06	1	96WP1603_C7
Caffeine	2,15E+06	1	96WP1603_C8
Caffeine	2,54E+06	1	96WP1603_C9
Caffeine	2,41E+06	1	96WP1603_C10
Caffeine	2,40E+06	1	96WP1603_C11
Caffeine	2,42E+06	1	96WP1603_C12
Caffeine	2,77E+06	1	QC04_v16_#7
Caffeine	17902	1	Solvent Blank
Caffeine	2,15E+06	1	96WP1603_D1
Caffeine	2,17E+06	1	96WP1603_D2
Caffeine	2,30E+06	1	96WP1603_D3
Caffeine	2,33E+06	1	96WP1603_D4
Caffeine	2,43E+06	1	96WP1603_D5
Caffeine	2,28E+06	1	96WP1603_D6
Caffeine	2,43E+06	1	96WP1603_D7
Caffeine	2,18E+06	1	96WP1603_D8
Caffeine	2,26E+06	1	96WP1603_D9
Caffeine	2,18E+06	1	96WP1603_D10
Caffeine	2,24E+06	1	96WP1603_D11
Caffeine	2,20E+06	1	96WP1603_D12
Caffeine	2,73E+06	1	QC05_v16_#7
Caffeine	15762	1	Solvent Blank
Caffeine	24151	1	Double Blank_SC
Caffeine	2,77E+06	1	Blank_SC
Caffeine	2,78E+06	1	Std_v16_SC#1
Caffeine	2,55E+06	1	Std_v16_SC#2
Caffeine	2,74E+06	1	Std_v16_SC#3
Caffeine	2,69E+06	1	Std_v16_SC#4
Caffeine	2,75E+06	1	Std_v16_SC#5
Caffeine	2,67E+06	1	Std_v16_SC#6
Caffeine	2,56E+06	1	Std_v16_SC#7
Caffeine	2,66E+06	1	Std_v16_SC#8
Caffeine	2,51E+06	1	Std_v16_SC#9
Caffeine	2,74E+06	1	Std_v16_SC#10
Caffeine	9805	1	Solvent Blank
Caffeine	15849	1	Solvent Blank
Caffeine	24213	1	Solvent Blank
Caffeine	2,03E+06	1	96WP1603_E1
Caffeine	2,23E+06	1	96WP1603_E2
Caffeine	2,10E+06	1	96WP1603_E3
Caffeine	2,04E+06	1	96WP1603_E4
Caffeine	2,36E+06	1	96WP1603_E5
Caffeine	2,31E+06	1	96WP1603_E6
Caffeine	2,39E+06	1	96WP1603_E7
Caffeine	2,30E+06	1	96WP1603_E8
Caffeine	2,26E+06	1	96WP1603_E9
Caffeine	2,14E+06	1	96WP1603_E10
Caffeine	2,08E+06	1	96WP1603_E11
Caffeine	2,14E+06	1	96WP1603_E12
Caffeine	2,90E+06	1	QC06_v16_#7
Caffeine	10506	1	Solvent Blank
Caffeine	2,15E+06	1	96WP1603_F1
Caffeine	2,09E+06	1	96WP1603_F2
Caffeine	2,12E+06	1	96WP1603_F3
Caffeine	2,18E+06	1	96WP1603_F4
Caffeine	2,20E+06	1	96WP1603_F5
Caffeine	2,31E+06	1	96WP1603_F6
Caffeine	2,20E+06	1	96WP1603_F7
Caffeine	2,03E+06	1	96WP1603_F8
Caffeine	1,99E+06	1	96WP1603_F9
Caffeine	1,80E+06	1	96WP1603_F10
Caffeine	1,94E+06	1	96WP1603_F11
Caffeine	2,07E+06	1	96WP1603_F12
Caffeine	2,83E+06	1	QC07_v16_#7
Caffeine	7554	1	Solvent Blank
Caffeine	2,01E+06	1	96WP1603_G1
Caffeine	2,07E+06	1	96WP1603_G2
Caffeine	2,14E+06	1	96WP1603_G3
Caffeine	2,26E+06	1	96WP1603_G4
Caffeine	2,06E+06	1	96WP1603_G5
Caffeine	2,14E+06	1	96WP1603_G6
Caffeine	2,16E+06	1	96WP1603_G7
Caffeine	1,81E+06	1	96WP1603_G8
Caffeine	1,78E+06	1	96WP1603_G9
Caffeine	1,85E+06	1	96WP1603_G10
Caffeine	1,95E+06	1	96WP1603_G11
Caffeine	1,97E+06	1	96WP1603_G12
Caffeine	2,66E+06	1	QC08_v16_#7
Caffeine	2606	1	Solvent Blank
Caffeine	2,00E+06	1	96WP1603_H1
Caffeine	2,14E+06	1	96WP1603_H2
Caffeine	2,06E+06	1	96WP1603_H3
Caffeine	2,19E+06	1	96WP1603_H4
Caffeine	2,04E+06	1	96WP1603_H5
Caffeine	2,12E+06	1	96WP1603_H6
Caffeine	1,97E+06	1	96WP1603_H7
Caffeine	2,00E+06	1	96WP1603_H8
Caffeine	1,82E+06	1	96WP1603_H9
Caffeine	1,88E+06	1	96WP1603_H10
Caffeine	1,88E+06	1	96WP1603_H11
Caffeine	1,91E+06	1	96WP1603_H12
Caffeine	2,24E+06	1	QC9_v16_#7
Caffeine	5726	1	Solvent Blank
Caffeine	0	0	Double Blank_SC
Caffeine	2,13E+06	1	Blank_SC
Caffeine	2,21E+06	1	Std_v16_SC#1
Caffeine	2,07E+06	1	Std_v16_SC#2
Caffeine	1,98E+06	1	Std_v16_SC#3
Caffeine	2,31E+06	1	Std_v16_SC#4
Caffeine	2,06E+06	1	Std_v16_SC#5
Caffeine	2,14E+06	1	Std_v16_SC#6
Caffeine	2,03E+06	1	Std_v16_SC#7
Caffeine	1,88E+06	1	Std_v16_SC#8
Caffeine	2,01E+06	1	Std_v16_SC#9
Caffeine	2,16E+06	1	Std_v16_SC#10
Caffeine	28777	1	96WP1603_
Caffeine	11760	1	96WP1603_
Caffeine	0	0	96WP1603_
Caffeine	1798	1	96WP1603_
Loganin	0	0	0.25 ug/L
Loganin	0	0	0.25 ug/L
Loganin	0	0	0.25 ug/L
Loganin	0	0	0.5 ug/L
Loganin	0	0	0.5 ug/L
Loganin	0	0	0.5 ug/L
Loganin	0	0	1.25 ug/L
Loganin	0	0	1.25 ug/L
Loganin	0	0	1.25 ug/L
Loganin	0	0	2.5 ug/L
Loganin	0	0	2.5 ug/L
Loganin	0	0	2.5 ug/L
Loganin	0	0	5 ug/L
Loganin	0	0	5 ug/L
Loganin	0	0	5 ug/L
Loganin	0	0	12.5 ug/L
Loganin	0	0	12.5 ug/L
Loganin	0	0	12.5 ug/L
Loganin	0	0	25 ug/L
Loganin	0	0	25 ug/L
Loganin	0	0	25 ug/L
Loganin	0	0	50 ug/L
Loganin	0	0	50 ug/L
Loganin	0	0	50 ug/L
Loganin	0	0	125 ug/L
Loganin	0	0	125 ug/L
Loganin	0	0	125 ug/L
Loganin	0	0	250 ug/L
Loganin	0	0	250 ug/L
Loganin	0	0	250 ug/L
Loganin	0	0	Solvent Blank
Loganin	0	0	Solvent Blank
Loganin	0	0	Solvent Blank
Loganin	623015	6644,94	QC00_v16_#7
Loganin	0	0	Solvent Blank
Loganin	0	0	Double Blank_SC
Loganin	0	0	Blank_SC
Loganin	6817	0	Std_v16_SC#1
Loganin	14340	76563	Std_v16_SC#2
Loganin	27051	227738	Std_v16_SC#3
Loganin	65346	620969	Std_v16_SC#4
Loganin	120648	1131944	Std_v16_SC#5
Loganin	298748	3061967	Std_v16_SC#6
Loganin	643565	7172742	Std_v16_SC#7
Loganin	1,10E+06	13563,64	Std_v16_SC#8
Loganin	2,42E+06	25657,78	Std_v16_SC#9
Loganin	4,23E+06	38754,56	Std_v16_SC#10
Loganin	0	0	Solvent Blank
Loganin	0	0	Solvent Blank
Loganin	0	0	Solvent Blank
Loganin	613356	5969081	QC01_v16_#7
Loganin	0	0	Solvent Blank
Loganin	19218	3460496	96WP1603_A1
Loganin	13323	3583728	96WP1603_A2
Loganin	14176	3576878	96WP1603_A3
Loganin	3103	167794	96WP1603_A4
Loganin	2932	691364	96WP1603_A5
Loganin	3873	684,68	96WP1603_A6
Loganin	19847	3830126	96WP1603_A7
Loganin	21775	4400266	96WP1603_A8
Loganin	25439	5477794	96WP1603_A9
Loganin	30210	4357,31	96WP1603_A10
Loganin	28035	3766962	96WP1603_A11
Loganin	27729	3688098	96WP1603_A12
Loganin	665728	6797028	QC02_v16_#7
Loganin	0	0	Solvent Blank
Loganin	41749	8417364	96WP1603_B1
Loganin	28940	7137056	96WP1603_B2
Loganin	19863	4507876	96WP1603_B3
Loganin	18474	1160706	96WP1603_B4
Loganin	19713	3008892	96WP1603_B5
Loganin	13409	3855636	96WP1603_B6
Loganin	15869	3040,78	96WP1603_B7
Loganin	19772	3979982	96WP1603_B8
Loganin	9045	2023064	96WP1603_B9
Loganin	8936	2455018	96WP1603_B10
Loganin	18075	3310,96	96WP1603_B11
Loganin	18729	3474542	96WP1603_B12
Loganin	552013	5108217	QC03_v16_#7
Loganin	0	0	Solvent Blank
Loganin	11491	1820788	96WP1603_C1
Loganin	10845	2546998	96WP1603_C2
Loganin	14857	3013094	96WP1603_C3
Loganin	20721	1480222	96WP1603_C4
Loganin	5629	1156,16	96WP1603_C5
Loganin	9390	2146244	96WP1603_C6
Loganin	6555	1715916	96WP1603_C7
Loganin	16622	4176438	96WP1603_C8
Loganin	34137	10162,22	96WP1603_C9
Loganin	40733	9221,86	96WP1603_C10
Loganin	31293	7175268	96WP1603_C11
Loganin	3881	816318	96WP1603_C12
Loganin	680960	7070865	QC04_v16_#7
Loganin	0	0	Solvent Blank
Loganin	2622	876976	96WP1603_D1
Loganin	3224	1001,13	96WP1603_D2
Loganin	26914	6649344	96WP1603_D3
Loganin	50775	4730022	96WP1603_D4
Loganin	50480	8005464	96WP1603_D5
Loganin	44707	10576,35	96WP1603_D6
Loganin	44343	9480042	96WP1603_D7
Loganin	33975	8310612	96WP1603_D8
Loganin	79138	15049,25	96WP1603_D9
Loganin	66838	12765,27	96WP1603_D10
Loganin	53591	7447,71	96WP1603_D11
Loganin	65309	9765124	96WP1603_D12
Loganin	653985	6883,82	QC05_v16_#7
Loganin	0	0	Solvent Blank
Loganin	0	0	Double Blank_SC
Loganin	0	0	Blank_SC
Loganin	5680	0	Std_v16_SC#1
Loganin	12965	64488	Std_v16_SC#2
Loganin	31098	246742	Std_v16_SC#3
Loganin	62112	588099	Std_v16_SC#4
Loganin	125924	1249421	Std_v16_SC#5
Loganin	316231	3372304	Std_v16_SC#6
Loganin	608079	6832148	Std_v16_SC#7
Loganin	1,16E+06	12635,23	Std_v16_SC#8
Loganin	2,35E+06	27105,28	Std_v16_SC#9
Loganin	3,73E+06	39552,07	Std_v16_SC#10
Loganin	0	0	Solvent Blank
Loganin	0	0	Solvent Blank
Loganin	0	0	Solvent Blank
Loganin	63533	8371608	96WP1603_E1
Loganin	54016	14346,6	96WP1603_E2
Loganin	13092	2536648	96WP1603_E3
Loganin	60125	5290,04	96WP1603_E4
Loganin	44196	12038,75	96WP1603_E5
Loganin	45355	9425334	96WP1603_E6
Loganin	27732	6939324	96WP1603_E7
Loganin	33046	8076,34	96WP1603_E8
Loganin	24784	3723326	96WP1603_E9
Loganin	37958	8816358	96WP1603_E10
Loganin	46425	12314,17	96WP1603_E11
Loganin	30562	8377998	96WP1603_E12
Loganin	624278	6194,82	QC06_v16_#7
Loganin	0	0	Solvent Blank
Loganin	8519	1173186	96WP1603_F1
Loganin	59656	13407,11	96WP1603_F2
Loganin	63923	14068,03	96WP1603_F3
Loganin	43835	4199086	96WP1603_F4
Loganin	38864	9820364	96WP1603_F5
Loganin	41389	10382,92	96WP1603_F6
Loganin	30355	8096,78	96WP1603_F7
Loganin	3030	594966	96WP1603_F8
Loganin	2811	524,07	96WP1603_F9
Loganin	4446	701062	96WP1603_F10
Loganin	24353	3674882	96WP1603_F11
Loganin	45834	5532818	96WP1603_F12
Loganin	625947	6355135	QC07_v16_#7
Loganin	0	0	Solvent Blank
Loganin	39658	7144,61	96WP1603_G1
Loganin	37801	6115816	96WP1603_G2
Loganin	39420	7746,03	96WP1603_G3
Loganin	36651	3284474	96WP1603_G4
Loganin	79819	19506,98	96WP1603_G5
Loganin	68019	17540,79	96WP1603_G6
Loganin	52754	12275,76	96WP1603_G7
Loganin	61306	8511136	96WP1603_G8
Loganin	55868	12545,34	96WP1603_G9
Loganin	49137	13088,58	96WP1603_G10
Loganin	9905	2008214	96WP1603_G11
Loganin	40804	8861054	96WP1603_G12
Loganin	565935	6123571	QC08_v16_#7
Loganin	0	0	Solvent Blank
Loganin	42705	10924,02	96WP1603_H1
Loganin	37215	10681,82	96WP1603_H2
Loganin	29330	7424906	96WP1603_H3
Loganin	32744	2684,7	96WP1603_H4
Loganin	20295	3801688	96WP1603_H5
Loganin	30452	3648542	96WP1603_H6
Loganin	31070	4540,9	96WP1603_H7
Loganin	28043	4183294	96WP1603_H8
Loganin	9716	1177674	96WP1603_H9
Loganin	48888	7400818	96WP1603_H10
Loganin	51614	10973,67	96WP1603_H11
Loganin	43802	10237,92	96WP1603_H12
Loganin	562076	7237786	QC9_v16_#7
Loganin	0	0	Solvent Blank
Loganin	0	0	Double Blank_SC
Loganin	0	0	Blank_SC
Loganin	5021	0	Std_v16_SC#1
Loganin	11313	75791	Std_v16_SC#2
Loganin	27620	323313	Std_v16_SC#3
Loganin	54373	601586	Std_v16_SC#4
Loganin	100055	1331739	Std_v16_SC#5
Loganin	287323	3820282	Std_v16_SC#6
Loganin	615366	8763587	Std_v16_SC#7
Loganin	914177	14101,12	Std_v16_SC#8
Loganin	2,03E+06	29236,7	Std_v16_SC#9
Loganin	3,21E+06	43086,57	Std_v16_SC#10
Loganin	0	0	96WP1603_
Loganin	0	0	96WP1603_
Loganin	0	0	96WP1603_
Loganin	0	0	96WP1603_
Serpentine	13161	1428	0.25 ug/L
Serpentine	10413	1,26	0.25 ug/L
Serpentine	7177	1055	0.25 ug/L
Serpentine	22825	2984	0.5 ug/L
Serpentine	20696	3228	0.5 ug/L
Serpentine	15062	2914	0.5 ug/L
Serpentine	33012	3665	1.25 ug/L
Serpentine	34751	3802	1.25 ug/L
Serpentine	25303	3282	1.25 ug/L
Serpentine	37776	3142	2.5 ug/L
Serpentine	29081	2766	2.5 ug/L
Serpentine	21608	2,81	2.5 ug/L
Serpentine	66635	6012	5 ug/L
Serpentine	57171	5147	5 ug/L
Serpentine	45560	5,28	5 ug/L
Serpentine	128783	10713	12.5 ug/L
Serpentine	110858	10254	12.5 ug/L
Serpentine	82036	10089	12.5 ug/L
Serpentine	271830	26107	25 ug/L
Serpentine	220322	23077	25 ug/L
Serpentine	179880	23439	25 ug/L
Serpentine	550035	54386	50 ug/L
Serpentine	519909	55986	50 ug/L
Serpentine	442361	62433	50 ug/L
Serpentine	1,11E+06	122741	125 ug/L
Serpentine	1,15E+06	125132	125 ug/L
Serpentine	877476	131,74	125 ug/L
Serpentine	2,09E+06	158532	250 ug/L
Serpentine	2,05E+06	156112	250 ug/L
Serpentine	1,80E+06	183458	250 ug/L
Serpentine	0	0	Solvent Blank
Serpentine	0	0	Solvent Blank
Serpentine	0	0	Solvent Blank
Serpentine	320144	33239	QC00_v16_#7
Serpentine	0	0	Solvent Blank
Serpentine	0	0	Double Blank_SC
Serpentine	0	0	Blank_SC
Serpentine	1518	194	Std_v16_SC#1
Serpentine	3427	411	Std_v16_SC#2
Serpentine	8368	968	Std_v16_SC#3
Serpentine	19535	2066	Std_v16_SC#4
Serpentine	42725	4176	Std_v16_SC#5
Serpentine	95438	9691	Std_v16_SC#6
Serpentine	276500	29976	Std_v16_SC#7
Serpentine	547500	65245	Std_v16_SC#8
Serpentine	1,24E+06	126952	Std_v16_SC#9
Serpentine	2,30E+06	202558	Std_v16_SC#10
Serpentine	5802	5802	Solvent Blank
Serpentine	776	13163	Solvent Blank
Serpentine	649	11837	Solvent Blank
Serpentine	343753	32612	QC01_v16_#7
Serpentine	0	0	Solvent Blank
Serpentine	233335	1903781	96WP1603_A1
Serpentine	149476	1262978	96WP1603_A2
Serpentine	163932	1413061	96WP1603_A3
Serpentine	49285	4250172	96WP1603_A4
Serpentine	52729	472516	96WP1603_A5
Serpentine	68314	6424111	96WP1603_A6
Serpentine	314721	3116543	96WP1603_A7
Serpentine	335476	3127223	96WP1603_A8
Serpentine	448020	3778846	96WP1603_A9
Serpentine	445709	3488534	96WP1603_A10
Serpentine	489655	3809,24	96WP1603_A11
Serpentine	521807	3717951	96WP1603_A12
Serpentine	312782	31081	QC02_v16_#7
Serpentine	818	9279	Solvent Blank
Serpentine	620563	5804428	96WP1603_B1
Serpentine	441720	3954663	96WP1603_B2
Serpentine	698247	6673,87	96WP1603_B3
Serpentine	652262	6654377	96WP1603_B4
Serpentine	622012	5682551	96WP1603_B5
Serpentine	323280	2809274	96WP1603_B6
Serpentine	149503	1354881	96WP1603_B7
Serpentine	663919	5470297	96WP1603_B8
Serpentine	1302	1044139	96WP1603_B9
Serpentine	1118	8061492	96WP1603_B10
Serpentine	0	0	96WP1603_B11
Serpentine	573	5054693	96WP1603_B12
Serpentine	306054	27,68	QC03_v16_#7
Serpentine	668	6282	Solvent Blank
Serpentine	830	7511312	96WP1603_C1
Serpentine	0	0	96WP1603_C2
Serpentine	0	0	96WP1603_C3
Serpentine	0	0	96WP1603_C4
Serpentine	819	621547	96WP1603_C5
Serpentine	1299	1088961	96WP1603_C6
Serpentine	1013	8433233	96WP1603_C7
Serpentine	1054	9427549	96WP1603_C8
Serpentine	461851	3494001	96WP1603_C9
Serpentine	388356	3095062	96WP1603_C10
Serpentine	352296	2818188	96WP1603_C11
Serpentine	50086	3981779	96WP1603_C12
Serpentine	307682	31,08	QC04_v16_#7
Serpentine	803	12579	Solvent Blank
Serpentine	65836	5896958	96WP1603_D1
Serpentine	51392	4552315	96WP1603_D2
Serpentine	643703	5393858	96WP1603_D3
Serpentine	743596	6145218	96WP1603_D4
Serpentine	759615	6013,99	96WP1603_D5
Serpentine	756344	6376623	96WP1603_D6
Serpentine	805978	6370562	96WP1603_D7
Serpentine	622585	5482046	96WP1603_D8
Serpentine	1,22E+06	10338,67	96WP1603_D9
Serpentine	1,09E+06	9628599	96WP1603_D10
Serpentine	1,32E+06	11387,09	96WP1603_D11
Serpentine	1,28E+06	11181,49	96WP1603_D12
Serpentine	311341	31,89	QC05_v16_#7
Serpentine	833	14825	Solvent Blank
Serpentine	786	9141	Double Blank_SC
Serpentine	556	0,1	Blank_SC
Serpentine	2581	304	Std_v16_SC#1
Serpentine	3368	413	Std_v16_SC#2
Serpentine	9911	1054	Std_v16_SC#3
Serpentine	23330	2466	Std_v16_SC#4
Serpentine	38104	3916	Std_v16_SC#5
Serpentine	115570	12,17	Std_v16_SC#6
Serpentine	257113	28119	Std_v16_SC#7
Serpentine	517601	54492	Std_v16_SC#8
Serpentine	1,22E+06	135765	Std_v16_SC#9
Serpentine	2,15E+06	220042	Std_v16_SC#10
Serpentine	4389	125204	Solvent Blank
Serpentine	794	14053	Solvent Blank
Serpentine	0	0	Solvent Blank
Serpentine	1,16E+06	11022,86	96WP1603_E1
Serpentine	587443	5068183	96WP1603_E2
Serpentine	116074	1063962	96WP1603_E3
Serpentine	921172	8670997	96WP1603_E4
Serpentine	3559	2897642	96WP1603_E5
Serpentine	3295	2738349	96WP1603_E6
Serpentine	853	6852066	96WP1603_E7
Serpentine	950	7946599	96WP1603_E8
Serpentine	0	0	96WP1603_E9
Serpentine	0	0	96WP1603_E10
Serpentine	545	503641	96WP1603_E11
Serpentine	595	5344375	96WP1603_E12
Serpentine	292488	28285	QC06_v16_#7
Serpentine	667	2154169	Solvent Blank
Serpentine	2405	2261957	96WP1603_F1
Serpentine	2463	2200007	96WP1603_F2
Serpentine	2423	9734311	96WP1603_F3
Serpentine	1105	4995629	96WP1603_F4
Serpentine	572539	4658308	96WP1603_F5
Serpentine	559556	4236,44	96WP1603_F6
Serpentine	484869	3763398	96WP1603_F7
Serpentine	39746	6423772	96WP1603_F8
Serpentine	66540	1657865	96WP1603_F9
Serpentine	155521	6639284	96WP1603_F10
Serpentine	669771	9643309	96WP1603_F11
Serpentine	1,04E+06	140273	96WP1603_F12
Serpentine	262364	25955	QC07_v16_#7
Serpentine	1237	45,82	Solvent Blank
Serpentine	1,08E+06	10342,52	96WP1603_G1
Serpentine	1,09E+06	10079,9	96WP1603_G2
Serpentine	1,09E+06	9803746	96WP1603_G3
Serpentine	1,15E+06	9776916	96WP1603_G4
Serpentine	1,64E+06	15330,5	96WP1603_G5
Serpentine	1,56E+06	14052,22	96WP1603_G6
Serpentine	1,88E+06	16731,3	96WP1603_G7
Serpentine	1,72E+06	18294,24	96WP1603_G8
Serpentine	1,39E+06	15029,45	96WP1603_G9
Serpentine	778525	8079673	96WP1603_G10
Serpentine	115223	1135157	96WP1603_G11
Serpentine	1,15E+06	11203,34	96WP1603_G12
Serpentine	276178	29126	QC08_v16_#7
Serpentine	0	0	Solvent Blank
Serpentine	2423	2326318	96WP1603_H1
Serpentine	1672	1500413	96WP1603_H2
Serpentine	0	0	96WP1603_H3
Serpentine	0	0	96WP1603_H4
Serpentine	0	0	96WP1603_H5
Serpentine	0	0	96WP1603_H6
Serpentine	533	5216285	96WP1603_H7
Serpentine	0	0	96WP1603_H8
Serpentine	3142	3321774	96WP1603_H9
Serpentine	3721	3810314	96WP1603_H10
Serpentine	2960	3029435	96WP1603_H11
Serpentine	0	0	96WP1603_H12
Serpentine	266605	33385	QC9_v16_#7
Serpentine	0	0	Solvent Blank
Serpentine	968	968	Double Blank_SC
Serpentine	0	0	Blank_SC
Serpentine	2364	343	Std_v16_SC#1
Serpentine	4034	589	Std_v16_SC#2
Serpentine	8416	1234	Std_v16_SC#3
Serpentine	15585	1929	Std_v16_SC#4
Serpentine	34003	4662	Std_v16_SC#5
Serpentine	90753	11882	Std_v16_SC#6
Serpentine	227243	31411	Std_v16_SC#7
Serpentine	471941	70,35	Std_v16_SC#8
Serpentine	1,05E+06	145272	Std_v16_SC#9
Serpentine	1,91E+06	247,35	Std_v16_SC#10
Serpentine	923	9017	96WP1603_
Serpentine	1772	42172	96WP1603_
Serpentine	1457	1457	96WP1603_
Serpentine	2671	415,43	96WP1603_
Strictosidine	0	34918	0.25 ug/L
Strictosidine	0	0	0.25 ug/L
Strictosidine	0	0	0.25 ug/L
Strictosidine	0	0	0.5 ug/L
Strictosidine	0	34,92	0.5 ug/L
Strictosidine	0	0	0.5 ug/L
Strictosidine	0	0	1.25 ug/L
Strictosidine	0	0	1.25 ug/L
Strictosidine	0	0	1.25 ug/L
Strictosidine	0	0	2.5 ug/L
Strictosidine	0	0	2.5 ug/L
Strictosidine	0	0	2.5 ug/L
Strictosidine	0	0	5 ug/L
Strictosidine	0	0	5 ug/L
Strictosidine	0	0	5 ug/L
Strictosidine	0	34306	12.5 ug/L
Strictosidine	0	0	12.5 ug/L
Strictosidine	0	0	12.5 ug/L
Strictosidine	0	0	25 ug/L
Strictosidine	0	0	25 ug/L
Strictosidine	0	0	25 ug/L
Strictosidine	0	0	50 ug/L
Strictosidine	0	0	50 ug/L
Strictosidine	0	0	50 ug/L
Strictosidine	0	0	125 ug/L
Strictosidine	0	0	125 ug/L
Strictosidine	0	0	125 ug/L
Strictosidine	0	0	250 ug/L
Strictosidine	0	0	250 ug/L
Strictosidine	0	0	250 ug/L
Strictosidine	0	1076	Solvent Blank
Strictosidine	0	0	Solvent Blank
Strictosidine	0	0	Solvent Blank
Strictosidine	0	4975,47	QC00_v16_#7
Strictosidine	0	0	Solvent Blank
Strictosidine	0	0	Double Blank_SC
Strictosidine	0	0	Blank_SC
Strictosidine	0	74058	Std_v16_SC#1
Strictosidine	0	104214	Std_v16_SC#2
Strictosidine	0	217256	Std_v16_SC#3
Strictosidine	0	435064	Std_v16_SC#4
Strictosidine	0	800307	Std_v16_SC#5
Strictosidine	0	2249,95	Std_v16_SC#6
Strictosidine	0	5083127	Std_v16_SC#7
Strictosidine	0	10672,89	Std_v16_SC#8
Strictosidine	0	22538,67	Std_v16_SC#9
Strictosidine	0	43831,78	Std_v16_SC#10
Strictosidine	0	2390	Solvent Blank
Strictosidine	0	214148	Solvent Blank
Strictosidine	0	245234	Solvent Blank
Strictosidine	0	4703,18	QC01_v16_#7
Strictosidine	0	0	Solvent Blank
Strictosidine	0	0	96WP1603_A1
Strictosidine	0	0	96WP1603_A2
Strictosidine	0	0	96WP1603_A3
Strictosidine	0	0	96WP1603_A4
Strictosidine	0	0	96WP1603_A5
Strictosidine	0	0	96WP1603_A6
Strictosidine	0	38612	96WP1603_A7
Strictosidine	0	0	96WP1603_A8
Strictosidine	0	0	96WP1603_A9
Strictosidine	0	0	96WP1603_A10
Strictosidine	0	0	96WP1603_A11
Strictosidine	0	0	96WP1603_A12
Strictosidine	0	4925,55	QC02_v16_#7
Strictosidine	0	0	Solvent Blank
Strictosidine	0	19076	96WP1603_B1
Strictosidine	0	9846	96WP1603_B2
Strictosidine	0	31638	96WP1603_B3
Strictosidine	0	0	96WP1603_B4
Strictosidine	0	0	96WP1603_B5
Strictosidine	0	0	96WP1603_B6
Strictosidine	0	0	96WP1603_B7
Strictosidine	0	0	96WP1603_B8
Strictosidine	0	0	96WP1603_B9
Strictosidine	0	0	96WP1603_B10
Strictosidine	0	0	96WP1603_B11
Strictosidine	0	0	96WP1603_B12
Strictosidine	0	4362005	QC03_v16_#7
Strictosidine	0	0	Solvent Blank
Strictosidine	0	0	96WP1603_C1
Strictosidine	0	0	96WP1603_C2
Strictosidine	0	0	96WP1603_C3
Strictosidine	0	0	96WP1603_C4
Strictosidine	0	0	96WP1603_C5
Strictosidine	0	0	96WP1603_C6
Strictosidine	0	0	96WP1603_C7
Strictosidine	0	0	96WP1603_C8
Strictosidine	0	0	96WP1603_C9
Strictosidine	0	0	96WP1603_C10
Strictosidine	0	0	96WP1603_C11
Strictosidine	0	0	96WP1603_C12
Strictosidine	0	5032163	QC04_v16_#7
Strictosidine	0	0	Solvent Blank
Strictosidine	0	0	96WP1603_D1
Strictosidine	0	0	96WP1603_D2
Strictosidine	0	21896	96WP1603_D3
Strictosidine	0	0	96WP1603_D4
Strictosidine	0	0	96WP1603_D5
Strictosidine	0	0	96WP1603_D6
Strictosidine	0	0	96WP1603_D7
Strictosidine	0	0	96WP1603_D8
Strictosidine	0	0	96WP1603_D9
Strictosidine	0	0	96WP1603_D10
Strictosidine	0	0	96WP1603_D11
Strictosidine	0	0	96WP1603_D12
Strictosidine	0	4944461	QC05_v16_#7
Strictosidine	0	0	Solvent Blank
Strictosidine	0	0	Double Blank_SC
Strictosidine	0	0	Blank_SC
Strictosidine	0	69429	Std_v16_SC#1
Strictosidine	0	97755	Std_v16_SC#2
Strictosidine	0	220,78	Std_v16_SC#3
Strictosidine	0	389376	Std_v16_SC#4
Strictosidine	0	714714	Std_v16_SC#5
Strictosidine	0	2155597	Std_v16_SC#6
Strictosidine	0	4912,17	Std_v16_SC#7
Strictosidine	0	9320163	Std_v16_SC#8
Strictosidine	0	25995,98	Std_v16_SC#9
Strictosidine	0	48565,07	Std_v16_SC#10
Strictosidine	0	887794	Solvent Blank
Strictosidine	0	303943	Solvent Blank
Strictosidine	0	0	Solvent Blank
Strictosidine	0	0	96WP1603_E1
Strictosidine	0	0	96WP1603_E2
Strictosidine	0	0	96WP1603_E3
Strictosidine	0	0	96WP1603_E4
Strictosidine	0	0	96WP1603_E5
Strictosidine	0	0	96WP1603_E6
Strictosidine	0	0	96WP1603_E7
Strictosidine	0	0	96WP1603_E8
Strictosidine	0	0	96WP1603_E9
Strictosidine	0	0	96WP1603_E10
Strictosidine	0	0	96WP1603_E11
Strictosidine	0	0	96WP1603_E12
Strictosidine	0	4710154	QC06_v16_#7
Strictosidine	0	358295	Solvent Blank
Strictosidine	0	0	96WP1603_F1
Strictosidine	0	0	96WP1603_F2
Strictosidine	0	0	96WP1603_F3
Strictosidine	0	0	96WP1603_F4
Strictosidine	0	0	96WP1603_F5
Strictosidine	0	0	96WP1603_F6
Strictosidine	0	0	96WP1603_F7
Strictosidine	0	0	96WP1603_F8
Strictosidine	0	0	96WP1603_F9
Strictosidine	0	0	96WP1603_F10
Strictosidine	0	0	96WP1603_F11
Strictosidine	0	0	96WP1603_F12
Strictosidine	0	4320221	QC07_v16_#7
Strictosidine	0	429465	Solvent Blank
Strictosidine	0	0	96WP1603_G1
Strictosidine	0	17966	96WP1603_G2
Strictosidine	0	12166	96WP1603_G3
Strictosidine	0	0	96WP1603_G4
Strictosidine	0	0	96WP1603_G5
Strictosidine	0	0	96WP1603_G6
Strictosidine	0	0	96WP1603_G7
Strictosidine	0	0	96WP1603_G8
Strictosidine	0	0	96WP1603_G9
Strictosidine	0	0	96WP1603_G10
Strictosidine	0	0	96WP1603_G11
Strictosidine	0	0	96WP1603_G12
Strictosidine	0	4353867	QC08_v16_#7
Strictosidine	0	1048398	Solvent Blank
Strictosidine	0	0	96WP1603_H1
Strictosidine	0	0	96WP1603_H2
Strictosidine	0	0	96WP1603_H3
Strictosidine	0	0	96WP1603_H4
Strictosidine	0	0	96WP1603_H5
Strictosidine	0	0	96WP1603_H6
Strictosidine	0	0	96WP1603_H7
Strictosidine	0	0	96WP1603_H8
Strictosidine	0	0	96WP1603_H9
Strictosidine	0	0	96WP1603_H10
Strictosidine	0	0	96WP1603_H11
Strictosidine	0	0	96WP1603_H12
Strictosidine	0	4890,19	QC9_v16_#7
Strictosidine	0	0	Solvent Blank
Strictosidine	0	0	Double Blank_SC
Strictosidine	0	0	Blank_SC
Strictosidine	0	67884	Std_v16_SC#1
Strictosidine	0	110149	Std_v16_SC#2
Strictosidine	0	242755	Std_v16_SC#3
Strictosidine	0	414294	Std_v16_SC#4
Strictosidine	0	977199	Std_v16_SC#5
Strictosidine	0	2422196	Std_v16_SC#6
Strictosidine	0	5368297	Std_v16_SC#7
Strictosidine	0	11941,87	Std_v16_SC#8
Strictosidine	0	25823,44	Std_v16_SC#9
Strictosidine	0	0	Std_v16_SC#10
Strictosidine	0	0	96WP1603_
Strictosidine	0	0	96WP1603_
Strictosidine	0	0	96WP1603_
Strictosidine	0	4711131	96WP1603_
Strictosidine aglycone	632	632	0.25 ug/L
Strictosidine aglycone	0	0	0.25 ug/L
Strictosidine aglycone	0	0	0.25 ug/L
Strictosidine aglycone	642	642	0.5 ug/L
Strictosidine aglycone	0	0	0.5 ug/L
Strictosidine aglycone	0	0	0.5 ug/L
Strictosidine aglycone	768	768	1.25 ug/L
Strictosidine aglycone	0	0	1.25 ug/L
Strictosidine aglycone	560	560	1.25 ug/L
Strictosidine aglycone	902	902	2.5 ug/L
Strictosidine aglycone	1304	1304	2.5 ug/L
Strictosidine aglycone	1148	1148	2.5 ug/L
Strictosidine aglycone	670	670	5 ug/L
Strictosidine aglycone	554	554	5 ug/L
Strictosidine aglycone	1398	1398	5 ug/L
Strictosidine aglycone	970	970	12.5 ug/L
Strictosidine aglycone	0	0	12.5 ug/L
Strictosidine aglycone	912	912	12.5 ug/L
Strictosidine aglycone	1158	1158	25 ug/L
Strictosidine aglycone	1015	1015	25 ug/L
Strictosidine aglycone	0	0	25 ug/L
Strictosidine aglycone	679	679	50 ug/L
Strictosidine aglycone	592	592	50 ug/L
Strictosidine aglycone	827	827	50 ug/L
Strictosidine aglycone	0	0	125 ug/L
Strictosidine aglycone	0	0	125 ug/L
Strictosidine aglycone	0	0	125 ug/L
Strictosidine aglycone	0	0	250 ug/L
Strictosidine aglycone	0	0	250 ug/L
Strictosidine aglycone	0	0	250 ug/L
Strictosidine aglycone	0	0	Solvent Blank
Strictosidine aglycone	0	0	Solvent Blank
Strictosidine aglycone	0	0	Solvent Blank
Strictosidine aglycone	16707	16707	QC00_v16_#7
Strictosidine aglycone	0	0	Solvent Blank
Strictosidine aglycone	2927	2927	Double Blank_SC
Strictosidine aglycone	888	888	Blank_SC
Strictosidine aglycone	1428	1038	Std_v16_SC#1
Strictosidine aglycone	1710	1	Std_v16_SC#2
Strictosidine aglycone	2843	2	Std_v16_SC#3
Strictosidine aglycone	6031	5	Std_v16_SC#4
Strictosidine aglycone	10582	8	Std_v16_SC#5
Strictosidine aglycone	18721	14	Std_v16_SC#6
Strictosidine aglycone	19393	15	Std_v16_SC#7
Strictosidine aglycone	23079	20	Std_v16_SC#8
Strictosidine aglycone	18814	14	Std_v16_SC#9
Strictosidine aglycone	24305	16	Std_v16_SC#10
Strictosidine aglycone	0	0	Solvent Blank
Strictosidine aglycone	0	0	Solvent Blank
Strictosidine aglycone	0	0	Solvent Blank
Strictosidine aglycone	23164	23164	QC01_v16_#7
Strictosidine aglycone	0	0	Solvent Blank
Strictosidine aglycone	18348	15421	96WP1603_A1
Strictosidine aglycone	18186	15828	96WP1603_A2
Strictosidine aglycone	16456	14616	96WP1603_A3
Strictosidine aglycone	22326	19833	96WP1603_A4
Strictosidine aglycone	17685	16326	96WP1603_A5
Strictosidine aglycone	9926	9615	96WP1603_A6
Strictosidine aglycone	15778	16094	96WP1603_A7
Strictosidine aglycone	18419	17688	96WP1603_A8
Strictosidine aglycone	19716	17128	96WP1603_A9
Strictosidine aglycone	13211	10652	96WP1603_A10
Strictosidine aglycone	19713	15,8	96WP1603_A11
Strictosidine aglycone	15874	11653	96WP1603_A12
Strictosidine aglycone	19830	19830	QC02_v16_#7
Strictosidine aglycone	0	0	Solvent Blank
Strictosidine aglycone	11958	11,52	96WP1603_B1
Strictosidine aglycone	19358	17857	96WP1603_B2
Strictosidine aglycone	17025	16761	96WP1603_B3
Strictosidine aglycone	18185	19109	96WP1603_B4
Strictosidine aglycone	16893	15898	96WP1603_B5
Strictosidine aglycone	13847	12396	96WP1603_B6
Strictosidine aglycone	20504	19144	96WP1603_B7
Strictosidine aglycone	15898	13494	96WP1603_B8
Strictosidine aglycone	15851	13097	96WP1603_B9
Strictosidine aglycone	16718	12418	96WP1603_B10
Strictosidine aglycone	13613	11982	96WP1603_B11
Strictosidine aglycone	17689	16079	96WP1603_B12
Strictosidine aglycone	22411	22411	QC03_v16_#7
Strictosidine aglycone	0	0	Solvent Blank
Strictosidine aglycone	15325	14285	96WP1603_C1
Strictosidine aglycone	10739	9817	96WP1603_C2
Strictosidine aglycone	16443	14,14	96WP1603_C3
Strictosidine aglycone	8546	7651	96WP1603_C4
Strictosidine aglycone	19175	14992	96WP1603_C5
Strictosidine aglycone	16579	14319	96WP1603_C6
Strictosidine aglycone	13073	11,21	96WP1603_C7
Strictosidine aglycone	18508	17054	96WP1603_C8
Strictosidine aglycone	24118	18798	96WP1603_C9
Strictosidine aglycone	19428	15949	96WP1603_C10
Strictosidine aglycone	15680	12922	96WP1603_C11
Strictosidine aglycone	14044	11501	96WP1603_C12
Strictosidine aglycone	14613	14613	QC04_v16_#7
Strictosidine aglycone	0	0	Solvent Blank
Strictosidine aglycone	21907	20216	96WP1603_D1
Strictosidine aglycone	20023	18272	96WP1603_D2
Strictosidine aglycone	16229	14007	96WP1603_D3
Strictosidine aglycone	14981	12754	96WP1603_D4
Strictosidine aglycone	15368	12534	96WP1603_D5
Strictosidine aglycone	8246	7162	96WP1603_D6
Strictosidine aglycone	19341	15,75	96WP1603_D7
Strictosidine aglycone	20213	18333	96WP1603_D8
Strictosidine aglycone	17089	14981	96WP1603_D9
Strictosidine aglycone	19056	17,29	96WP1603_D10
Strictosidine aglycone	17614	15609	96WP1603_D11
Strictosidine aglycone	16049	14463	96WP1603_D12
Strictosidine aglycone	16819	16819	QC05_v16_#7
Strictosidine aglycone	0	0	Solvent Blank
Strictosidine aglycone	3013	247193	Double Blank_SC
Strictosidine aglycone	1749	1252	Blank_SC
Strictosidine aglycone	1283	0,95	Std_v16_SC#1
Strictosidine aglycone	1889	2	Std_v16_SC#2
Strictosidine aglycone	5319	4	Std_v16_SC#3
Strictosidine aglycone	9536	7	Std_v16_SC#4
Strictosidine aglycone	7837	6	Std_v16_SC#5
Strictosidine aglycone	16504	13	Std_v16_SC#6
Strictosidine aglycone	19744	16	Std_v16_SC#7
Strictosidine aglycone	21156	16	Std_v16_SC#8
Strictosidine aglycone	16056	13	Std_v16_SC#9
Strictosidine aglycone	9824	7	Std_v16_SC#10
Strictosidine aglycone	0	0	Solvent Blank
Strictosidine aglycone	0	0	Solvent Blank
Strictosidine aglycone	0	0	Solvent Blank
Strictosidine aglycone	18213	18569	96WP1603_E1
Strictosidine aglycone	18766	17415	96WP1603_E2
Strictosidine aglycone	11484	11326	96WP1603_E3
Strictosidine aglycone	10602	10736	96WP1603_E4
Strictosidine aglycone	18281	16014	96WP1603_E5
Strictosidine aglycone	18260	16323	96WP1603_E6
Strictosidine aglycone	17425	15058	96WP1603_E7
Strictosidine aglycone	13653	12289	96WP1603_E8
Strictosidine aglycone	16221	14834	96WP1603_E9
Strictosidine aglycone	15551	15028	96WP1603_E10
Strictosidine aglycone	18117	18015	96WP1603_E11
Strictosidine aglycone	5517	5332	96WP1603_E12
Strictosidine aglycone	21036	21036	QC06_v16_#7
Strictosidine aglycone	0	0	Solvent Blank
Strictosidine aglycone	17721	17075	96WP1603_F1
Strictosidine aglycone	5660	5593	96WP1603_F2
Strictosidine aglycone	17867	17452	96WP1603_F3
Strictosidine aglycone	15767	14941	96WP1603_F4
Strictosidine aglycone	19763	18552	96WP1603_F5
Strictosidine aglycone	20099	18002	96WP1603_F6
Strictosidine aglycone	14846	13955	96WP1603_F7
Strictosidine aglycone	22436	22854	96WP1603_F8
Strictosidine aglycone	23613	24,53	96WP1603_F9
Strictosidine aglycone	21302	24426	96WP1603_F10
Strictosidine aglycone	12840	13692	96WP1603_F11
Strictosidine aglycone	16863	16883	96WP1603_F12
Strictosidine aglycone	20412	20412	QC07_v16_#7
Strictosidine aglycone	0	0	Solvent Blank
Strictosidine aglycone	19060	19615	96WP1603_G1
Strictosidine aglycone	18979	18969	96WP1603_G2
Strictosidine aglycone	14642	14132	96WP1603_G3
Strictosidine aglycone	18349	16786	96WP1603_G4
Strictosidine aglycone	16670	16731	96WP1603_G5
Strictosidine aglycone	19149	18523	96WP1603_G6
Strictosidine aglycone	9176	8783	96WP1603_G7
Strictosidine aglycone	20017	22918	96WP1603_G8
Strictosidine aglycone	7809	9099	96WP1603_G9
Strictosidine aglycone	4609	5147	96WP1603_G10
Strictosidine aglycone	16866	17872	96WP1603_G11
Strictosidine aglycone	13336	13977	96WP1603_G12
Strictosidine aglycone	18050	18050	QC08_v16_#7
Strictosidine aglycone	0	0	Solvent Blank
Strictosidine aglycone	18896	19523	96WP1603_H1
Strictosidine aglycone	21029	20301	96WP1603_H2
Strictosidine aglycone	20721	20834	96WP1603_H3
Strictosidine aglycone	11828	11,18	96WP1603_H4
Strictosidine aglycone	10781	10937	96WP1603_H5
Strictosidine aglycone	16797	16,4	96WP1603_H6
Strictosidine aglycone	20332	21408	96WP1603_H7
Strictosidine aglycone	18155	18829	96WP1603_H8
Strictosidine aglycone	20285	23072	96WP1603_H9
Strictosidine aglycone	10624	11703	96WP1603_H10
Strictosidine aglycone	20843	22945	96WP1603_H11
Strictosidine aglycone	4988	5406	96WP1603_H12
Strictosidine aglycone	12762	12762	QC9_v16_#7
Strictosidine aglycone	0	0	Solvent Blank
Strictosidine aglycone	1837	1837	Double Blank_SC
Strictosidine aglycone	833	811	Blank_SC
Strictosidine aglycone	1088	1013	Std_v16_SC#1
Strictosidine aglycone	784	1	Std_v16_SC#2
Strictosidine aglycone	1086	1	Std_v16_SC#3
Strictosidine aglycone	8082	7	Std_v16_SC#4
Strictosidine aglycone	12056	12	Std_v16_SC#5
Strictosidine aglycone	7407	7	Std_v16_SC#6
Strictosidine aglycone	13618	14	Std_v16_SC#7
Strictosidine aglycone	10292	11	Std_v16_SC#8
Strictosidine aglycone	15011	15	Std_v16_SC#9
Strictosidine aglycone	15262	14	Std_v16_SC#10
Strictosidine aglycone	0	0	96WP1603_
Strictosidine aglycone	0	0	96WP1603_
Strictosidine aglycone	0	0	96WP1603_
Strictosidine aglycone	0	0	96WP1603_
Tabersonine	4423	1714	0.25 ug/L
Tabersonine	1701	1215	0.25 ug/L
Tabersonine	1332	1195	0.25 ug/L
Tabersonine	1968	1318	0.5 ug/L
Tabersonine	0	0	0.5 ug/L
Tabersonine	963	1187	0.5 ug/L
Tabersonine	0	0	1.25 ug/L
Tabersonine	0	0	1.25 ug/L
Tabersonine	0	0	1.25 ug/L
Tabersonine	0	0	2.5 ug/L
Tabersonine	0	0	2.5 ug/L
Tabersonine	0	0	2.5 ug/L
Tabersonine	0	0	5 ug/L
Tabersonine	0	0	5 ug/L
Tabersonine	0	0	5 ug/L
Tabersonine	0	0	12.5 ug/L
Tabersonine	0	0	12.5 ug/L
Tabersonine	0	0	12.5 ug/L
Tabersonine	0	0	25 ug/L
Tabersonine	0	0	25 ug/L
Tabersonine	0	0	25 ug/L
Tabersonine	0	0	50 ug/L
Tabersonine	0	0	50 ug/L
Tabersonine	0	0	50 ug/L
Tabersonine	1580	1,17	125 ug/L
Tabersonine	1229	1094	125 ug/L
Tabersonine	683	1036	125 ug/L
Tabersonine	0	0	250 ug/L
Tabersonine	0	0	250 ug/L
Tabersonine	0	0	250 ug/L
Tabersonine	0	0	Solvent Blank
Tabersonine	0	0	Solvent Blank
Tabersonine	0	0	Solvent Blank
Tabersonine	878226	171144	QC00_v16_#7
Tabersonine	795	795	Solvent Blank
Tabersonine	0	0	Double Blank_SC
Tabersonine	0	0	Blank_SC
Tabersonine	4723	1717	Std_v16_SC#1
Tabersonine	8106	2468	Std_v16_SC#2
Tabersonine	16302	4211	Std_v16_SC#3
Tabersonine	37463	8095	Std_v16_SC#4
Tabersonine	76593	14698	Std_v16_SC#5
Tabersonine	215466	41577	Std_v16_SC#6
Tabersonine	522808	106685	Std_v16_SC#7
Tabersonine	978663	218804	Std_v16_SC#8
Tabersonine	2,38E+06	454974	Std_v16_SC#9
Tabersonine	5,52E+06	910485	Std_v16_SC#10
Tabersonine	1271	1271	Solvent Blank
Tabersonine	0	0	Solvent Blank
Tabersonine	0	0	Solvent Blank
Tabersonine	950723	169295	QC01_v16_#7
Tabersonine	0	0	Solvent Blank
Tabersonine	0	0	96WP1603_A1
Tabersonine	0	0	96WP1603_A2
Tabersonine	0	0	96WP1603_A3
Tabersonine	0	0	96WP1603_A4
Tabersonine	0	0	96WP1603_A5
Tabersonine	0	0	96WP1603_A6
Tabersonine	0	0	96WP1603_A7
Tabersonine	0	0	96WP1603_A8
Tabersonine	0	0	96WP1603_A9
Tabersonine	0	0	96WP1603_A10
Tabersonine	0	0	96WP1603_A11
Tabersonine	0	0	96WP1603_A12
Tabersonine	879473	164051	QC02_v16_#7
Tabersonine	0	0	Solvent Blank
Tabersonine	0	0	96WP1603_B1
Tabersonine	0	0	96WP1603_B2
Tabersonine	0	0	96WP1603_B3
Tabersonine	0	0	96WP1603_B4
Tabersonine	0	0	96WP1603_B5
Tabersonine	0	0	96WP1603_B6
Tabersonine	0	0	96WP1603_B7
Tabersonine	0	0	96WP1603_B8
Tabersonine	3160	38325	96WP1603_B9
Tabersonine	3472	38125	96WP1603_B10
Tabersonine	2926	38,1	96WP1603_B11
Tabersonine	2141	33,95	96WP1603_B12
Tabersonine	927765	157516	QC03_v16_#7
Tabersonine	0	0	Solvent Blank
Tabersonine	1890	32725	96WP1603_C1
Tabersonine	1616	30,85	96WP1603_C2
Tabersonine	3272	39675	96WP1603_C3
Tabersonine	4241	46,15	96WP1603_C4
Tabersonine	1573	29,2	96WP1603_C5
Tabersonine	3832	42925	96WP1603_C6
Tabersonine	2143	33225	96WP1603_C7
Tabersonine	5587	55075	96WP1603_C8
Tabersonine	0	0	96WP1603_C9
Tabersonine	0	0	96WP1603_C10
Tabersonine	0	0	96WP1603_C11
Tabersonine	0	0	96WP1603_C12
Tabersonine	881709	167173	QC04_v16_#7
Tabersonine	0	0	Solvent Blank
Tabersonine	0	0	96WP1603_D1
Tabersonine	0	0	96WP1603_D2
Tabersonine	0	0	96WP1603_D3
Tabersonine	0	0	96WP1603_D4
Tabersonine	0	0	96WP1603_D5
Tabersonine	0	0	96WP1603_D6
Tabersonine	0	0	96WP1603_D7
Tabersonine	0	0	96WP1603_D8
Tabersonine	0	0	96WP1603_D9
Tabersonine	0	0	96WP1603_D10
Tabersonine	0	0	96WP1603_D11
Tabersonine	0	0	96WP1603_D12
Tabersonine	836995	160952	QC05_v16_#7
Tabersonine	0	0	Solvent Blank
Tabersonine	0	0	Double Blank_SC
Tabersonine	0	0	Blank_SC
Tabersonine	3179	1443	Std_v16_SC#1
Tabersonine	5322	1934	Std_v16_SC#2
Tabersonine	15455	3,79	Std_v16_SC#3
Tabersonine	35989	7,83	Std_v16_SC#4
Tabersonine	68554	13873	Std_v16_SC#5
Tabersonine	204896	41048	Std_v16_SC#6
Tabersonine	423602	87345	Std_v16_SC#7
Tabersonine	926368	183085	Std_v16_SC#8
Tabersonine	2,31E+06	482083	Std_v16_SC#9
Tabersonine	4,70E+06	897564	Std_v16_SC#10
Tabersonine	907	49188	Solvent Blank
Tabersonine	0	0	Solvent Blank
Tabersonine	0	0	Solvent Blank
Tabersonine	0	0	96WP1603_E1
Tabersonine	0	0	96WP1603_E2
Tabersonine	0	0	96WP1603_E3
Tabersonine	0	0	96WP1603_E4
Tabersonine	8856	70125	96WP1603_E5
Tabersonine	8732	70425	96WP1603_E6
Tabersonine	4457	45425	96WP1603_E7
Tabersonine	5367	51625	96WP1603_E8
Tabersonine	3049	38725	96WP1603_E9
Tabersonine	6009	57,8	96WP1603_E10
Tabersonine	7880	70,6	96WP1603_E11
Tabersonine	7448	66575	96WP1603_E12
Tabersonine	867624	157515	QC06_v16_#7
Tabersonine	0	0	Solvent Blank
Tabersonine	4573	48,95	96WP1603_F1
Tabersonine	14546	111925	96WP1603_F2
Tabersonine	14779	112,3	96WP1603_F3
Tabersonine	16862	122075	96WP1603_F4
Tabersonine	0	0	96WP1603_F5
Tabersonine	0	0	96WP1603_F6
Tabersonine	0	0	96WP1603_F7
Tabersonine	0	0	96WP1603_F8
Tabersonine	0	0	96WP1603_F9
Tabersonine	0	0	96WP1603_F10
Tabersonine	0	0	96WP1603_F11
Tabersonine	0	0	96WP1603_F12
Tabersonine	814076	151197	QC07_v16_#7
Tabersonine	0	0	Solvent Blank
Tabersonine	0	0	96WP1603_G1
Tabersonine	0	0	96WP1603_G2
Tabersonine	0	0	96WP1603_G3
Tabersonine	0	0	96WP1603_G4
Tabersonine	0	0	96WP1603_G5
Tabersonine	0	0	96WP1603_G6
Tabersonine	0	0	96WP1603_G7
Tabersonine	0	0	96WP1603_G8
Tabersonine	0	0	96WP1603_G9
Tabersonine	0	0	96WP1603_G10
Tabersonine	0	0	96WP1603_G11
Tabersonine	0	0	96WP1603_G12
Tabersonine	785391	155511	QC08_v16_#7
Tabersonine	0	0	Solvent Blank
Tabersonine	32630	234125	96WP1603_H1
Tabersonine	26080	180175	96WP1603_H2
Tabersonine	14332	112,15	96WP1603_H3
Tabersonine	10595	84375	96WP1603_H4
Tabersonine	11728	96275	96WP1603_H5
Tabersonine	9267	78275	96WP1603_H6
Tabersonine	16966	133975	96WP1603_H7
Tabersonine	18009	139125	96WP1603_H8
Tabersonine	15224	130525	96WP1603_H9
Tabersonine	31398	239,65	96WP1603_H10
Tabersonine	24792	193,55	96WP1603_H11
Tabersonine	27767	211,25	96WP1603_H12
Tabersonine	837340	196677	QC9_v16_#7
Tabersonine	0	0	Solvent Blank
Tabersonine	0	0	Double Blank_SC
Tabersonine	0	0	Blank_SC
Tabersonine	2783	1503	Std_v16_SC#1
Tabersonine	3988	1852	Std_v16_SC#2
Tabersonine	14611	4707	Std_v16_SC#3
Tabersonine	32630	8225	Std_v16_SC#4
Tabersonine	67866	18079	Std_v16_SC#5
Tabersonine	195059	48429	Std_v16_SC#6
Tabersonine	400457	104219	Std_v16_SC#7
Tabersonine	941394	263117	Std_v16_SC#8
Tabersonine	2,23E+06	580168	Std_v16_SC#9
Tabersonine	4,76E+06	1149991	Std_v16_SC#10
Tabersonine	0	0	96WP1603_
Tabersonine	0	0	96WP1603_
Tabersonine	0	0	96WP1603_
Tabersonine	642	187713	96WP1603_
Tetrahydroalstonine	10206	0	0.25 ug/L
Tetrahydroalstonine	3292	0	0.25 ug/L
Tetrahydroalstonine	2206	0	0.25 ug/L
Tetrahydroalstonine	4351	0	0.5 ug/L
Tetrahydroalstonine	566	0	0.5 ug/L
Tetrahydroalstonine	1308	0	0.5 ug/L
Tetrahydroalstonine	2027	0	1.25 ug/L
Tetrahydroalstonine	538	0	1.25 ug/L
Tetrahydroalstonine	0	0	1.25 ug/L
Tetrahydroalstonine	863	0	2.5 ug/L
Tetrahydroalstonine	0	0	2.5 ug/L
Tetrahydroalstonine	1041	0	2.5 ug/L
Tetrahydroalstonine	0	0	5 ug/L
Tetrahydroalstonine	882	0	5 ug/L
Tetrahydroalstonine	0	0	5 ug/L
Tetrahydroalstonine	741	0	12.5 ug/L
Tetrahydroalstonine	533	0	12.5 ug/L
Tetrahydroalstonine	809	0	12.5 ug/L
Tetrahydroalstonine	1247	0	25 ug/L
Tetrahydroalstonine	547	0	25 ug/L
Tetrahydroalstonine	545	0	25 ug/L
Tetrahydroalstonine	536	0	50 ug/L
Tetrahydroalstonine	734	0	50 ug/L
Tetrahydroalstonine	500	0	50 ug/L
Tetrahydroalstonine	581	0	125 ug/L
Tetrahydroalstonine	959	0	125 ug/L
Tetrahydroalstonine	517	0	125 ug/L
Tetrahydroalstonine	538	0	250 ug/L
Tetrahydroalstonine	507	0	250 ug/L
Tetrahydroalstonine	706	0	250 ug/L
Tetrahydroalstonine	2134	2134	Solvent Blank
Tetrahydroalstonine	0	0	Solvent Blank
Tetrahydroalstonine	0	0	Solvent Blank
Tetrahydroalstonine	3,41E+06	315808	QC00_v16_#7
Tetrahydroalstonine	1127	1127	Solvent Blank
Tetrahydroalstonine	0	0	Double Blank_SC
Tetrahydroalstonine	0	0	Blank_SC
Tetrahydroalstonine	23109	817	Std_v16_SC#1
Tetrahydroalstonine	44833	3077	Std_v16_SC#2
Tetrahydroalstonine	114304	10096	Std_v16_SC#3
Tetrahydroalstonine	244249	21453	Std_v16_SC#4
Tetrahydroalstonine	500798	42237	Std_v16_SC#5
Tetrahydroalstonine	1,21E+06	108524	Std_v16_SC#6
Tetrahydroalstonine	2,81E+06	271754	Std_v16_SC#7
Tetrahydroalstonine	4,95E+06	527315	Std_v16_SC#8
Tetrahydroalstonine	1,09E+07	995815	Std_v16_SC#9
Tetrahydroalstonine	2,08E+07	1645,25	Std_v16_SC#10
Tetrahydroalstonine	7901	7901	Solvent Blank
Tetrahydroalstonine	1006	14019	Solvent Blank
Tetrahydroalstonine	1002	15094	Solvent Blank
Tetrahydroalstonine	3,42E+06	289091	QC01_v16_#7
Tetrahydroalstonine	531	10988	Solvent Blank
Tetrahydroalstonine	14955	44844	96WP1603_A1
Tetrahydroalstonine	3777	16216	96WP1603_A2
Tetrahydroalstonine	3507	24826	96WP1603_A3
Tetrahydroalstonine	0	334	96WP1603_A4
Tetrahydroalstonine	2836	3908	96WP1603_A5
Tetrahydroalstonine	0	2146	96WP1603_A6
Tetrahydroalstonine	27305	123,09	96WP1603_A7
Tetrahydroalstonine	3397	47,33	96WP1603_A8
Tetrahydroalstonine	4392	45952	96WP1603_A9
Tetrahydroalstonine	16043	63274	96WP1603_A10
Tetrahydroalstonine	6406	44128	96WP1603_A11
Tetrahydroalstonine	1457	33276	96WP1603_A12
Tetrahydroalstonine	3,27E+06	290,25	QC02_v16_#7
Tetrahydroalstonine	1204	10965	Solvent Blank
Tetrahydroalstonine	11843	117,67	96WP1603_B1
Tetrahydroalstonine	13026	72,05	96WP1603_B2
Tetrahydroalstonine	22416	115026	96WP1603_B3
Tetrahydroalstonine	11516	22304	96WP1603_B4
Tetrahydroalstonine	1856	64354	96WP1603_B5
Tetrahydroalstonine	3119	33,48	96WP1603_B6
Tetrahydroalstonine	990	9468	96WP1603_B7
Tetrahydroalstonine	12038	76408	96WP1603_B8
Tetrahydroalstonine	8903	37442	96WP1603_B9
Tetrahydroalstonine	7872	40,11	96WP1603_B10
Tetrahydroalstonine	6546	36,33	96WP1603_B11
Tetrahydroalstonine	4006	33,74	96WP1603_B12
Tetrahydroalstonine	3,17E+06	255275	QC03_v16_#7
Tetrahydroalstonine	1202	8842	Solvent Blank
Tetrahydroalstonine	3615	31,73	96WP1603_C1
Tetrahydroalstonine	1047	37574	96WP1603_C2
Tetrahydroalstonine	9152	60756	96WP1603_C3
Tetrahydroalstonine	9734	28174	96WP1603_C4
Tetrahydroalstonine	773	46552	96WP1603_C5
Tetrahydroalstonine	7786	93304	96WP1603_C6
Tetrahydroalstonine	8945	65402	96WP1603_C7
Tetrahydroalstonine	23071	140364	96WP1603_C8
Tetrahydroalstonine	20930	90048	96WP1603_C9
Tetrahydroalstonine	6308	34,86	96WP1603_C10
Tetrahydroalstonine	6958	23502	96WP1603_C11
Tetrahydroalstonine	0	684	96WP1603_C12
Tetrahydroalstonine	3,35E+06	302234	QC04_v16_#7
Tetrahydroalstonine	0	0	Solvent Blank
Tetrahydroalstonine	636	914	96WP1603_D1
Tetrahydroalstonine	975	1484	96WP1603_D2
Tetrahydroalstonine	23719	141884	96WP1603_D3
Tetrahydroalstonine	3105	7192	96WP1603_D4
Tetrahydroalstonine	3876	20694	96WP1603_D5
Tetrahydroalstonine	6181	41842	96WP1603_D6
Tetrahydroalstonine	4476	35206	96WP1603_D7
Tetrahydroalstonine	3545	29096	96WP1603_D8
Tetrahydroalstonine	18183	85014	96WP1603_D9
Tetrahydroalstonine	1400	103864	96WP1603_D10
Tetrahydroalstonine	7952	58866	96WP1603_D11
Tetrahydroalstonine	9499	61,05	96WP1603_D12
Tetrahydroalstonine	3,47E+06	317383	QC05_v16_#7
Tetrahydroalstonine	1719	26136	Solvent Blank
Tetrahydroalstonine	665	5675	Double Blank_SC
Tetrahydroalstonine	921	0	Blank_SC
Tetrahydroalstonine	20375	607	Std_v16_SC#1
Tetrahydroalstonine	37863	2489	Std_v16_SC#2
Tetrahydroalstonine	113954	9192	Std_v16_SC#3
Tetrahydroalstonine	234885	20648	Std_v16_SC#4
Tetrahydroalstonine	454900	40255	Std_v16_SC#5
Tetrahydroalstonine	1,21E+06	113041	Std_v16_SC#6
Tetrahydroalstonine	2,46E+06	239742	Std_v16_SC#7
Tetrahydroalstonine	4,64E+06	436486	Std_v16_SC#8
Tetrahydroalstonine	1,08E+07	1076,77	Std_v16_SC#9
Tetrahydroalstonine	1,82E+07	1670445	Std_v16_SC#10
Tetrahydroalstonine	8335	212083	Solvent Blank
Tetrahydroalstonine	1344	20,05	Solvent Blank
Tetrahydroalstonine	1368	12944	Solvent Blank
Tetrahydroalstonine	9454	38002	96WP1603_E1
Tetrahydroalstonine	39136	175,6	96WP1603_E2
Tetrahydroalstonine	1454	3826	96WP1603_E3
Tetrahydroalstonine	4406	0	96WP1603_E4
Tetrahydroalstonine	13526	77,48	96WP1603_E5
Tetrahydroalstonine	14392	76386	96WP1603_E6
Tetrahydroalstonine	11508	54766	96WP1603_E7
Tetrahydroalstonine	11955	58,26	96WP1603_E8
Tetrahydroalstonine	6647	58886	96WP1603_E9
Tetrahydroalstonine	11353	82122	96WP1603_E10
Tetrahydroalstonine	22094	163,37	96WP1603_E11
Tetrahydroalstonine	19612	173124	96WP1603_E12
Tetrahydroalstonine	3,16E+06	272975	QC06_v16_#7
Tetrahydroalstonine	1078	24519	Solvent Blank
Tetrahydroalstonine	7462	49,96	96WP1603_F1
Tetrahydroalstonine	22850	268,23	96WP1603_F2
Tetrahydroalstonine	39402	199684	96WP1603_F3
Tetrahydroalstonine	37119	77032	96WP1603_F4
Tetrahydroalstonine	37253	175,35	96WP1603_F5
Tetrahydroalstonine	35730	154894	96WP1603_F6
Tetrahydroalstonine	31975	118,78	96WP1603_F7
Tetrahydroalstonine	1823	554	96WP1603_F8
Tetrahydroalstonine	2708	2484	96WP1603_F9
Tetrahydroalstonine	4971	12536	96WP1603_F10
Tetrahydroalstonine	26987	172898	96WP1603_F11
Tetrahydroalstonine	10394	51354	96WP1603_F12
Tetrahydroalstonine	3,06E+06	270372	QC07_v16_#7
Tetrahydroalstonine	1739	56538	Solvent Blank
Tetrahydroalstonine	16896	91368	96WP1603_G1
Tetrahydroalstonine	25582	136504	96WP1603_G2
Tetrahydroalstonine	24736	139976	96WP1603_G3
Tetrahydroalstonine	31232	68564	96WP1603_G4
Tetrahydroalstonine	70947	536328	96WP1603_G5
Tetrahydroalstonine	82440	548492	96WP1603_G6
Tetrahydroalstonine	52900	297006	96WP1603_G7
Tetrahydroalstonine	38312	209706	96WP1603_G8
Tetrahydroalstonine	36301	222298	96WP1603_G9
Tetrahydroalstonine	59827	252298	96WP1603_G10
Tetrahydroalstonine	0	5,37	96WP1603_G11
Tetrahydroalstonine	1661	22992	96WP1603_G12
Tetrahydroalstonine	2,88E+06	270746	QC08_v16_#7
Tetrahydroalstonine	634	59,79	Solvent Blank
Tetrahydroalstonine	43268	191944	96WP1603_H1
Tetrahydroalstonine	35746	204,6	96WP1603_H2
Tetrahydroalstonine	27046	148598	96WP1603_H3
Tetrahydroalstonine	24748	35998	96WP1603_H4
Tetrahydroalstonine	15888	110,33	96WP1603_H5
Tetrahydroalstonine	19554	109546	96WP1603_H6
Tetrahydroalstonine	40411	219636	96WP1603_H7
Tetrahydroalstonine	33367	217384	96WP1603_H8
Tetrahydroalstonine	14678	100598	96WP1603_H9
Tetrahydroalstonine	43665	326908	96WP1603_H10
Tetrahydroalstonine	36096	310532	96WP1603_H11
Tetrahydroalstonine	57855	417806	96WP1603_H12
Tetrahydroalstonine	3,01E+06	336651	QC9_v16_#7
Tetrahydroalstonine	547	22743	Solvent Blank
Tetrahydroalstonine	0	0	Double Blank_SC
Tetrahydroalstonine	0	0	Blank_SC
Tetrahydroalstonine	19429	974	Std_v16_SC#1
Tetrahydroalstonine	38025	3378	Std_v16_SC#2
Tetrahydroalstonine	93680	10654	Std_v16_SC#3
Tetrahydroalstonine	215328	22142	Std_v16_SC#4
Tetrahydroalstonine	418001	49709	Std_v16_SC#5
Tetrahydroalstonine	1,02E+06	118681	Std_v16_SC#6
Tetrahydroalstonine	2,29E+06	282265	Std_v16_SC#7
Tetrahydroalstonine	4,36E+06	582,04	Std_v16_SC#8
Tetrahydroalstonine	9,24E+06	1151608	Std_v16_SC#9
Tetrahydroalstonine	1,61E+07	1870531	Std_v16_SC#10
Tetrahydroalstonine	0	0	96WP1603_
Tetrahydroalstonine	0	0	96WP1603_
Tetrahydroalstonine	0	0	96WP1603_
Tetrahydroalstonine	5337	743646	96WP1603_
Tryptamine	119129	0	0.25 ug/L
Tryptamine	101628	0	0.25 ug/L
Tryptamine	88378	0	0.25 ug/L
Tryptamine	121672	0	0.5 ug/L
Tryptamine	120196	0	0.5 ug/L
Tryptamine	100750	0	0.5 ug/L
Tryptamine	107152	0	1.25 ug/L
Tryptamine	93705	0	1.25 ug/L
Tryptamine	97762	0	1.25 ug/L
Tryptamine	209030	0	2.5 ug/L
Tryptamine	193274	0	2.5 ug/L
Tryptamine	168517	0	2.5 ug/L
Tryptamine	203507	0	5 ug/L
Tryptamine	197617	0	5 ug/L
Tryptamine	165442	0	5 ug/L
Tryptamine	197488	0	12.5 ug/L
Tryptamine	187925	0	12.5 ug/L
Tryptamine	149403	0	12.5 ug/L
Tryptamine	164800	0	25 ug/L
Tryptamine	157385	0	25 ug/L
Tryptamine	130517	0	25 ug/L
Tryptamine	148807	0	50 ug/L
Tryptamine	139060	0	50 ug/L
Tryptamine	119121	0	50 ug/L
Tryptamine	88632	0	125 ug/L
Tryptamine	85750	0	125 ug/L
Tryptamine	76581	0	125 ug/L
Tryptamine	0	0	250 ug/L
Tryptamine	0	0	250 ug/L
Tryptamine	0	0	250 ug/L
Tryptamine	32465	32465	Solvent Blank
Tryptamine	10341	10341	Solvent Blank
Tryptamine	0	0	Solvent Blank
Tryptamine	5,20E+07	6346925	QC00_v16_#7
Tryptamine	16357	16357	Solvent Blank
Tryptamine	414682	8436858	Double Blank_SC
Tryptamine	215189	0	Blank_SC
Tryptamine	849748	0	Std_v16_SC#1
Tryptamine	1,50E+06	53381	Std_v16_SC#2
Tryptamine	3,33E+06	301924	Std_v16_SC#3
Tryptamine	6,07E+06	614818	Std_v16_SC#4
Tryptamine	1,20E+07	1258,18	Std_v16_SC#5
Tryptamine	2,84E+07	3305856	Std_v16_SC#6
Tryptamine	5,75E+07	7342311	Std_v16_SC#7
Tryptamine	9,84E+07	13954,19	Std_v16_SC#8
Tryptamine	2,08E+08	25466,81	Std_v16_SC#9
Tryptamine	3,55E+08	37468,88	Std_v16_SC#10
Tryptamine	83652	83652	Solvent Blank
Tryptamine	43448	742563	Solvent Blank
Tryptamine	16219	214019	Solvent Blank
Tryptamine	5,51E+07	6133225	QC01_v16_#7
Tryptamine	40463	1108218	Solvent Blank
Tryptamine	2,83E+07	97312,33	96WP1603_A1
Tryptamine	2,19E+07	77256,05	96WP1603_A2
Tryptamine	2,23E+07	80387,98	96WP1603_A3
Tryptamine	4,32E+07	159151	96WP1603_A4
Tryptamine	3,46E+07	132076,4	96WP1603_A5
Tryptamine	4,56E+07	183682,9	96WP1603_A6
Tryptamine	2,70E+07	113450,1	96WP1603_A7
Tryptamine	2,50E+07	98415,3	96WP1603_A8
Tryptamine	2,66E+07	94392,88	96WP1603_A9
Tryptamine	2,54E+07	83390,2	96WP1603_A10
Tryptamine	2,71E+07	88496,55	96WP1603_A11
Tryptamine	3,16E+07	94861,35	96WP1603_A12
Tryptamine	5,38E+07	6278333	QC02_v16_#7
Tryptamine	27316	230659	Solvent Blank
Tryptamine	3,00E+07	119048,9	96WP1603_B1
Tryptamine	2,30E+07	86508,6	96WP1603_B2
Tryptamine	2,54E+07	102767,5	96WP1603_B3
Tryptamine	2,75E+07	118891,7	96WP1603_B4
Tryptamine	2,89E+07	112022,9	96WP1603_B5
Tryptamine	2,37E+07	86332,8	96WP1603_B6
Tryptamine	4,51E+07	174961,8	96WP1603_B7
Tryptamine	3,14E+07	109424	96WP1603_B8
Tryptamine	1,71E+07	56510,88	96WP1603_B9
Tryptamine	1,82E+07	53959,53	96WP1603_B10
Tryptamine	1,79E+07	63446,28	96WP1603_B11
Tryptamine	1,88E+07	69152,23	96WP1603_B12
Tryptamine	5,19E+07	5495358	QC03_v16_#7
Tryptamine	20573	90858	Solvent Blank
Tryptamine	1,67E+07	62333,9	96WP1603_C1
Tryptamine	1,65E+07	60504,73	96WP1603_C2
Tryptamine	1,84E+07	63777,55	96WP1603_C3
Tryptamine	1,85E+07	66682,85	96WP1603_C4
Tryptamine	1,88E+07	59012,2	96WP1603_C5
Tryptamine	1,81E+07	62863,15	96WP1603_C6
Tryptamine	1,90E+07	65683,05	96WP1603_C7
Tryptamine	2,25E+07	84548,18	96WP1603_C8
Tryptamine	3,68E+07	118119,1	96WP1603_C9
Tryptamine	3,79E+07	128549,1	96WP1603_C10
Tryptamine	3,75E+07	127567,8	96WP1603_C11
Tryptamine	4,82E+07	164101,1	96WP1603_C12
Tryptamine	5,48E+07	6509025	QC04_v16_#7
Tryptamine	20420	243304	Solvent Blank
Tryptamine	5,25E+07	201979,4	96WP1603_D1
Tryptamine	4,94E+07	187804,8	96WP1603_D2
Tryptamine	3,77E+07	134518,2	96WP1603_D3
Tryptamine	3,28E+07	115116,7	96WP1603_D4
Tryptamine	3,75E+07	126353	96WP1603_D5
Tryptamine	3,64E+07	130698,6	96WP1603_D6
Tryptamine	3,41E+07	114460,6	96WP1603_D7
Tryptamine	3,33E+07	124699,8	96WP1603_D8
Tryptamine	3,10E+07	111680,7	96WP1603_D9
Tryptamine	3,11E+07	116314,9	96WP1603_D10
Tryptamine	3,54E+07	129712,5	96WP1603_D11
Tryptamine	3,42E+07	127070,2	96WP1603_D12
Tryptamine	5,37E+07	6460051	QC05_v16_#7
Tryptamine	28320	463909	Solvent Blank
Tryptamine	398325	5405527	Double Blank_SC
Tryptamine	216503	0	Blank_SC
Tryptamine	812637	0	Std_v16_SC#1
Tryptamine	1,44E+06	48884	Std_v16_SC#2
Tryptamine	3,27E+06	260962	Std_v16_SC#3
Tryptamine	6,48E+06	668529	Std_v16_SC#4
Tryptamine	1,10E+07	1200609	Std_v16_SC#5
Tryptamine	3,00E+07	3648504	Std_v16_SC#6
Tryptamine	5,61E+07	7222604	Std_v16_SC#7
Tryptamine	1,01E+08	12585,24	Std_v16_SC#8
Tryptamine	1,93E+08	25639,54	Std_v16_SC#9
Tryptamine	3,13E+08	38258,66	Std_v16_SC#10
Tryptamine	79240	2577056	Solvent Blank
Tryptamine	43058	773272	Solvent Blank
Tryptamine	22538	172765	Solvent Blank
Tryptamine	3,69E+07	149141,5	96WP1603_E1
Tryptamine	2,52E+07	91333,4	96WP1603_E2
Tryptamine	4,82E+07	189723,8	96WP1603_E3
Tryptamine	3,62E+07	145460,8	96WP1603_E4
Tryptamine	2,86E+07	98440,4	96WP1603_E5
Tryptamine	2,85E+07	100123,3	96WP1603_E6
Tryptamine	3,19E+07	108587,9	96WP1603_E7
Tryptamine	3,69E+07	131358,7	96WP1603_E8
Tryptamine	2,40E+07	85681,55	96WP1603_E9
Tryptamine	2,37E+07	89717,53	96WP1603_E10
Tryptamine	2,81E+07	109880,6	96WP1603_E11
Tryptamine	3,37E+07	128941,6	96WP1603_E12
Tryptamine	5,18E+07	5872288	QC06_v16_#7
Tryptamine	22150	568692	Solvent Blank
Tryptamine	3,12E+07	118564,2	96WP1603_F1
Tryptamine	2,89E+07	112537	96WP1603_F2
Tryptamine	3,01E+07	115869,3	96WP1603_F3
Tryptamine	3,95E+07	148538,7	96WP1603_F4
Tryptamine	2,77E+07	102011,7	96WP1603_F5
Tryptamine	3,03E+07	106807,4	96WP1603_F6
Tryptamine	2,83E+07	104612,8	96WP1603_F7
Tryptamine	4,98E+07	202417,2	96WP1603_F8
Tryptamine	5,60E+07	232959,9	96WP1603_F9
Tryptamine	6,77E+07	312113	96WP1603_F10
Tryptamine	2,63E+07	110432,6	96WP1603_F11
Tryptamine	4,82E+07	192652,9	96WP1603_F12
Tryptamine	5,17E+07	6003,72	QC07_v16_#7
Tryptamine	17886	655931	Solvent Blank
Tryptamine	5,05E+07	207579,5	96WP1603_G1
Tryptamine	4,19E+07	166816	96WP1603_G2
Tryptamine	4,63E+07	177885,8	96WP1603_G3
Tryptamine	4,56E+07	166128	96WP1603_G4
Tryptamine	3,31E+07	131487,5	96WP1603_G5
Tryptamine	3,32E+07	126980,6	96WP1603_G6
Tryptamine	4,05E+07	153859,4	96WP1603_G7
Tryptamine	3,74E+07	170582,2	96WP1603_G8
Tryptamine	3,93E+07	182484,8	96WP1603_G9
Tryptamine	2,38E+07	104559,5	96WP1603_G10
Tryptamine	5,57E+07	236171,9	96WP1603_G11
Tryptamine	5,90E+07	247802,4	96WP1603_G12
Tryptamine	4,79E+07	5925076	QC08_v16_#7
Tryptamine	21273	2605,13	Solvent Blank
Tryptamine	4,51E+07	185623,7	96WP1603_H1
Tryptamine	4,37E+07	168018	96WP1603_H2
Tryptamine	3,41E+07	135983,9	96WP1603_H3
Tryptamine	2,80E+07	103990,1	96WP1603_H4
Tryptamine	3,71E+07	149342,3	96WP1603_H5
Tryptamine	3,70E+07	143434,3	96WP1603_H6
Tryptamine	3,99E+07	167369,1	96WP1603_H7
Tryptamine	2,64E+07	107827,3	96WP1603_H8
Tryptamine	4,09E+07	185513,8	96WP1603_H9
Tryptamine	4,82E+07	212153,7	96WP1603_H10
Tryptamine	4,63E+07	203584,2	96WP1603_H11
Tryptamine	1,70E+07	71134,15	96WP1603_H12
Tryptamine	4,53E+07	6672126	QC9_v16_#7
Tryptamine	20257	1049358	Solvent Blank
Tryptamine	366738	366738	Double Blank_SC
Tryptamine	183244	0	Blank_SC
Tryptamine	744242	0	Std_v16_SC#1
Tryptamine	1,33E+06	75887	Std_v16_SC#2
Tryptamine	2,97E+06	365137	Std_v16_SC#3
Tryptamine	5,69E+06	687	Std_v16_SC#4
Tryptamine	1,05E+07	1569124	Std_v16_SC#5
Tryptamine	2,61E+07	3946895	Std_v16_SC#6
Tryptamine	4,94E+07	8051713	Std_v16_SC#7
Tryptamine	8,71E+07	15460,54	Std_v16_SC#8
Tryptamine	1,74E+08	28883,99	Std_v16_SC#9
Tryptamine	2,90E+08	44967,82	Std_v16_SC#10

## Sheet: SuppFig6
		sc112 - EXPONENTIAL glucose												FH144 - pulsated GLUCOSE												FH144 - pulsated ETHANOL
	Time	Glc	EtOH	biomass	loganic acid	strictosidine	loganin	tetrahydroaltonine	secologanin	alstonine	tryptamine		Time	Glc	EtOH	biomass	loganic acid	strictosidine	loganin 2,4	tetrahydroaltonine	secologanin	alstonine	tryptamine		Time	Glc	EtOH	biomass	loganic acid	strictosidine	loganin 2,4	tetrahydroaltonine	secologanin	alstonine	tryptamine
	h	mg.L-1	mg.L-1	mg.L-1	area	area	area	area	area	mg.L-1	mg.L-1		h	mg.L-1	mg.L-1	mg.L-1	area	area	area	area	area	mg.L-1	mg.L-1		h	mg.L-1	mg.L-1	mg.L-1	area	area	area	area	area	mg.L-1	mg.L-1
	0	22.15	2.18	0.23	56290	0	0	23664	0	0	0.86		0	20.48	1.493	0.3125	0	0	0	0	0	0	1.1302		0	20.407	1.497	0.4	0	0	0	0	0	0	1.05374
	1.5	21.18	2.14	0.36	49301	0	0	24330	0	0	1.05		2.68333	17.614	2.573	0.8125	0	0	0	0	0	0	2.06896		2.68333	17.356	2.661	0.925	0	0	0	0	0	0	1.91586
	3.2	19.11	3.22	0.72	49275	0	0	24266	0	0	2.14		8.25	0.352	10.933	1.7	0	0	0	0	0	0.0152512	6.64263		8.25	0.002	10.815	3.13333	3734.29	0	0	0	0	0.0172688	6.93576
	4.8	15.31	4.74	1.23	51085	0	1596	28775	0	0	4.36		19	0	7.348	#N/A	6404.32	0	8711.08	14227.8	0	0.293135	23.9616		19	0	7.471	#N/A	11150.7	0	2615.81	10964.3	0	0.343276	24.4054
	19.8	0	7.75	3.39	39522	0	11990	73567	0	0.02	25.38		20.25	13.708	7.426	4.4	6573.99	0	12167.8	14250.4	0	0.364369	29.2872		20.25	0	24.062	4.51111	18009.2	0	6827.56	11104.8	0	0.406813	26.9806
	23.4	0	6.65	3.98	33066	0	15381	106979	0	0.02	33.78		23	2.45	10.792	6.41111	0	0	18319.6	0	0	0.372287	23.1037		23	0	22.982	4.93333	13051	0	7588.12	16508.9	0	0.508084	27.2946
	27.1	0	5.26	4.2	41534	0	19671	85151	3174	0.03	38.6		27	0.084	9.056	7.27778	2137.14	0	110815	0	0	0.867303	66.6937		27	0	18.822	2.35556	8836.35	0	14550.7	17213.1	0	0.587212	41.3452
	44	0	0	5.16	30732	0	29294	47348	1520	0.03	46.69		43.05	0	1.111	#N/A	2619.77	0	34716.7	5491.93	0	0.492836	47.7216		43.05	0	6.404	#N/A	8982.42	0	76093.9	12337.3	0	1.09542	60.0826
	47.4	0	0	5.26	35312	0	32836	43114	4745	0.04	53.06		44.7	13.891	1.571	6.35	7175.72	0	111076	3001.68	0	0.764586	63.031		44.7	0	23.468	5.975	11072.6	0	68657.9	10580.9	0	0.956097	50.8416
	52	0	0	5.15	38850	0	29800	63670	0	0.04	44.09		48.0667	0.839	5.45	7.7	6027.46	0	102326	0	0	0.839786	54.4064		48.0667	0	20.069	8.225	13225.7	0	80345.7	6364.51	0	1.13264	49.2257
	69.7	0	0	4.25	33765	0	21894	84194	2412	0.05	54.35		50.95	0	4.142	7.625	6348.27	0	143584	0	0	0.817799	66.826		50.95	0	17.179	5.3	13114.6	0	102938	11322.1	0	1.29014	53.0968
	75.8	0	0	4.66	31097	2138	28474	75705	1802	0.05	52.57		67	0	1.078	#N/A	5798.94	0	176988	0	0	0.601646	72.4333		67	0	3.084	#N/A	18158.8	0	233952	19709.6	0	2.0539	67.3362
	93	0	0	5.41	31600	0	22665	84072	5575	0.05	50.44		68.2	15.492	1.266	8.4625	5603.11	0	134488	0	0	0.484356	62.6821		68.2	0	19.347	9	12976.6	0	212105	10737	0	1.61837	65.7842
	99.9	0	0	5.28	36724	0	22067	91874	3645	0.05	50.2		71.5	2.664	5.704	9.81111	626.35	0	106077	0	0	0.515769	45.8503		71.5	0	17.648	9.05556	10058.5	0	221498	14874.4	0	1.90567	54.1662
	115.9	0	0	5.28	31097	0	24990	76850	2561	0.06	57.02		75.6333	0	4.467	9.3875	1346.18	0	147655	0	0	0.569968	64.65		75.6333	0	12.967	9.3625	13940.8	0	227831	14915.8	0	1.48658	52.8784
	119.1	0	0	4.35	34405	2236	16392	85630	4056	0.06	52.37		90.9333	0	1.231	#N/A	7199.82	0	147674	0	0	0.195748	66.081		90.9333	0	1.35	#N/A	23418.7	0	399247	16558.4	0	2.38403	60.931
	123.5	0	0	5.01	32181	0	24988	80694	6090	0.06	49.9		91.7167	17.388	1.248	9.53333	9252.24	0	173772	0	8953.16	0.259756	72.8084		91.7167	0	19.739	10.3556	24813.1	0	406284	15545.7	0	1.85474	65.4151
	139.8	0	0	4.49	33616	2396	19510	67393	2548	0.06	49.69		94.6667	5.612	6.103	10.5667	6338.1	0	119418	0	7186.62	0.239704	61.1928		94.6667	0	17.986	9.45556	20954.8	0	338211	12537.5	0	1.80828	47.828
	142.4	0	0	4.69	33367	0	30388	69116	2503	0.06	55.29		99.3333	0	5.793	10.3	3506.05	0	174655	0	8391.04	0.449355	75.7918		99.3333	0	13.094	10.2375	20418.5	0	351596	8731.7	0	1.28938	49.0895
	147.4	0	0	5.06	32954	0	23708	70464	3250	0.06	53.66		115.2	0	1.64	#N/A	9307.12	0	160481	0	12951.5	0.197323	78.7409		115.2	0	1.11	#N/A	24400.5	0	411533	12927.9	0	2.78191	57.3405
	164	0	0	5.3	15197	0	29358	73497	2199	0.07	52.23		116.5	20.347	1.479	10.5444	13168.8	0	148178	0	6436.37	0.145111	73.8096		116.5	0	19.099	10.5556	17224.9	0	399527	14577.5	0	2.95211	54.0738
	168.1	0	0	4.67	31762	0	26287	59268	3847	0.07	52.95		120.333	0.765	7.926	11.8333	5098.64	0	114540	3806.47	10022	0.32852	62.8378		120.333	0	14.828	9.87778	22217.5	0	314585	10623.7	0	2.32519	44.5603
	170.9	0	0	4.8	33007	0	29603	44438	10176	0.07	51.49		122	20.392	7.003	10.8778	9910.58	0	131122	6741.47	7839.56	0.373207	64.6423		123.433	0	11.799	7.9	15672.3	0	311392	7435.85	5542.11	2.64471	44.3041
	188.5	0	1.92	4.26	32108	2705	22234	51777	2005	0.06	52.76		123.433	13.07	9.238	11.1375	9142.78	0	106294	0	15500.6	0.478649	55.5629		139.25	0	0	#N/A	17138.5	0	354103	7857.47	17900.6	4.46245	51.1474
													139.25	0	8.478	#N/A	7926.93	0	129200	11251.9	9240.47	1.29676	68.0945		140.417	0	20.408	10.2222	17969.5	0	293754	6350.96	12438	4.39279	45.1441
													140.45	19.663	6.951	11.2667	9392.19	0	116008	13507.6	11386.3	1.27525	58.6395		144	0	17.877	10.325	16259.3	0	240861	16096	18023.9	4.52894	38.5425
													144	1.47	12.516	12.1	4446.48	0	85701.6	0	13798	1.62458	50.5768		147.8	0	13.612	8.5125	14662.6	0	263774	11447	21808.5	4.13743	40.9235
													145.85	0	11.312	#N/A	10150.2	0	105050	8933.08	15479.8	1.40323	54.0516		163.15	0	3.254	#N/A	19511.4	0	285014	13601.6	32829.7	4.8018	44.1938
													145.933	18.917	11.162	11.05	8656.01	0	80443.8	11277.6	15640.7	1.49825	49.6422		164.033	0	22.509	8.48889	21562.8	0	229602	12458.8	24282.4	4.02995	36.2587
													147.8	8.979	13.481	11.325	4683.77	0	83960.3	0	13724.4	1.74337	44.1157		167.533	0	19.185	8.46667	13750.5	0	213510	8045.5	36174.9	4.50921	33.4983
													164	0	10.68	13.1	8112.87	0	100275	20278.4	14866.9	2.95114	56.7584		171.5	0	14.913	8.85	11505.9	0	232092	12107.2	45816	4.92989	34.4345
													167.533	0	9.905	13.3889	4319.28	0	89833	21309.1	14713.1	3.10778	55.8473		185.5	0	9.82	#N/A	15518	0	212100	13554.3	40211.9	4.18958	35.8553
													171.5	0	8.387	13.25	4300.36	0	90647.7	34523	13214.4	3.42476	60.2737		187.733	0	9.364	7.275	23014.1	0	236970	11252.6	60912	4.22656	37.987
													185.667	0	7.107	#N/A	6630.39	0	91480.5	34017.9	16176.7	3.60337	60.1671		190.3	0	8.232	#N/A	18824.5	0	207364	14647.1	45775.4	4.64582	37.4547
													187.733	0	7.449	13.5889	7278.56	0	79403.1	18008.7	17519.3	3.49801	59.3869		192.667	0	7.74	4.42222	10127.2	0	209428	9358.3	52641.6	4.71926	38.4705

## Sheet: SuppFig7
	1.4F_indole	1.5F_indole	1.6F_indole	1.7F_indole	1.4Cl_indole	1.5Cl_indole	1.6Cl_indole	1.7Cl_indole	1.4Br_indole	1.5Br_indole	1.6Br_indole	1.7Br_indole	2.4F_indole	2.5F_indole	2.6F_indole	2.7F_indole	2.4Cl_indole	2.5Cl_indole	2.6Cl_indole	2.7Cl_indole	2.4Br_indole	2.5Br_indole	2.6Br_indole	2.7Br_indole	3.4F_indole	3.5F_indole	3.6F_indole	3.7F_indole	3.4Cl_indole	3.5Cl_indole	3.6Cl_indole	3.7Cl_indole	3.4Br_indole	3.5Br_indole	3.6Br_indole	3.7Br_indole	1.4Cl_trp_100	1.5Cl_trp_100	1.6Cl_trp_100	1.7Cl_trp_100	1.4Cl_trp_50	1.5Cl_trp_50	1.6Cl_trp_50	1.7Cl_trp_50	1.4Cl_trp_25	1.5Cl_trp_25	1.6Cl_trp_25	1.7Cl_trp_25	2.4Cl_trp_100
Time	WT	WT	WT	WT	WT	WT	WT	WT	WT	WT	WT	WT	WT	WT	WT	WT	WT	WT	WT	WT	WT	WT	WT	WT	WT	WT	WT	WT	WT	WT	WT	WT	WT	WT	WT	WT	WT	WT	WT	WT	WT	WT	WT	WT	WT	WT	WT	WT	WT
0	0.132	0.134	0.123	0.127	0.136	0.135	0.127	0.124	0.124	0.125	0.128	0.133	0.132	0.135	0.131	0.13	0.135	0.133	0.131	0.126	0.136	0.128	0.135	0.144	0.126	0.126	0.125	0.123	0.126	0.131	0.123	0.128	0.121	0.125	0.121	0.128	0.138	0.132	0.135	0.136	0.135	0.133	0.137	0.131	0.13	0.125	0.13	0.136	0.148
0.33	0.132	0.135	0.123	0.127	0.136	0.135	0.126	0.123	0.124	0.125	0.127	0.134	0.132	0.135	0.131	0.131	0.135	0.132	0.131	0.126	0.136	0.127	0.134	0.143	0.127	0.127	0.124	0.124	0.126	0.13	0.123	0.128	0.121	0.123	0.121	0.129	0.138	0.133	0.135	0.135	0.135	0.134	0.14	0.132	0.13	0.127	0.129	0.137	0.149
0.67	0.133	0.135	0.123	0.128	0.136	0.135	0.126	0.123	0.123	0.124	0.127	0.133	0.133	0.135	0.131	0.131	0.135	0.132	0.132	0.126	0.135	0.127	0.134	0.142	0.127	0.127	0.124	0.124	0.127	0.13	0.122	0.128	0.12	0.121	0.121	0.128	0.139	0.133	0.135	0.135	0.134	0.134	0.138	0.132	0.128	0.127	0.128	0.137	0.149
1	0.134	0.136	0.124	0.128	0.136	0.134	0.126	0.123	0.123	0.122	0.126	0.132	0.134	0.137	0.131	0.131	0.135	0.132	0.132	0.126	0.135	0.126	0.133	0.141	0.128	0.127	0.124	0.124	0.127	0.13	0.122	0.128	0.12	0.121	0.12	0.128	0.14	0.133	0.135	0.136	0.133	0.134	0.14	0.132	0.126	0.128	0.127	0.135	0.147
1.33	0.134	0.137	0.124	0.129	0.136	0.134	0.126	0.122	0.122	0.122	0.126	0.132	0.134	0.137	0.133	0.132	0.135	0.132	0.132	0.126	0.135	0.126	0.134	0.141	0.128	0.128	0.125	0.125	0.126	0.13	0.122	0.128	0.12	0.121	0.12	0.128	0.14	0.133	0.136	0.139	0.133	0.134	0.14	0.132	0.126	0.129	0.127	0.135	0.146
1.67	0.134	0.138	0.126	0.129	0.136	0.135	0.126	0.122	0.122	0.122	0.126	0.132	0.135	0.138	0.133	0.132	0.135	0.132	0.132	0.126	0.135	0.126	0.134	0.141	0.129	0.129	0.127	0.125	0.127	0.13	0.123	0.128	0.121	0.122	0.12	0.128	0.138	0.135	0.137	0.14	0.133	0.134	0.141	0.132	0.127	0.128	0.128	0.135	0.147
2	0.134	0.139	0.127	0.129	0.137	0.135	0.127	0.122	0.122	0.122	0.126	0.132	0.135	0.138	0.134	0.133	0.135	0.131	0.132	0.127	0.135	0.126	0.135	0.141	0.129	0.129	0.128	0.126	0.127	0.13	0.123	0.127	0.12	0.123	0.12	0.128	0.138	0.136	0.138	0.14	0.134	0.135	0.139	0.132	0.128	0.127	0.129	0.135	0.148
2.33	0.134	0.139	0.127	0.13	0.136	0.135	0.126	0.122	0.122	0.123	0.126	0.132	0.136	0.139	0.134	0.134	0.135	0.131	0.132	0.127	0.135	0.125	0.135	0.141	0.129	0.13	0.128	0.126	0.127	0.13	0.123	0.127	0.12	0.123	0.12	0.128	0.138	0.137	0.138	0.14	0.136	0.135	0.142	0.132	0.13	0.126	0.129	0.135	0.149
2.67	0.135	0.14	0.127	0.13	0.137	0.134	0.127	0.123	0.123	0.123	0.126	0.132	0.136	0.139	0.135	0.134	0.135	0.131	0.133	0.127	0.136	0.125	0.134	0.141	0.13	0.131	0.128	0.127	0.127	0.13	0.123	0.128	0.12	0.123	0.12	0.129	0.14	0.139	0.139	0.14	0.137	0.136	0.142	0.134	0.13	0.127	0.131	0.136	0.15
3	0.135	0.141	0.128	0.132	0.137	0.134	0.127	0.123	0.123	0.123	0.127	0.132	0.136	0.14	0.135	0.137	0.135	0.131	0.133	0.128	0.136	0.125	0.134	0.141	0.13	0.132	0.128	0.127	0.127	0.13	0.123	0.128	0.12	0.123	0.12	0.129	0.141	0.139	0.138	0.14	0.137	0.136	0.142	0.134	0.131	0.127	0.133	0.137	0.152
3.33	0.135	0.142	0.128	0.132	0.136	0.134	0.127	0.123	0.123	0.124	0.126	0.133	0.137	0.141	0.136	0.137	0.135	0.131	0.134	0.128	0.137	0.125	0.134	0.142	0.13	0.133	0.129	0.128	0.127	0.131	0.123	0.129	0.12	0.122	0.12	0.129	0.141	0.139	0.139	0.139	0.138	0.136	0.142	0.135	0.132	0.128	0.133	0.138	0.152
3.67	0.136	0.143	0.129	0.133	0.136	0.134	0.127	0.124	0.123	0.124	0.127	0.133	0.137	0.142	0.137	0.139	0.136	0.131	0.134	0.129	0.136	0.125	0.134	0.142	0.131	0.134	0.129	0.129	0.127	0.131	0.123	0.129	0.12	0.123	0.121	0.129	0.142	0.139	0.139	0.14	0.139	0.137	0.143	0.136	0.133	0.128	0.134	0.14	0.155
4	0.136	0.145	0.129	0.133	0.136	0.134	0.126	0.124	0.123	0.123	0.126	0.133	0.137	0.143	0.137	0.139	0.135	0.131	0.134	0.129	0.136	0.125	0.134	0.142	0.131	0.135	0.129	0.13	0.127	0.131	0.123	0.129	0.12	0.123	0.121	0.129	0.143	0.138	0.139	0.141	0.139	0.137	0.143	0.136	0.134	0.129	0.135	0.142	0.156
4.33	0.137	0.147	0.13	0.135	0.136	0.134	0.127	0.124	0.123	0.124	0.127	0.133	0.138	0.145	0.137	0.14	0.135	0.131	0.134	0.129	0.136	0.125	0.135	0.142	0.132	0.136	0.13	0.131	0.127	0.13	0.123	0.129	0.12	0.123	0.122	0.129	0.143	0.138	0.14	0.142	0.139	0.138	0.146	0.137	0.134	0.13	0.136	0.144	0.157
4.67	0.137	0.148	0.13	0.135	0.136	0.134	0.126	0.124	0.123	0.124	0.126	0.133	0.138	0.146	0.138	0.14	0.135	0.131	0.134	0.13	0.136	0.125	0.135	0.142	0.132	0.137	0.13	0.132	0.127	0.13	0.124	0.13	0.12	0.123	0.122	0.129	0.144	0.138	0.141	0.143	0.14	0.138	0.145	0.138	0.135	0.131	0.137	0.146	0.158
5	0.137	0.15	0.131	0.136	0.136	0.134	0.126	0.124	0.124	0.123	0.126	0.133	0.138	0.148	0.138	0.141	0.136	0.131	0.133	0.13	0.135	0.125	0.134	0.142	0.132	0.138	0.13	0.132	0.128	0.13	0.123	0.13	0.12	0.123	0.122	0.129	0.144	0.139	0.142	0.145	0.14	0.138	0.146	0.139	0.136	0.131	0.14	0.148	0.158
5.33	0.138	0.152	0.131	0.137	0.137	0.135	0.127	0.125	0.123	0.123	0.127	0.134	0.138	0.15	0.139	0.142	0.136	0.131	0.133	0.13	0.135	0.125	0.135	0.142	0.133	0.14	0.13	0.133	0.127	0.13	0.124	0.13	0.121	0.123	0.123	0.129	0.146	0.14	0.143	0.147	0.141	0.139	0.149	0.14	0.138	0.133	0.143	0.152	0.159
5.67	0.138	0.153	0.132	0.137	0.137	0.135	0.127	0.125	0.124	0.124	0.127	0.134	0.139	0.152	0.14	0.143	0.136	0.132	0.134	0.131	0.135	0.126	0.135	0.143	0.133	0.142	0.131	0.135	0.127	0.13	0.124	0.131	0.12	0.123	0.123	0.129	0.147	0.141	0.144	0.148	0.142	0.14	0.148	0.141	0.139	0.135	0.146	0.155	0.159
6	0.138	0.155	0.133	0.139	0.136	0.135	0.127	0.125	0.124	0.124	0.127	0.134	0.14	0.153	0.141	0.143	0.135	0.132	0.134	0.131	0.134	0.125	0.135	0.142	0.134	0.143	0.132	0.135	0.129	0.13	0.124	0.132	0.121	0.123	0.123	0.129	0.148	0.142	0.146	0.15	0.144	0.141	0.149	0.143	0.14	0.136	0.149	0.158	0.159
6.33	0.139	0.156	0.134	0.138	0.137	0.135	0.127	0.126	0.124	0.124	0.127	0.134	0.14	0.155	0.141	0.143	0.136	0.132	0.134	0.132	0.135	0.126	0.136	0.143	0.134	0.144	0.133	0.136	0.127	0.13	0.124	0.132	0.121	0.123	0.123	0.129	0.148	0.143	0.148	0.152	0.145	0.142	0.152	0.145	0.143	0.137	0.152	0.162	0.16
6.67	0.139	0.158	0.135	0.14	0.137	0.136	0.128	0.127	0.123	0.123	0.127	0.134	0.141	0.156	0.142	0.144	0.136	0.132	0.133	0.132	0.134	0.126	0.136	0.143	0.135	0.145	0.133	0.137	0.128	0.13	0.124	0.133	0.121	0.123	0.124	0.13	0.149	0.144	0.149	0.154	0.147	0.142	0.153	0.147	0.145	0.14	0.155	0.164	0.161
7	0.14	0.159	0.136	0.14	0.137	0.136	0.128	0.128	0.123	0.124	0.128	0.134	0.141	0.157	0.143	0.145	0.135	0.132	0.133	0.134	0.134	0.126	0.137	0.143	0.135	0.146	0.134	0.138	0.127	0.13	0.124	0.134	0.121	0.123	0.124	0.13	0.151	0.145	0.15	0.155	0.149	0.144	0.155	0.15	0.147	0.142	0.159	0.168	0.162
7.33	0.14	0.159	0.136	0.14	0.137	0.136	0.128	0.129	0.123	0.124	0.128	0.135	0.141	0.158	0.144	0.145	0.137	0.132	0.134	0.134	0.134	0.127	0.137	0.144	0.135	0.147	0.135	0.138	0.127	0.13	0.124	0.135	0.121	0.123	0.124	0.13	0.152	0.146	0.152	0.156	0.151	0.144	0.159	0.152	0.148	0.143	0.161	0.171	0.163
7.67	0.141	0.16	0.137	0.141	0.137	0.136	0.128	0.13	0.122	0.125	0.129	0.135	0.142	0.159	0.145	0.146	0.135	0.132	0.133	0.136	0.134	0.126	0.137	0.145	0.136	0.148	0.136	0.139	0.127	0.13	0.124	0.135	0.121	0.123	0.125	0.131	0.153	0.148	0.154	0.158	0.152	0.146	0.162	0.153	0.15	0.144	0.163	0.174	0.164
8	0.141	0.161	0.139	0.142	0.136	0.136	0.128	0.131	0.122	0.124	0.129	0.135	0.142	0.16	0.145	0.147	0.135	0.132	0.133	0.137	0.134	0.127	0.137	0.147	0.136	0.149	0.137	0.14	0.127	0.13	0.124	0.136	0.121	0.123	0.124	0.131	0.155	0.149	0.155	0.159	0.155	0.147	0.16	0.156	0.153	0.146	0.166	0.177	0.165
8.33	0.141	0.162	0.139	0.143	0.137	0.136	0.129	0.132	0.123	0.124	0.13	0.136	0.142	0.161	0.147	0.148	0.136	0.133	0.134	0.139	0.135	0.127	0.139	0.148	0.137	0.15	0.138	0.141	0.128	0.131	0.124	0.138	0.121	0.123	0.125	0.132	0.156	0.15	0.157	0.161	0.156	0.149	0.165	0.156	0.154	0.148	0.168	0.178	0.166
8.67	0.141	0.163	0.14	0.144	0.138	0.136	0.129	0.133	0.123	0.125	0.131	0.136	0.142	0.162	0.147	0.148	0.136	0.132	0.133	0.14	0.134	0.127	0.139	0.149	0.137	0.151	0.138	0.141	0.127	0.13	0.124	0.138	0.121	0.123	0.127	0.133	0.157	0.151	0.158	0.162	0.159	0.15	0.167	0.16	0.157	0.149	0.171	0.181	0.166
9	0.141	0.164	0.14	0.144	0.136	0.136	0.129	0.134	0.123	0.125	0.131	0.138	0.143	0.162	0.148	0.149	0.134	0.133	0.134	0.142	0.135	0.128	0.139	0.15	0.137	0.151	0.139	0.142	0.127	0.13	0.124	0.139	0.121	0.123	0.127	0.134	0.158	0.152	0.16	0.163	0.16	0.152	0.165	0.162	0.159	0.151	0.174	0.182	0.167
9.33	0.142	0.165	0.141	0.145	0.139	0.136	0.129	0.138	0.123	0.125	0.133	0.138	0.143	0.163	0.149	0.15	0.137	0.133	0.134	0.144	0.134	0.128	0.141	0.151	0.137	0.152	0.14	0.144	0.128	0.131	0.124	0.14	0.121	0.123	0.129	0.134	0.159	0.153	0.162	0.165	0.162	0.153	0.166	0.164	0.161	0.152	0.176	0.184	0.169
9.67	0.142	0.166	0.141	0.145	0.138	0.136	0.129	0.139	0.123	0.125	0.133	0.14	0.143	0.163	0.15	0.151	0.138	0.133	0.134	0.146	0.134	0.128	0.142	0.152	0.137	0.153	0.141	0.144	0.127	0.131	0.124	0.141	0.121	0.123	0.128	0.135	0.16	0.153	0.164	0.166	0.164	0.154	0.171	0.165	0.163	0.155	0.177	0.184	0.171
10	0.142	0.167	0.142	0.146	0.136	0.136	0.129	0.14	0.123	0.125	0.133	0.141	0.143	0.164	0.15	0.151	0.135	0.133	0.134	0.147	0.135	0.128	0.142	0.153	0.137	0.153	0.141	0.145	0.128	0.13	0.124	0.143	0.121	0.123	0.127	0.136	0.161	0.154	0.166	0.169	0.167	0.156	0.173	0.168	0.166	0.157	0.178	0.184	0.171
10.33	0.143	0.167	0.143	0.147	0.137	0.136	0.129	0.141	0.123	0.126	0.133	0.143	0.144	0.165	0.151	0.152	0.136	0.133	0.134	0.149	0.135	0.128	0.143	0.154	0.137	0.154	0.142	0.146	0.128	0.131	0.124	0.145	0.121	0.123	0.128	0.138	0.162	0.156	0.167	0.172	0.168	0.157	0.172	0.169	0.169	0.159	0.181	0.185	0.173
10.67	0.142	0.169	0.143	0.147	0.137	0.136	0.129	0.14	0.124	0.125	0.134	0.145	0.143	0.167	0.152	0.153	0.136	0.133	0.134	0.15	0.135	0.128	0.143	0.156	0.138	0.154	0.143	0.147	0.13	0.132	0.125	0.147	0.121	0.123	0.127	0.14	0.163	0.157	0.17	0.17	0.17	0.159	0.175	0.171	0.17	0.161	0.183	0.186	0.173
11	0.143	0.169	0.144	0.148	0.138	0.136	0.13	0.141	0.124	0.126	0.134	0.146	0.145	0.166	0.152	0.154	0.135	0.133	0.134	0.151	0.135	0.128	0.142	0.157	0.137	0.154	0.143	0.148	0.129	0.133	0.125	0.149	0.122	0.123	0.125	0.141	0.164	0.158	0.171	0.173	0.172	0.161	0.178	0.173	0.171	0.163	0.187	0.186	0.174
11.33	0.143	0.17	0.144	0.149	0.139	0.136	0.13	0.143	0.124	0.127	0.132	0.148	0.144	0.169	0.153	0.154	0.137	0.133	0.134	0.153	0.135	0.129	0.14	0.158	0.137	0.156	0.144	0.149	0.128	0.133	0.125	0.15	0.121	0.124	0.125	0.142	0.168	0.159	0.173	0.173	0.173	0.162	0.183	0.174	0.171	0.164	0.192	0.188	0.176
11.67	0.143	0.17	0.144	0.15	0.138	0.136	0.13	0.144	0.124	0.127	0.134	0.15	0.144	0.168	0.153	0.155	0.136	0.133	0.135	0.154	0.136	0.129	0.141	0.16	0.137	0.155	0.145	0.149	0.128	0.132	0.125	0.152	0.121	0.124	0.126	0.143	0.167	0.16	0.176	0.174	0.177	0.164	0.188	0.176	0.172	0.165	0.198	0.189	0.178
12	0.144	0.171	0.145	0.151	0.138	0.135	0.129	0.144	0.124	0.127	0.134	0.151	0.146	0.167	0.154	0.156	0.136	0.133	0.134	0.155	0.135	0.129	0.14	0.161	0.137	0.156	0.145	0.15	0.128	0.133	0.126	0.156	0.121	0.124	0.126	0.145	0.172	0.161	0.176	0.176	0.185	0.167	0.189	0.177	0.174	0.166	0.205	0.191	0.185
12.33	0.145	0.172	0.146	0.151	0.138	0.135	0.13	0.145	0.125	0.127	0.133	0.153	0.147	0.169	0.155	0.156	0.137	0.133	0.134	0.158	0.136	0.13	0.139	0.162	0.14	0.158	0.146	0.151	0.129	0.133	0.126	0.158	0.121	0.124	0.125	0.147	0.174	0.162	0.186	0.178	0.186	0.168	0.193	0.179	0.176	0.167	0.212	0.193	0.185
12.67	0.145	0.171	0.146	0.152	0.139	0.136	0.13	0.148	0.125	0.128	0.132	0.155	0.145	0.17	0.155	0.157	0.137	0.135	0.135	0.16	0.136	0.129	0.14	0.164	0.138	0.157	0.146	0.151	0.128	0.132	0.126	0.159	0.121	0.123	0.126	0.149	0.177	0.162	0.183	0.18	0.182	0.17	0.196	0.181	0.179	0.168	0.22	0.195	0.182
13	0.145	0.172	0.146	0.153	0.14	0.136	0.131	0.15	0.125	0.128	0.131	0.156	0.146	0.17	0.155	0.158	0.137	0.135	0.135	0.162	0.136	0.129	0.14	0.166	0.14	0.159	0.146	0.152	0.128	0.135	0.125	0.16	0.121	0.123	0.126	0.15	0.186	0.164	0.197	0.183	0.191	0.171	0.202	0.181	0.182	0.17	0.23	0.198	0.19
13.33	0.145	0.174	0.147	0.153	0.138	0.135	0.13	0.152	0.125	0.128	0.131	0.158	0.148	0.17	0.156	0.159	0.135	0.134	0.135	0.164	0.136	0.13	0.14	0.168	0.138	0.159	0.147	0.153	0.128	0.135	0.126	0.163	0.121	0.123	0.125	0.152	0.181	0.165	0.197	0.184	0.192	0.173	0.204	0.182	0.193	0.173	0.239	0.2	0.189
13.67	0.145	0.174	0.147	0.154	0.139	0.136	0.13	0.153	0.125	0.127	0.132	0.16	0.148	0.172	0.156	0.159	0.138	0.135	0.135	0.167	0.136	0.129	0.14	0.17	0.139	0.159	0.147	0.154	0.13	0.134	0.127	0.166	0.122	0.123	0.126	0.153	0.193	0.165	0.204	0.187	0.194	0.175	0.206	0.184	0.199	0.174	0.249	0.205	0.198
14	0.146	0.174	0.149	0.155	0.139	0.135	0.131	0.156	0.125	0.128	0.132	0.162	0.147	0.172	0.157	0.16	0.136	0.134	0.136	0.169	0.136	0.129	0.14	0.172	0.137	0.16	0.149	0.155	0.129	0.133	0.126	0.167	0.122	0.123	0.126	0.155	0.196	0.166	0.197	0.188	0.203	0.177	0.211	0.184	0.203	0.175	0.259	0.21	0.198
14.33	0.145	0.175	0.15	0.156	0.138	0.137	0.131	0.158	0.126	0.128	0.131	0.165	0.147	0.172	0.158	0.162	0.135	0.136	0.136	0.172	0.136	0.128	0.14	0.178	0.139	0.16	0.149	0.157	0.129	0.136	0.127	0.169	0.121	0.123	0.126	0.156	0.196	0.167	0.207	0.189	0.209	0.185	0.217	0.188	0.207	0.178	0.271	0.221	0.197
14.67	0.146	0.175	0.15	0.158	0.138	0.136	0.131	0.159	0.125	0.128	0.132	0.167	0.148	0.173	0.159	0.164	0.135	0.136	0.136	0.174	0.136	0.128	0.14	0.178	0.14	0.16	0.15	0.16	0.13	0.134	0.127	0.171	0.121	0.123	0.126	0.158	0.2	0.168	0.211	0.191	0.21	0.189	0.219	0.189	0.209	0.182	0.283	0.252	0.196
15	0.146	0.177	0.15	0.159	0.138	0.136	0.131	0.162	0.126	0.127	0.131	0.165	0.148	0.173	0.16	0.163	0.135	0.136	0.136	0.178	0.136	0.127	0.14	0.18	0.141	0.161	0.151	0.161	0.133	0.134	0.127	0.173	0.122	0.123	0.126	0.164	0.202	0.169	0.213	0.19	0.213	0.195	0.223	0.19	0.216	0.186	0.296	0.268	0.21
15.33	0.146	0.177	0.151	0.162	0.14	0.138	0.131	0.163	0.126	0.126	0.132	0.167	0.148	0.174	0.16	0.166	0.135	0.137	0.137	0.179	0.136	0.128	0.141	0.182	0.141	0.162	0.15	0.158	0.13	0.133	0.129	0.175	0.122	0.123	0.126	0.165	0.205	0.17	0.215	0.19	0.218	0.197	0.23	0.188	0.219	0.188	0.31	0.28	0.212
15.67	0.147	0.177	0.15	0.161	0.14	0.137	0.132	0.167	0.126	0.126	0.132	0.172	0.148	0.173	0.162	0.167	0.136	0.136	0.137	0.182	0.136	0.127	0.14	0.186	0.139	0.162	0.153	0.164	0.131	0.134	0.129	0.179	0.121	0.123	0.126	0.165	0.206	0.171	0.221	0.19	0.219	0.195	0.236	0.19	0.221	0.19	0.333	0.294	0.209
16	0.147	0.177	0.153	0.164	0.14	0.137	0.131	0.17	0.126	0.126	0.132	0.175	0.149	0.174	0.159	0.168	0.136	0.136	0.137	0.186	0.136	0.127	0.141	0.184	0.141	0.16	0.149	0.166	0.131	0.135	0.128	0.181	0.121	0.123	0.127	0.166	0.209	0.173	0.225	0.191	0.229	0.205	0.243	0.191	0.228	0.194	0.35	0.309	0.209
16.33	0.146	0.179	0.154	0.164	0.139	0.138	0.132	0.171	0.126	0.125	0.132	0.174	0.148	0.176	0.162	0.17	0.136	0.136	0.137	0.188	0.136	0.127	0.141	0.187	0.142	0.162	0.151	0.166	0.131	0.134	0.131	0.181	0.122	0.123	0.127	0.167	0.212	0.181	0.228	0.192	0.233	0.199	0.247	0.193	0.233	0.199	0.366	0.322	0.221
16.67	0.147	0.179	0.155	0.164	0.141	0.137	0.133	0.174	0.127	0.126	0.132	0.176	0.149	0.176	0.163	0.169	0.135	0.137	0.138	0.19	0.136	0.127	0.141	0.19	0.141	0.162	0.154	0.164	0.132	0.134	0.131	0.186	0.122	0.123	0.127	0.17	0.216	0.185	0.23	0.193	0.242	0.207	0.254	0.194	0.24	0.204	0.384	0.347	0.221
17	0.146	0.18	0.155	0.167	0.141	0.138	0.134	0.176	0.125	0.125	0.132	0.178	0.146	0.176	0.162	0.173	0.136	0.137	0.139	0.192	0.136	0.127	0.142	0.195	0.141	0.162	0.153	0.167	0.131	0.135	0.132	0.185	0.122	0.123	0.127	0.174	0.218	0.178	0.236	0.196	0.242	0.212	0.262	0.194	0.248	0.21	0.404	0.362	0.218
17.33	0.148	0.18	0.156	0.167	0.137	0.14	0.133	0.178	0.126	0.126	0.132	0.182	0.148	0.177	0.164	0.173	0.134	0.137	0.138	0.192	0.136	0.127	0.141	0.199	0.142	0.162	0.155	0.169	0.132	0.135	0.13	0.19	0.121	0.123	0.127	0.178	0.223	0.188	0.237	0.194	0.251	0.212	0.265	0.203	0.258	0.215	0.421	0.38	0.227
17.67	0.147	0.18	0.157	0.168	0.138	0.139	0.133	0.183	0.126	0.126	0.133	0.186	0.148	0.177	0.165	0.173	0.136	0.137	0.139	0.196	0.136	0.127	0.142	0.206	0.142	0.163	0.156	0.169	0.132	0.135	0.131	0.191	0.122	0.123	0.127	0.183	0.227	0.196	0.237	0.197	0.258	0.216	0.274	0.214	0.272	0.221	0.438	0.393	0.23
18	0.148	0.18	0.158	0.167	0.14	0.14	0.134	0.189	0.125	0.125	0.132	0.191	0.148	0.177	0.165	0.174	0.136	0.137	0.14	0.198	0.136	0.127	0.141	0.211	0.142	0.164	0.155	0.169	0.132	0.134	0.132	0.194	0.122	0.123	0.127	0.188	0.23	0.192	0.234	0.195	0.261	0.221	0.282	0.22	0.279	0.229	0.456	0.407	0.231
18.33	0.146	0.18	0.158	0.168	0.14	0.14	0.135	0.195	0.125	0.125	0.133	0.196	0.149	0.177	0.166	0.173	0.136	0.138	0.141	0.204	0.136	0.127	0.142	0.217	0.141	0.163	0.157	0.171	0.131	0.134	0.133	0.198	0.122	0.123	0.128	0.193	0.235	0.196	0.252	0.198	0.268	0.227	0.291	0.223	0.291	0.235	0.476	0.418	0.235
18.67	0.148	0.181	0.158	0.169	0.14	0.138	0.135	0.206	0.124	0.126	0.133	0.202	0.149	0.178	0.165	0.174	0.135	0.138	0.141	0.213	0.136	0.127	0.142	0.225	0.142	0.162	0.158	0.17	0.131	0.135	0.133	0.203	0.122	0.123	0.128	0.2	0.234	0.199	0.257	0.198	0.271	0.23	0.298	0.234	0.301	0.241	0.495	0.429	0.229
19	0.147	0.182	0.159	0.169	0.14	0.14	0.136	0.212	0.125	0.126	0.133	0.208	0.149	0.179	0.167	0.175	0.136	0.139	0.143	0.224	0.136	0.127	0.143	0.233	0.143	0.165	0.157	0.173	0.132	0.135	0.134	0.21	0.123	0.123	0.128	0.207	0.243	0.204	0.262	0.2	0.273	0.231	0.308	0.248	0.313	0.25	0.513	0.438	0.242
19.33	0.149	0.182	0.159	0.168	0.141	0.141	0.135	0.217	0.124	0.126	0.133	0.216	0.15	0.179	0.168	0.176	0.136	0.139	0.143	0.239	0.136	0.127	0.143	0.241	0.143	0.165	0.158	0.172	0.132	0.135	0.134	0.217	0.123	0.123	0.128	0.214	0.243	0.205	0.259	0.201	0.289	0.235	0.317	0.257	0.326	0.257	0.533	0.449	0.241
19.67	0.148	0.182	0.159	0.17	0.142	0.139	0.136	0.226	0.125	0.126	0.133	0.223	0.15	0.179	0.168	0.177	0.137	0.138	0.145	0.256	0.136	0.127	0.143	0.25	0.143	0.164	0.159	0.17	0.133	0.135	0.135	0.224	0.123	0.124	0.128	0.222	0.249	0.207	0.269	0.201	0.29	0.245	0.327	0.267	0.338	0.265	0.552	0.462	0.245
20	0.147	0.184	0.161	0.17	0.141	0.139	0.137	0.232	0.125	0.126	0.133	0.233	0.15	0.18	0.167	0.178	0.137	0.138	0.146	0.269	0.136	0.127	0.143	0.261	0.143	0.167	0.158	0.173	0.133	0.137	0.135	0.231	0.123	0.123	0.128	0.232	0.255	0.209	0.276	0.202	0.296	0.253	0.337	0.277	0.348	0.274	0.571	0.471	0.249
20.33	0.149	0.184	0.161	0.169	0.14	0.139	0.138	0.243	0.125	0.126	0.133	0.243	0.15	0.18	0.17	0.178	0.137	0.139	0.146	0.29	0.136	0.127	0.143	0.273	0.143	0.167	0.16	0.174	0.132	0.135	0.136	0.24	0.123	0.124	0.128	0.242	0.261	0.213	0.282	0.201	0.309	0.252	0.347	0.291	0.361	0.306	0.59	0.474	0.25
20.67	0.149	0.185	0.162	0.17	0.142	0.139	0.138	0.255	0.124	0.126	0.133	0.255	0.151	0.181	0.172	0.179	0.137	0.138	0.148	0.312	0.136	0.128	0.143	0.287	0.143	0.168	0.162	0.175	0.135	0.136	0.136	0.251	0.123	0.124	0.128	0.254	0.267	0.216	0.287	0.203	0.323	0.258	0.357	0.298	0.374	0.321	0.61	0.498	0.257
21	0.148	0.185	0.163	0.169	0.143	0.139	0.139	0.265	0.125	0.126	0.134	0.267	0.15	0.181	0.168	0.176	0.138	0.137	0.148	0.33	0.136	0.128	0.144	0.302	0.143	0.168	0.159	0.173	0.132	0.136	0.137	0.261	0.123	0.124	0.129	0.266	0.268	0.218	0.29	0.204	0.334	0.264	0.373	0.306	0.387	0.334	0.629	0.502	0.26
21.33	0.148	0.186	0.164	0.172	0.142	0.139	0.141	0.274	0.125	0.126	0.134	0.283	0.15	0.183	0.169	0.18	0.136	0.138	0.149	0.346	0.136	0.127	0.145	0.32	0.143	0.169	0.158	0.174	0.133	0.137	0.139	0.271	0.123	0.124	0.129	0.283	0.277	0.218	0.297	0.205	0.338	0.272	0.385	0.316	0.401	0.345	0.648	0.505	0.26
21.67	0.147	0.187	0.166	0.172	0.143	0.14	0.14	0.284	0.125	0.126	0.134	0.3	0.15	0.183	0.174	0.179	0.137	0.139	0.152	0.36	0.136	0.127	0.145	0.338	0.143	0.171	0.163	0.175	0.134	0.136	0.139	0.281	0.123	0.124	0.129	0.3	0.283	0.223	0.304	0.204	0.341	0.278	0.398	0.315	0.415	0.359	0.667	0.505	0.271
22	0.148	0.188	0.167	0.173	0.142	0.14	0.144	0.292	0.125	0.126	0.134	0.319	0.151	0.184	0.174	0.179	0.137	0.138	0.152	0.369	0.136	0.128	0.145	0.357	0.144	0.171	0.165	0.175	0.133	0.136	0.14	0.294	0.122	0.124	0.129	0.318	0.29	0.225	0.309	0.206	0.359	0.286	0.412	0.317	0.431	0.373	0.685	0.501	0.275
22.33	0.148	0.188	0.169	0.173	0.143	0.141	0.143	0.296	0.125	0.126	0.134	0.34	0.152	0.185	0.175	0.181	0.137	0.137	0.155	0.376	0.136	0.128	0.146	0.381	0.143	0.173	0.166	0.176	0.133	0.136	0.143	0.301	0.122	0.124	0.13	0.338	0.292	0.223	0.316	0.205	0.357	0.293	0.424	0.321	0.445	0.388	0.703	0.496	0.277
22.67	0.149	0.191	0.169	0.174	0.143	0.141	0.144	0.302	0.125	0.126	0.134	0.362	0.151	0.187	0.176	0.179	0.137	0.137	0.156	0.383	0.136	0.128	0.146	0.402	0.144	0.174	0.168	0.177	0.134	0.132	0.145	0.309	0.122	0.124	0.13	0.359	0.303	0.231	0.318	0.201	0.366	0.301	0.437	0.321	0.459	0.402	0.718	0.49	0.289
23	0.149	0.192	0.172	0.175	0.143	0.14	0.147	0.31	0.125	0.126	0.135	0.384	0.152	0.188	0.179	0.18	0.137	0.138	0.16	0.387	0.136	0.128	0.147	0.426	0.144	0.176	0.168	0.178	0.133	0.135	0.145	0.317	0.122	0.124	0.13	0.381	0.306	0.23	0.326	0.204	0.375	0.309	0.447	0.321	0.472	0.418	0.731	0.481	0.295
23.33	0.147	0.193	0.173	0.175	0.142	0.14	0.148	0.311	0.125	0.126	0.135	0.408	0.152	0.19	0.18	0.182	0.135	0.139	0.162	0.393	0.136	0.128	0.147	0.453	0.144	0.179	0.168	0.179	0.133	0.136	0.147	0.323	0.123	0.124	0.13	0.402	0.314	0.237	0.331	0.202	0.383	0.318	0.458	0.324	0.488	0.433	0.742	0.474	0.302
23.67	0.148	0.195	0.175	0.176	0.143	0.141	0.151	0.315	0.125	0.126	0.135	0.431	0.152	0.192	0.182	0.178	0.137	0.14	0.165	0.395	0.136	0.128	0.148	0.476	0.144	0.18	0.171	0.18	0.132	0.135	0.15	0.328	0.122	0.124	0.13	0.425	0.321	0.236	0.333	0.206	0.396	0.327	0.468	0.32	0.503	0.448	0.751	0.464	0.312
24	0.148	0.196	0.176	0.175	0.142	0.142	0.154	0.319	0.125	0.126	0.136	0.458	0.151	0.193	0.184	0.183	0.138	0.139	0.168	0.399	0.136	0.128	0.149	0.503	0.144	0.182	0.173	0.18	0.132	0.134	0.151	0.332	0.122	0.124	0.131	0.452	0.326	0.242	0.338	0.208	0.402	0.336	0.479	0.318	0.515	0.463	0.758	0.454	0.305
24.33	0.148	0.2	0.179	0.176	0.142	0.14	0.154	0.322	0.125	0.126	0.136	0.487	0.152	0.196	0.184	0.184	0.135	0.14	0.172	0.398	0.136	0.128	0.149	0.532	0.144	0.186	0.174	0.181	0.132	0.136	0.153	0.335	0.122	0.124	0.131	0.475	0.337	0.241	0.34	0.207	0.406	0.345	0.489	0.311	0.528	0.478	0.763	0.444	0.323
24.67	0.15	0.203	0.182	0.174	0.143	0.141	0.159	0.323	0.125	0.126	0.136	0.514	0.151	0.199	0.185	0.183	0.136	0.139	0.175	0.395	0.137	0.128	0.151	0.56	0.144	0.188	0.176	0.179	0.133	0.136	0.155	0.337	0.122	0.124	0.131	0.504	0.346	0.247	0.344	0.208	0.419	0.354	0.501	0.309	0.542	0.493	0.755	0.434	0.33
25	0.15	0.205	0.185	0.178	0.14	0.139	0.16	0.325	0.125	0.126	0.136	0.542	0.152	0.201	0.19	0.183	0.135	0.139	0.179	0.391	0.137	0.128	0.152	0.587	0.144	0.191	0.178	0.181	0.132	0.137	0.159	0.339	0.122	0.124	0.132	0.53	0.355	0.251	0.346	0.209	0.416	0.364	0.506	0.304	0.554	0.51	0.748	0.424	0.335
25.33	0.15	0.211	0.186	0.176	0.142	0.141	0.167	0.325	0.125	0.126	0.137	0.574	0.15	0.205	0.189	0.186	0.135	0.14	0.185	0.385	0.136	0.128	0.152	0.617	0.142	0.195	0.18	0.18	0.132	0.137	0.162	0.338	0.122	0.124	0.132	0.557	0.358	0.248	0.35	0.204	0.426	0.374	0.515	0.298	0.567	0.524	0.746	0.414	0.344
25.67	0.149	0.212	0.19	0.181	0.142	0.143	0.171	0.324	0.125	0.126	0.138	0.605	0.151	0.209	0.194	0.187	0.14	0.14	0.191	0.377	0.137	0.128	0.154	0.643	0.142	0.199	0.182	0.18	0.131	0.137	0.165	0.336	0.122	0.124	0.133	0.587	0.372	0.254	0.355	0.208	0.429	0.382	0.519	0.292	0.575	0.538	0.749	0.403	0.353
26	0.149	0.219	0.192	0.18	0.143	0.142	0.176	0.322	0.126	0.126	0.138	0.633	0.153	0.215	0.197	0.187	0.14	0.14	0.199	0.371	0.137	0.128	0.155	0.667	0.144	0.205	0.184	0.175	0.131	0.136	0.17	0.333	0.122	0.124	0.133	0.614	0.38	0.263	0.355	0.206	0.433	0.391	0.528	0.287	0.588	0.553	0.747	0.394	0.357
26.33	0.148	0.225	0.196	0.176	0.143	0.143	0.183	0.319	0.125	0.126	0.139	0.66	0.152	0.219	0.199	0.187	0.135	0.138	0.208	0.364	0.136	0.128	0.158	0.69	0.144	0.211	0.188	0.183	0.132	0.136	0.175	0.329	0.122	0.124	0.133	0.64	0.386	0.261	0.359	0.207	0.434	0.401	0.536	0.277	0.596	0.566	0.746	0.385	0.368
26.67	0.148	0.23	0.2	0.173	0.142	0.142	0.188	0.316	0.125	0.126	0.139	0.68	0.152	0.225	0.201	0.187	0.137	0.14	0.216	0.357	0.136	0.128	0.159	0.705	0.145	0.217	0.19	0.179	0.131	0.137	0.182	0.326	0.122	0.124	0.134	0.661	0.397	0.271	0.361	0.202	0.436	0.408	0.539	0.273	0.605	0.579	0.746	0.375	0.374
27	0.148	0.238	0.204	0.174	0.142	0.142	0.195	0.312	0.125	0.127	0.14	0.698	0.152	0.23	0.208	0.187	0.137	0.14	0.227	0.349	0.136	0.128	0.162	0.722	0.144	0.223	0.193	0.177	0.132	0.137	0.188	0.32	0.122	0.124	0.135	0.68	0.407	0.276	0.366	0.206	0.436	0.418	0.545	0.269	0.612	0.592	0.745	0.367	0.385
27.33	0.149	0.245	0.21	0.175	0.142	0.143	0.204	0.306	0.125	0.127	0.141	0.712	0.152	0.239	0.211	0.191	0.137	0.14	0.241	0.341	0.136	0.128	0.164	0.734	0.144	0.231	0.197	0.179	0.131	0.137	0.196	0.314	0.122	0.124	0.136	0.692	0.417	0.282	0.366	0.198	0.437	0.427	0.548	0.261	0.621	0.605	0.742	0.357	0.393
27.67	0.149	0.253	0.216	0.181	0.142	0.143	0.215	0.3	0.125	0.127	0.142	0.723	0.153	0.245	0.213	0.184	0.138	0.141	0.255	0.332	0.136	0.128	0.167	0.741	0.144	0.24	0.201	0.182	0.131	0.137	0.204	0.308	0.122	0.124	0.136	0.703	0.427	0.285	0.369	0.199	0.439	0.434	0.548	0.255	0.626	0.616	0.742	0.349	0.403
28	0.15	0.261	0.224	0.179	0.141	0.143	0.227	0.292	0.125	0.127	0.143	0.73	0.152	0.255	0.221	0.182	0.139	0.139	0.272	0.325	0.136	0.128	0.17	0.749	0.144	0.25	0.204	0.181	0.13	0.136	0.215	0.302	0.122	0.124	0.138	0.712	0.429	0.282	0.37	0.2	0.436	0.442	0.549	0.251	0.633	0.628	0.741	0.341	0.409
28.33	0.15	0.273	0.23	0.188	0.142	0.143	0.239	0.287	0.126	0.127	0.144	0.735	0.152	0.267	0.223	0.186	0.138	0.141	0.29	0.318	0.137	0.129	0.173	0.755	0.143	0.262	0.21	0.184	0.131	0.137	0.227	0.297	0.122	0.124	0.138	0.718	0.437	0.277	0.372	0.205	0.433	0.45	0.548	0.246	0.635	0.639	0.739	0.331	0.42
28.67	0.15	0.283	0.24	0.183	0.141	0.144	0.256	0.282	0.125	0.127	0.146	0.739	0.152	0.277	0.231	0.184	0.14	0.141	0.308	0.311	0.136	0.128	0.178	0.759	0.142	0.274	0.213	0.189	0.132	0.138	0.237	0.29	0.122	0.124	0.14	0.724	0.447	0.294	0.375	0.2	0.43	0.457	0.549	0.24	0.64	0.646	0.739	0.325	0.427
29	0.15	0.296	0.248	0.191	0.141	0.144	0.273	0.275	0.126	0.127	0.147	0.742	0.153	0.291	0.24	0.192	0.138	0.141	0.329	0.305	0.137	0.129	0.182	0.762	0.144	0.288	0.222	0.191	0.133	0.138	0.253	0.285	0.122	0.124	0.141	0.728	0.451	0.299	0.376	0.199	0.424	0.461	0.545	0.238	0.641	0.654	0.739	0.317	0.435
29.33	0.149	0.309	0.26	0.193	0.142	0.143	0.292	0.269	0.126	0.127	0.149	0.743	0.153	0.303	0.249	0.187	0.135	0.141	0.354	0.299	0.137	0.129	0.188	0.762	0.144	0.302	0.228	0.19	0.131	0.135	0.267	0.279	0.122	0.124	0.142	0.73	0.462	0.301	0.375	0.194	0.422	0.467	0.546	0.229	0.643	0.661	0.737	0.312	0.443
29.67	0.15	0.321	0.275	0.197	0.143	0.143	0.311	0.263	0.126	0.127	0.15	0.742	0.153	0.32	0.258	0.188	0.136	0.141	0.379	0.294	0.137	0.129	0.195	0.76	0.143	0.321	0.239	0.193	0.131	0.138	0.289	0.273	0.122	0.124	0.144	0.729	0.47	0.305	0.375	0.191	0.417	0.472	0.541	0.225	0.643	0.665	0.732	0.305	0.454
30	0.148	0.337	0.289	0.198	0.141	0.144	0.335	0.258	0.126	0.127	0.153	0.741	0.152	0.337	0.267	0.192	0.135	0.142	0.406	0.289	0.137	0.129	0.202	0.757	0.145	0.342	0.248	0.198	0.131	0.138	0.312	0.268	0.122	0.124	0.146	0.729	0.479	0.312	0.376	0.192	0.411	0.476	0.536	0.223	0.64	0.669	0.727	0.299	0.461
30.33	0.148	0.355	0.302	0.202	0.142	0.144	0.356	0.252	0.126	0.127	0.155	0.738	0.152	0.358	0.282	0.201	0.134	0.14	0.437	0.284	0.137	0.129	0.209	0.757	0.145	0.365	0.257	0.2	0.13	0.139	0.328	0.264	0.122	0.125	0.148	0.728	0.487	0.316	0.376	0.196	0.404	0.478	0.534	0.217	0.636	0.67	0.724	0.294	0.469
30.67	0.149	0.379	0.315	0.207	0.14	0.145	0.379	0.247	0.125	0.127	0.158	0.733	0.153	0.381	0.293	0.202	0.134	0.141	0.466	0.279	0.137	0.129	0.219	0.752	0.144	0.388	0.27	0.203	0.13	0.138	0.354	0.26	0.122	0.125	0.15	0.727	0.495	0.319	0.373	0.197	0.398	0.479	0.529	0.213	0.635	0.671	0.724	0.288	0.477
31	0.147	0.407	0.329	0.212	0.142	0.145	0.404	0.243	0.125	0.127	0.161	0.73	0.152	0.412	0.308	0.206	0.136	0.143	0.489	0.275	0.137	0.129	0.229	0.747	0.144	0.415	0.281	0.206	0.131	0.139	0.374	0.255	0.123	0.125	0.153	0.722	0.498	0.325	0.372	0.195	0.392	0.479	0.525	0.21	0.632	0.671	0.719	0.284	0.484
31.33	0.15	0.438	0.345	0.215	0.142	0.146	0.428	0.237	0.126	0.128	0.165	0.723	0.153	0.441	0.319	0.205	0.136	0.143	0.521	0.27	0.137	0.13	0.242	0.744	0.143	0.441	0.295	0.211	0.131	0.139	0.403	0.252	0.123	0.125	0.155	0.72	0.505	0.33	0.37	0.191	0.385	0.477	0.516	0.207	0.629	0.671	0.714	0.278	0.491
31.67	0.148	0.468	0.361	0.218	0.138	0.145	0.456	0.234	0.126	0.127	0.168	0.72	0.152	0.476	0.336	0.209	0.134	0.142	0.557	0.268	0.138	0.13	0.255	0.741	0.144	0.469	0.307	0.216	0.13	0.14	0.43	0.247	0.123	0.125	0.159	0.716	0.512	0.334	0.369	0.196	0.379	0.475	0.509	0.205	0.625	0.671	0.713	0.273	0.499
32	0.148	0.493	0.375	0.23	0.14	0.146	0.485	0.23	0.126	0.128	0.173	0.713	0.152	0.502	0.351	0.207	0.137	0.14	0.59	0.264	0.138	0.13	0.27	0.735	0.144	0.483	0.322	0.221	0.129	0.14	0.458	0.244	0.123	0.125	0.163	0.711	0.517	0.332	0.367	0.19	0.372	0.473	0.505	0.2	0.619	0.668	0.711	0.27	0.508
32.33	0.15	0.508	0.392	0.239	0.138	0.147	0.514	0.227	0.126	0.128	0.178	0.709	0.153	0.522	0.368	0.213	0.135	0.144	0.612	0.26	0.138	0.13	0.285	0.73	0.143	0.496	0.337	0.224	0.129	0.141	0.482	0.24	0.123	0.125	0.167	0.709	0.523	0.334	0.364	0.188	0.365	0.47	0.498	0.198	0.613	0.664	0.707	0.265	0.515
32.67	0.15	0.517	0.411	0.247	0.139	0.147	0.539	0.223	0.126	0.128	0.184	0.704	0.152	0.538	0.384	0.224	0.138	0.144	0.626	0.256	0.138	0.131	0.305	0.729	0.143	0.509	0.352	0.232	0.13	0.139	0.513	0.238	0.123	0.126	0.172	0.705	0.526	0.338	0.362	0.184	0.359	0.466	0.495	0.193	0.609	0.663	0.703	0.26	0.52
33	0.15	0.528	0.428	0.256	0.14	0.147	0.567	0.22	0.126	0.128	0.191	0.7	0.153	0.545	0.401	0.226	0.135	0.146	0.64	0.253	0.138	0.13	0.33	0.722	0.144	0.514	0.367	0.241	0.129	0.142	0.543	0.235	0.123	0.126	0.177	0.703	0.528	0.337	0.361	0.189	0.353	0.459	0.487	0.191	0.602	0.66	0.699	0.256	0.527
33.33	0.148	0.53	0.448	0.266	0.138	0.148	0.591	0.216	0.127	0.128	0.198	0.694	0.152	0.548	0.417	0.227	0.133	0.144	0.65	0.25	0.138	0.131	0.35	0.716	0.144	0.522	0.386	0.251	0.129	0.143	0.573	0.232	0.123	0.126	0.183	0.698	0.533	0.343	0.36	0.184	0.347	0.455	0.482	0.19	0.596	0.654	0.67	0.253	0.536
33.67	0.15	0.534	0.465	0.278	0.14	0.148	0.612	0.213	0.127	0.128	0.207	0.693	0.153	0.553	0.436	0.232	0.137	0.146	0.659	0.247	0.139	0.131	0.375	0.715	0.143	0.521	0.402	0.258	0.13	0.143	0.594	0.23	0.123	0.126	0.19	0.695	0.537	0.347	0.357	0.183	0.341	0.449	0.477	0.188	0.591	0.649	0.648	0.248	0.544
34	0.15	0.538	0.486	0.291	0.137	0.149	0.628	0.211	0.127	0.128	0.216	0.686	0.149	0.56	0.455	0.249	0.134	0.145	0.667	0.245	0.139	0.131	0.396	0.703	0.142	0.529	0.42	0.263	0.131	0.144	0.612	0.227	0.123	0.126	0.199	0.69	0.541	0.341	0.356	0.184	0.334	0.444	0.468	0.185	0.588	0.644	0.636	0.245	0.549
34.33	0.15	0.54	0.504	0.299	0.138	0.151	0.643	0.208	0.127	0.128	0.229	0.686	0.152	0.566	0.472	0.251	0.137	0.148	0.675	0.242	0.14	0.131	0.418	0.7	0.143	0.531	0.441	0.274	0.131	0.143	0.625	0.226	0.123	0.127	0.208	0.686	0.546	0.347	0.353	0.184	0.33	0.438	0.463	0.184	0.58	0.641	0.63	0.241	0.558
34.67	0.15	0.536	0.513	0.31	0.136	0.15	0.651	0.205	0.127	0.129	0.24	0.683	0.152	0.558	0.485	0.26	0.133	0.148	0.683	0.24	0.139	0.132	0.446	0.704	0.144	0.532	0.457	0.288	0.129	0.145	0.637	0.223	0.124	0.127	0.218	0.684	0.545	0.353	0.35	0.187	0.323	0.432	0.459	0.182	0.576	0.637	0.614	0.238	0.562
35	0.15	0.537	0.528	0.326	0.138	0.148	0.661	0.203	0.127	0.129	0.255	0.682	0.153	0.562	0.503	0.265	0.137	0.143	0.69	0.237	0.139	0.132	0.476	0.702	0.143	0.528	0.473	0.298	0.13	0.146	0.651	0.222	0.125	0.127	0.229	0.682	0.548	0.353	0.348	0.187	0.318	0.421	0.452	0.181	0.572	0.628	0.595	0.235	0.568
35.33	0.15	0.534	0.541	0.341	0.135	0.151	0.671	0.201	0.128	0.129	0.27	0.681	0.152	0.563	0.519	0.281	0.133	0.148	0.697	0.235	0.139	0.132	0.504	0.701	0.142	0.531	0.491	0.308	0.129	0.146	0.673	0.219	0.125	0.127	0.242	0.677	0.549	0.35	0.347	0.185	0.313	0.417	0.447	0.179	0.567	0.623	0.585	0.232	0.57
35.67	0.15	0.535	0.549	0.349	0.138	0.151	0.682	0.199	0.128	0.129	0.288	0.679	0.153	0.56	0.534	0.29	0.134	0.147	0.701	0.234	0.14	0.133	0.532	0.697	0.143	0.529	0.505	0.32	0.13	0.147	0.682	0.218	0.124	0.127	0.256	0.675	0.548	0.357	0.343	0.182	0.309	0.413	0.441	0.178	0.564	0.619	0.586	0.23	0.577
36	0.15	0.533	0.559	0.366	0.136	0.154	0.691	0.197	0.128	0.129	0.308	0.677	0.151	0.558	0.55	0.3	0.134	0.151	0.706	0.231	0.14	0.132	0.563	0.696	0.143	0.533	0.518	0.332	0.131	0.148	0.689	0.217	0.124	0.128	0.274	0.671	0.554	0.357	0.343	0.179	0.303	0.407	0.433	0.176	0.559	0.612	0.581	0.228	0.58
36.33	0.149	0.532	0.569	0.376	0.137	0.154	0.696	0.196	0.129	0.129	0.329	0.677	0.153	0.564	0.558	0.307	0.135	0.15	0.709	0.23	0.14	0.133	0.589	0.691	0.143	0.53	0.531	0.343	0.131	0.149	0.699	0.215	0.125	0.128	0.292	0.67	0.555	0.361	0.341	0.178	0.299	0.403	0.432	0.175	0.555	0.609	0.585	0.225	0.584
36.67	0.149	0.531	0.573	0.389	0.139	0.154	0.702	0.194	0.129	0.129	0.349	0.674	0.152	0.557	0.57	0.326	0.132	0.145	0.709	0.228	0.14	0.133	0.61	0.694	0.142	0.528	0.54	0.353	0.131	0.15	0.707	0.213	0.125	0.128	0.314	0.669	0.554	0.363	0.34	0.177	0.295	0.395	0.426	0.174	0.551	0.602	0.58	0.223	0.586
37	0.15	0.529	0.583	0.405	0.137	0.155	0.689	0.193	0.129	0.129	0.372	0.675	0.152	0.56	0.581	0.338	0.133	0.151	0.707	0.227	0.141	0.134	0.624	0.69	0.142	0.527	0.551	0.366	0.131	0.149	0.71	0.212	0.125	0.128	0.331	0.665	0.554	0.36	0.339	0.176	0.291	0.391	0.418	0.173	0.548	0.595	0.575	0.22	0.588
37.33	0.15	0.529	0.585	0.412	0.138	0.154	0.691	0.191	0.129	0.13	0.397	0.67	0.152	0.552	0.589	0.346	0.134	0.148	0.71	0.224	0.142	0.134	0.634	0.691	0.143	0.527	0.556	0.372	0.13	0.146	0.716	0.211	0.127	0.129	0.353	0.663	0.551	0.364	0.337	0.174	0.286	0.384	0.419	0.172	0.545	0.589	0.575	0.219	0.588
37.67	0.149	0.526	0.59	0.419	0.137	0.158	0.691	0.19	0.13	0.13	0.425	0.67	0.153	0.551	0.596	0.355	0.134	0.151	0.709	0.222	0.142	0.135	0.648	0.69	0.143	0.523	0.564	0.384	0.129	0.15	0.715	0.21	0.126	0.129	0.375	0.661	0.554	0.366	0.335	0.174	0.284	0.379	0.415	0.171	0.542	0.583	0.574	0.216	0.591
38	0.15	0.525	0.595	0.426	0.136	0.157	0.69	0.189	0.13	0.13	0.453	0.667	0.149	0.546	0.602	0.371	0.132	0.149	0.708	0.222	0.142	0.135	0.657	0.689	0.141	0.523	0.572	0.392	0.13	0.149	0.717	0.209	0.127	0.13	0.401	0.661	0.554	0.367	0.332	0.173	0.283	0.372	0.41	0.171	0.538	0.575	0.576	0.216	0.595
38.33	0.15	0.525	0.601	0.435	0.139	0.158	0.691	0.187	0.131	0.131	0.484	0.668	0.152	0.547	0.61	0.381	0.135	0.149	0.708	0.221	0.143	0.136	0.657	0.688	0.142	0.517	0.575	0.402	0.129	0.151	0.719	0.208	0.127	0.131	0.427	0.661	0.552	0.368	0.332	0.172	0.278	0.369	0.408	0.169	0.535	0.572	0.577	0.214	0.592
38.67	0.149	0.524	0.609	0.442	0.138	0.161	0.691	0.187	0.132	0.131	0.513	0.664	0.15	0.544	0.617	0.391	0.134	0.15	0.706	0.22	0.144	0.136	0.665	0.686	0.142	0.518	0.583	0.406	0.13	0.151	0.72	0.206	0.128	0.131	0.453	0.658	0.551	0.369	0.33	0.171	0.275	0.36	0.405	0.169	0.531	0.566	0.58	0.212	0.594
39	0.149	0.523	0.61	0.45	0.137	0.159	0.689	0.186	0.133	0.131	0.546	0.665	0.152	0.541	0.621	0.401	0.132	0.155	0.703	0.218	0.144	0.137	0.673	0.685	0.143	0.512	0.587	0.412	0.13	0.151	0.718	0.205	0.129	0.131	0.485	0.64	0.551	0.369	0.327	0.17	0.273	0.357	0.397	0.167	0.529	0.561	0.583	0.211	0.597
39.33	0.149	0.518	0.618	0.455	0.139	0.16	0.688	0.185	0.133	0.131	0.576	0.661	0.152	0.543	0.626	0.411	0.134	0.155	0.701	0.218	0.145	0.137	0.676	0.684	0.143	0.51	0.594	0.42	0.13	0.154	0.716	0.204	0.13	0.132	0.515	0.638	0.551	0.37	0.326	0.169	0.27	0.351	0.398	0.167	0.526	0.553	0.587	0.21	0.597
39.67	0.149	0.518	0.622	0.46	0.137	0.161	0.688	0.184	0.134	0.132	0.599	0.663	0.152	0.539	0.632	0.419	0.132	0.155	0.698	0.217	0.146	0.138	0.681	0.682	0.143	0.507	0.597	0.427	0.129	0.149	0.715	0.203	0.131	0.132	0.546	0.636	0.549	0.37	0.324	0.169	0.266	0.346	0.397	0.166	0.521	0.548	0.59	0.208	0.598
40	0.147	0.516	0.631	0.466	0.138	0.162	0.689	0.183	0.135	0.132	0.614	0.659	0.148	0.538	0.635	0.423	0.135	0.155	0.7	0.216	0.147	0.139	0.685	0.683	0.139	0.503	0.601	0.431	0.131	0.152	0.716	0.202	0.13	0.133	0.572	0.636	0.545	0.371	0.322	0.169	0.264	0.339	0.392	0.165	0.52	0.544	0.589	0.206	0.603
40.33	0.149	0.516	0.632	0.468	0.14	0.163	0.687	0.182	0.136	0.132	0.631	0.659	0.15	0.534	0.64	0.43	0.132	0.157	0.696	0.215	0.148	0.139	0.68	0.681	0.139	0.5	0.606	0.437	0.13	0.155	0.712	0.203	0.132	0.134	0.587	0.633	0.547	0.373	0.32	0.168	0.262	0.337	0.391	0.165	0.514	0.54	0.597	0.205	0.606
40.67	0.149	0.513	0.638	0.473	0.139	0.165	0.686	0.181	0.138	0.132	0.646	0.658	0.15	0.535	0.645	0.439	0.132	0.159	0.697	0.214	0.15	0.14	0.681	0.681	0.14	0.5	0.61	0.442	0.13	0.156	0.713	0.202	0.132	0.134	0.603	0.633	0.542	0.373	0.317	0.168	0.261	0.331	0.388	0.165	0.514	0.535	0.604	0.204	0.606
41	0.149	0.508	0.639	0.473	0.138	0.166	0.682	0.181	0.139	0.133	0.657	0.654	0.152	0.525	0.646	0.444	0.132	0.159	0.695	0.212	0.151	0.142	0.68	0.678	0.142	0.497	0.614	0.446	0.131	0.154	0.71	0.201	0.134	0.135	0.618	0.63	0.541	0.373	0.315	0.168	0.259	0.328	0.385	0.164	0.51	0.531	0.612	0.202	0.605
41.33	0.15	0.506	0.641	0.471	0.139	0.166	0.681	0.18	0.141	0.133	0.647	0.653	0.151	0.524	0.651	0.449	0.132	0.164	0.694	0.212	0.153	0.143	0.682	0.676	0.141	0.496	0.617	0.45	0.13	0.155	0.709	0.2	0.135	0.136	0.632	0.632	0.54	0.375	0.314	0.167	0.256	0.324	0.386	0.164	0.506	0.527	0.61	0.201	0.607
41.67	0.149	0.505	0.642	0.471	0.14	0.169	0.679	0.179	0.142	0.133	0.651	0.652	0.151	0.523	0.651	0.451	0.132	0.164	0.696	0.211	0.154	0.144	0.683	0.675	0.14	0.495	0.62	0.451	0.131	0.159	0.709	0.2	0.135	0.137	0.646	0.63	0.538	0.375	0.311	0.166	0.255	0.32	0.381	0.164	0.506	0.524	0.608	0.199	0.606
42	0.148	0.505	0.644	0.469	0.14	0.171	0.677	0.178	0.145	0.134	0.653	0.65	0.149	0.524	0.652	0.459	0.135	0.164	0.694	0.211	0.156	0.145	0.682	0.675	0.142	0.49	0.621	0.451	0.13	0.159	0.709	0.199	0.137	0.138	0.656	0.627	0.533	0.375	0.308	0.166	0.254	0.315	0.382	0.163	0.501	0.518	0.605	0.199	0.607
42.33	0.148	0.503	0.645	0.469	0.14	0.172	0.678	0.178	0.147	0.135	0.631	0.65	0.149	0.52	0.655	0.46	0.132	0.164	0.694	0.21	0.158	0.146	0.684	0.675	0.141	0.492	0.623	0.449	0.13	0.16	0.706	0.198	0.138	0.139	0.668	0.626	0.532	0.377	0.308	0.165	0.251	0.312	0.379	0.162	0.499	0.516	0.605	0.198	0.606
42.67	0.149	0.5	0.642	0.467	0.141	0.174	0.674	0.178	0.149	0.135	0.637	0.648	0.15	0.518	0.655	0.468	0.133	0.164	0.692	0.209	0.161	0.147	0.681	0.673	0.139	0.492	0.623	0.448	0.13	0.162	0.704	0.198	0.141	0.14	0.675	0.626	0.533	0.377	0.308	0.164	0.25	0.31	0.378	0.162	0.497	0.511	0.603	0.196	0.606
43	0.148	0.499	0.641	0.466	0.14	0.176	0.675	0.177	0.151	0.135	0.644	0.649	0.15	0.517	0.658	0.468	0.132	0.168	0.694	0.209	0.164	0.149	0.68	0.673	0.139	0.487	0.624	0.447	0.131	0.162	0.706	0.197	0.141	0.142	0.685	0.627	0.531	0.378	0.304	0.164	0.248	0.305	0.378	0.162	0.494	0.507	0.602	0.196	0.607
43.33	0.146	0.497	0.641	0.465	0.141	0.173	0.673	0.177	0.154	0.136	0.649	0.648	0.146	0.518	0.658	0.469	0.134	0.168	0.695	0.208	0.167	0.15	0.682	0.672	0.138	0.485	0.624	0.445	0.127	0.164	0.705	0.197	0.143	0.143	0.691	0.627	0.532	0.38	0.302	0.163	0.248	0.303	0.375	0.161	0.492	0.502	0.601	0.195	0.605
43.67	0.146	0.494	0.641	0.465	0.14	0.175	0.672	0.176	0.158	0.136	0.655	0.647	0.148	0.517	0.655	0.471	0.133	0.169	0.693	0.207	0.17	0.152	0.681	0.671	0.137	0.485	0.622	0.443	0.13	0.164	0.705	0.196	0.144	0.144	0.695	0.625	0.529	0.378	0.302	0.162	0.246	0.3	0.372	0.161	0.491	0.5	0.601	0.194	0.605
44	0.149	0.492	0.637	0.464	0.143	0.178	0.673	0.176	0.162	0.137	0.657	0.646	0.151	0.515	0.655	0.474	0.133	0.17	0.691	0.207	0.175	0.154	0.675	0.67	0.139	0.482	0.623	0.442	0.13	0.165	0.703	0.197	0.149	0.145	0.7	0.623	0.532	0.379	0.302	0.162	0.246	0.297	0.373	0.165	0.487	0.495	0.598	0.193	0.605
44.33	0.145	0.49	0.638	0.466	0.143	0.182	0.669	0.175	0.167	0.137	0.656	0.644	0.146	0.514	0.653	0.476	0.133	0.17	0.689	0.206	0.179	0.156	0.673	0.669	0.137	0.484	0.624	0.441	0.129	0.168	0.7	0.196	0.151	0.147	0.702	0.621	0.529	0.381	0.3	0.162	0.246	0.294	0.373	0.165	0.487	0.49	0.598	0.192	0.604
44.67	0.145	0.488	0.636	0.463	0.145	0.186	0.668	0.175	0.171	0.138	0.662	0.642	0.144	0.511	0.654	0.474	0.132	0.175	0.689	0.206	0.184	0.158	0.668	0.669	0.141	0.481	0.621	0.44	0.13	0.168	0.701	0.195	0.158	0.149	0.703	0.62	0.531	0.382	0.3	0.162	0.243	0.292	0.371	0.164	0.484	0.486	0.596	0.191	0.604
45	0.146	0.489	0.638	0.464	0.144	0.182	0.669	0.175	0.176	0.139	0.658	0.643	0.146	0.509	0.654	0.473	0.133	0.175	0.686	0.206	0.189	0.16	0.663	0.667	0.139	0.481	0.619	0.438	0.128	0.172	0.7	0.195	0.157	0.151	0.691	0.619	0.531	0.383	0.299	0.161	0.243	0.289	0.37	0.164	0.484	0.476	0.598	0.19	0.604
45.33	0.149	0.487	0.637	0.462	0.144	0.188	0.669	0.175	0.183	0.139	0.657	0.642	0.149	0.509	0.651	0.472	0.134	0.176	0.686	0.205	0.195	0.163	0.659	0.668	0.14	0.477	0.623	0.438	0.129	0.174	0.7	0.195	0.16	0.153	0.689	0.621	0.533	0.382	0.297	0.16	0.242	0.287	0.37	0.17	0.481	0.445	0.594	0.189	0.605
45.67	0.146	0.487	0.638	0.462	0.142	0.188	0.669	0.175	0.188	0.14	0.658	0.641	0.147	0.508	0.652	0.472	0.133	0.179	0.685	0.205	0.201	0.166	0.66	0.666	0.139	0.478	0.623	0.438	0.127	0.172	0.7	0.194	0.162	0.155	0.691	0.616	0.53	0.383	0.297	0.161	0.242	0.284	0.372	0.174	0.48	0.424	0.598	0.188	0.605
46	0.145	0.483	0.637	0.462	0.142	0.189	0.67	0.174	0.195	0.141	0.656	0.643	0.147	0.507	0.654	0.474	0.135	0.181	0.686	0.205	0.208	0.169	0.665	0.666	0.138	0.479	0.622	0.436	0.13	0.177	0.701	0.194	0.167	0.158	0.689	0.614	0.531	0.384	0.297	0.16	0.241	0.283	0.371	0.176	0.48	0.42	0.595	0.189	0.606
46.33	0.148	0.482	0.634	0.462	0.144	0.191	0.666	0.173	0.204	0.142	0.642	0.64	0.148	0.504	0.652	0.471	0.134	0.18	0.684	0.203	0.217	0.173	0.657	0.665	0.141	0.475	0.623	0.436	0.127	0.176	0.701	0.194	0.173	0.16	0.691	0.613	0.533	0.383	0.295	0.16	0.241	0.281	0.368	0.177	0.478	0.411	0.592	0.187	0.605
46.67	0.148	0.481	0.634	0.463	0.143	0.194	0.666	0.174	0.215	0.142	0.641	0.64	0.148	0.505	0.653	0.471	0.134	0.184	0.683	0.204	0.227	0.176	0.659	0.663	0.139	0.475	0.624	0.437	0.13	0.179	0.702	0.193	0.177	0.164	0.688	0.615	0.531	0.385	0.295	0.16	0.241	0.279	0.364	0.177	0.476	0.417	0.594	0.187	0.608
47	0.148	0.48	0.635	0.461	0.143	0.201	0.667	0.173	0.222	0.144	0.642	0.639	0.148	0.501	0.653	0.47	0.134	0.186	0.684	0.202	0.234	0.181	0.659	0.662	0.138	0.474	0.623	0.436	0.13	0.18	0.702	0.193	0.187	0.166	0.68	0.613	0.532	0.385	0.293	0.159	0.239	0.278	0.362	0.174	0.474	0.41	0.591	0.184	0.606
47.33	0.148	0.475	0.632	0.462	0.144	0.201	0.667	0.173	0.232	0.144	0.636	0.639	0.147	0.5	0.651	0.471	0.136	0.187	0.683	0.202	0.245	0.186	0.657	0.661	0.139	0.473	0.624	0.436	0.127	0.181	0.699	0.193	0.193	0.17	0.664	0.61	0.53	0.384	0.295	0.159	0.238	0.275	0.363	0.175	0.473	0.408	0.588	0.184	0.605
47.67	0.148	0.475	0.633	0.463	0.145	0.202	0.665	0.173	0.246	0.146	0.638	0.637	0.145	0.5	0.651	0.472	0.135	0.187	0.686	0.202	0.257	0.19	0.659	0.663	0.139	0.472	0.623	0.436	0.128	0.181	0.701	0.192	0.199	0.174	0.662	0.61	0.53	0.384	0.293	0.159	0.238	0.274	0.363	0.175	0.473	0.411	0.589	0.183	0.605
48	0.148	0.472	0.632	0.463	0.147	0.207	0.665	0.172	0.256	0.147	0.647	0.638	0.149	0.496	0.652	0.472	0.136	0.193	0.684	0.202	0.27	0.195	0.658	0.66	0.142	0.472	0.623	0.436	0.13	0.185	0.699	0.192	0.208	0.178	0.659	0.612	0.53	0.386	0.294	0.158	0.237	0.273	0.364	0.174	0.469	0.411	0.592	0.183	0.608
[truncated: 44 more columns]

## Sheet: SuppFig8
	Filename	Area	RT	Peak Status	Sample ID	Compound	Time	Strain
0	Sc156_SC-W_72h	1413573	5.92821		19	Secologanin	72h	Sc156
1	Sc156_SC-W_72h	1320369	5.90876		20	Secologanin	72h	Sc156
2	Sc156_SC-W_72h	1492976	5.92791		21	Secologanin	72h	Sc156
3	Sc161_SC-W_72h	4349261	5.92118		22	Secologanin	72h	Sc161
4	Sc161_SC-W_72h	4418822	5.88609		23	Secologanin	72h	Sc161
5	Sc161_SC-W_72h	4332042	5.90772		24	Secologanin	72h	Sc161
6	Sc159_SC-W_72h	725113	5.91164		25	Secologanin	72h	Sc159
7	Sc159_SC-W_72h	644891	5.91205		26	Secologanin	72h	Sc159
8	Sc159_SC-W_72h	632507	5.91669		27	Secologanin	72h	Sc159
9	Sc156_SC-W_72h	65121857	5.27263		19	Fluorotryptophan	72h	Sc156
10	Sc156_SC-W_72h	58253287	5.29147		20	Fluorotryptophan	72h	Sc156
11	Sc156_SC-W_72h	47226549	5.27224		21	Fluorotryptophan	72h	Sc156
12	Sc161_SC-W_72h	33837333	5.28424		22	Fluorotryptophan	72h	Sc161
13	Sc161_SC-W_72h	32043356	5.27047		23	Fluorotryptophan	72h	Sc161
14	Sc161_SC-W_72h	25114020	5.29103		24	Fluorotryptophan	72h	Sc161
15	Sc159_SC-W_72h	51742386	5.27626		25	Fluorotryptophan	72h	Sc159
16	Sc159_SC-W_72h	55984643	5.27476		26	Fluorotryptophan	72h	Sc159
17	Sc159_SC-W_72h	49306326	5.27928		27	Fluorotryptophan	72h	Sc159
18	Sc156_SC-W_72h	80135884	5.61059		19	Fluorotryptamine	72h	Sc156
19	Sc156_SC-W_72h	75036902	5.61043		20	Fluorotryptamine	72h	Sc156
20	Sc156_SC-W_72h	67680262	5.61064		21	Fluorotryptamine	72h	Sc156
21	Sc161_SC-W_72h	110000000	5.62353		22	Fluorotryptamine	72h	Sc161
22	Sc161_SC-W_72h	93748014	5.60998		23	Fluorotryptamine	72h	Sc161
23	Sc161_SC-W_72h	90182625	5.62943		24	Fluorotryptamine	72h	Sc161
24	Sc159_SC-W_72h	63947276	5.61434		25	Fluorotryptamine	72h	Sc159
25	Sc159_SC-W_72h	63443556	5.61381		26	Fluorotryptamine	72h	Sc159
26	Sc159_SC-W_72h	55314006	5.61938		27	Fluorotryptamine	72h	Sc159
27	Sc156_SC-W_72h	87517.2	6.46835		19	Fluorostrictosidine	72h	Sc156
28	Sc156_SC-W_72h	90429.5	6.46866		20	Fluorostrictosidine	72h	Sc156
29	Sc156_SC-W_72h	97307.6	6.44809		21	Fluorostrictosidine	72h	Sc156
30	Sc161_SC-W_72h	456370	6.46262		22	Fluorostrictosidine	72h	Sc161
31	Sc161_SC-W_72h	608296	6.44587		23	Fluorostrictosidine	72h	Sc161
32	Sc161_SC-W_72h	511546	6.46853		24	Fluorostrictosidine	72h	Sc161
33	Sc159_SC-W_72h	0	0		25	Fluorostrictosidine	72h	Sc159
34	Sc159_SC-W_72h	0	0		26	Fluorostrictosidine	72h	Sc159
35	Sc159_SC-W_72h	9734.13	6.47778		27	Fluorostrictosidine	72h	Sc159
36	Sc156_SC-W_72h	387650	6.90784		19	Fluorotetrahydroalstonine	72h	Sc156
37	Sc156_SC-W_72h	412504	6.90835		20	Fluorotetrahydroalstonine	72h	Sc156
38	Sc156_SC-W_72h	388478	6.9091		21	Fluorotetrahydroalstonine	72h	Sc156
39	Sc161_SC-W_72h	2024366	6.90924		22	Fluorotetrahydroalstonine	72h	Sc161
40	Sc161_SC-W_72h	1900486	6.91192		23	Fluorotetrahydroalstonine	72h	Sc161
41	Sc161_SC-W_72h	1631947	6.91556		24	Fluorotetrahydroalstonine	72h	Sc161
42	Sc159_SC-W_72h	686562	6.91075		25	Fluorotetrahydroalstonine	72h	Sc159
43	Sc159_SC-W_72h	436319	6.9182		26	Fluorotetrahydroalstonine	72h	Sc159
44	Sc159_SC-W_72h	720454	6.91721		27	Fluorotetrahydroalstonine	72h	Sc159
45	Sc156_SC-W_72h	5778689	6.86819		19	Fluoroalstonine	72h	Sc156
46	Sc156_SC-W_72h	6288236	6.90835		20	Fluoroalstonine	72h	Sc156
47	Sc156_SC-W_72h	5818148	6.9091		21	Fluoroalstonine	72h	Sc156
48	Sc161_SC-W_72h	60566594	6.86978		22	Fluoroalstonine	72h	Sc161
49	Sc161_SC-W_72h	56762651	6.87265		23	Fluoroalstonine	72h	Sc161
50	Sc161_SC-W_72h	49753193	6.87602		24	Fluoroalstonine	72h	Sc161
51	Sc159_SC-W_72h	2219503	6.87081		25	Fluoroalstonine	72h	Sc159
52	Sc159_SC-W_72h	1599791	6.87756		26	Fluoroalstonine	72h	Sc159
53	Sc159_SC-W_72h	2650043	6.87723		27	Fluoroalstonine	72h	Sc159
54	Sc156_SC-W_144h	1418010	5.92776		28	Secologanin	144h	Sc156
55	Sc156_SC-W_144h	1881400	5.90648		29	Secologanin	144h	Sc156
56	Sc156_SC-W_144h	1612587	5.90364		30	Secologanin	144h	Sc156
57	Sc161_SC-W_144h	3394127	5.92192		38	Secologanin	144h	Sc161
58	Sc161_SC-W_144h	3637016	5.87873		39	Secologanin	144h	Sc161
59	Sc161_SC-W_144h	4343700	5.8958		40	Secologanin	144h	Sc161
60	Sc159_SC-W_144h	501514	5.91387		41	Secologanin	144h	Sc159
61	Sc159_SC-W_144h	398815	5.90252		42	Secologanin	144h	Sc159
62	Sc159_SC-W_144h	426192	5.8823		43	Secologanin	144h	Sc159
63	Sc156_SC-W_144h	90531661	5.2886		28	Fluorotryptophan	144h	Sc156
64	Sc156_SC-W_144h	104000000	5.2666		29	Fluorotryptophan	144h	Sc156
65	Sc156_SC-W_144h	72100147	5.28577		30	Fluorotryptophan	144h	Sc156
66	Sc161_SC-W_144h	49117383	5.27828		38	Fluorotryptophan	144h	Sc161
67	Sc161_SC-W_144h	46548495	5.27651		39	Fluorotryptophan	144h	Sc161
68	Sc161_SC-W_144h	38240621	5.27541		40	Fluorotryptophan	144h	Sc161
69	Sc159_SC-W_144h	58735963	5.29669		41	Fluorotryptophan	144h	Sc159
70	Sc159_SC-W_144h	60984446	5.2659		42	Fluorotryptophan	144h	Sc159
71	Sc159_SC-W_144h	57566163	5.28391		43	Fluorotryptophan	144h	Sc159
72	Sc156_SC-W_144h	100000000	5.62976		28	Fluorotryptamine	144h	Sc156
73	Sc156_SC-W_144h	96514571	5.60785		29	Fluorotryptamine	144h	Sc156
74	Sc156_SC-W_144h	86586808	5.62581		30	Fluorotryptamine	144h	Sc156
75	Sc161_SC-W_144h	133000000	5.61922		38	Fluorotryptamine	144h	Sc161
76	Sc161_SC-W_144h	128000000	5.59797		39	Fluorotryptamine	144h	Sc161
77	Sc161_SC-W_144h	101000000	5.61636		40	Fluorotryptamine	144h	Sc161
78	Sc159_SC-W_144h	78055031	5.61557		41	Fluorotryptamine	144h	Sc159
79	Sc159_SC-W_144h	68739400	5.60472		42	Fluorotryptamine	144h	Sc159
80	Sc159_SC-W_144h	61695333	5.62346		43	Fluorotryptamine	144h	Sc159
81	Sc156_SC-W_144h	249771	6.46945		28	Fluorostrictosidine	144h	Sc156
82	Sc156_SC-W_144h	222863	6.4533		29	Fluorostrictosidine	144h	Sc156
83	Sc156_SC-W_144h	313399	6.44602		30	Fluorostrictosidine	144h	Sc156
84	Sc161_SC-W_144h	458098	6.44711		38	Fluorostrictosidine	144h	Sc161
85	Sc161_SC-W_144h	761645	6.44738		39	Fluorostrictosidine	144h	Sc161
86	Sc161_SC-W_144h	1099690	6.46401		40	Fluorostrictosidine	144h	Sc161
87	Sc159_SC-W_144h	0	0		41	Fluorostrictosidine	144h	Sc159
88	Sc159_SC-W_144h	0	0		42	Fluorostrictosidine	144h	Sc159
89	Sc159_SC-W_144h	0	0		43	Fluorostrictosidine	144h	Sc159
90	Sc156_SC-W_144h	1112740	6.91516		28	Fluorotetrahydroalstonine	144h	Sc156
91	Sc156_SC-W_144h	1091970	6.91505		29	Fluorotetrahydroalstonine	144h	Sc156
92	Sc156_SC-W_144h	1107940	6.91218		30	Fluorotetrahydroalstonine	144h	Sc156
93	Sc161_SC-W_144h	3272018	6.90624		38	Fluorotetrahydroalstonine	144h	Sc161
94	Sc161_SC-W_144h	3954521	6.90639		39	Fluorotetrahydroalstonine	144h	Sc161
95	Sc161_SC-W_144h	2400008	6.92288		40	Fluorotetrahydroalstonine	144h	Sc161
96	Sc159_SC-W_144h	1250748	6.91878		41	Fluorotetrahydroalstonine	144h	Sc159
97	Sc159_SC-W_144h	1002002	6.91018		42	Fluorotetrahydroalstonine	144h	Sc159
98	Sc159_SC-W_144h	1125623	6.91004		43	Fluorotetrahydroalstonine	144h	Sc159
99	Sc156_SC-W_144h	30094248	6.87557		28	Fluoroalstonine	144h	Sc156
100	Sc156_SC-W_144h	30243368	6.87521		29	Fluoroalstonine	144h	Sc156
101	Sc156_SC-W_144h	31278851	6.87237		30	Fluoroalstonine	144h	Sc156
102	Sc161_SC-W_144h	155000000	6.86677		38	Fluoroalstonine	144h	Sc161
103	Sc161_SC-W_144h	162000000	6.86692		39	Fluoroalstonine	144h	Sc161
104	Sc161_SC-W_144h	129000000	6.8834		40	Fluoroalstonine	144h	Sc161
105	Sc159_SC-W_144h	3976327	6.87882		41	Fluoroalstonine	144h	Sc159
106	Sc159_SC-W_144h	3575339	6.87023		42	Fluoroalstonine	144h	Sc159
107	Sc159_SC-W_144h	5428283	6.87007		43	Fluoroalstonine	144h	Sc159

## Sheet: SuppFig9d
Time	HDR-CE	HDR-SE	HDR-V	FSC-A	FSC-H	FSC-W	SSC-A	SSC-H	SSC-W	FL1-A	FL1-H	FL1-W	FL2-A	FL2-H	FL2-W	FL3-A	FL3-H	FL3-W	FL4-A	FL4-H	FL4-W	FL5-A	FL5-H	FL5-W	FL6-A	FL6-H	FL6-W	FL7-A	FL7-H	FL7-W	FL8-A	FL8-H	FL8-W
6.25e-05	1e-05	1e-05	0.187	114.521	75.9929	753.497	120.861	99.988	604.375	0.0664972	0.255845	129.956	0.734601	0.565026	650.06	0.815095	0.463904	878.517	7.88379	5.60911	702.767	8.35083	6.78523	615.368	0.313424	0.243453	643.704	0.93235	0.89848	518.848	0.808373	0.768752	525.77
0.000894167	2e-05	2e-05	0.187	209.534	143.571	729.722	143.848	127.743	563.036	0.64852	0.464991	697.347	1.05499	1.29693	406.724	0.897987	0.96178	466.836	12.3163	9.57016	643.473	11.2228	8.76198	640.429	0.564241	0.795322	354.725	1.47974	1.24885	592.438	1.42615	1.51438	470.867
0.001935	3e-05	3e-05	0.187	120.886	79.3611	761.618	89.7231	74.9928	598.211	0.620371	0.282447	1098.21	0.407937	0.833593	244.686	0.567654	0.345739	820.929	6.84579	5.62829	608.16	6.29377	5.30157	593.576	0.377547	0.435112	433.851	1.33029	1.24509	534.213	0.587295	0.466176	629.907
0.0026825	4e-05	4e-05	0.187	169.6	116	731.031	146.001	126.645	576.415	0.697851	0.549388	635.116	1.16632	1.22996	474.128	0.70378	0.823422	427.351	10.9686	8.90386	615.949	10.4107	8.07459	644.661	0.591582	0.501043	590.351	1.26284	1.74846	361.131	1.32452	1.34403	492.743
0.00292167	5e-05	5e-05	0.187	192.644	126.779	759.759	179.818	147.373	610.077	0.386444	0.501792	385.064	1.29776	1.21124	535.716	0.712907	0.442185	806.118	5.02213	3.81475	658.251	4.86	3.9696	612.153	0.269846	0.300006	449.735	1.97525	1.77351	556.876	0.730283	0.779814	468.242
0.00465583	6e-05	6e-05	0.187	296.009	195.595	756.69	209.134	170.626	612.843	0.413288	0.44171	467.827	2.23504	1.74121	641.807	3.69561	2.68892	687.193	42.1224	29.417	715.954	38.051	26.9904	704.898	1.9041	1.46921	648.002	2.9428	2.97824	494.05	4.85098	4.14874	584.632
0.00496	7e-05	7e-05	0.187	353.312	225.427	783.653	292.11	231.339	631.346	0.202271	0.425024	237.952	2.45253	1.81351	676.182	3.29297	3.09502	531.98	45.1355	31.2461	722.258	40.7237	28.6707	710.197	2.02584	1.63358	620.063	3.97521	3.69045	538.581	5.10925	4.56519	559.588
0.00544584	8e-05	8e-05	0.187	811.196	501.355	809.005	484.914	375.357	645.936	1.13189	1.07298	527.449	5.04419	4.26791	590.944	6.04638	4.43293	681.985	86.0809	60.5966	710.278	72.8255	51.0394	713.425	3.06846	2.06699	742.254	8.0125	6.62297	604.902	9.96758	8.32613	598.572
0.00561417	9e-05	9e-05	0.187	418.197	274.422	761.96	263.261	223.756	588.278	0.647772	0.5705	567.723	1.88105	1.72496	545.243	1.33792	0.885116	755.789	18.1251	13.4221	675.195	16.1002	12.4003	649.185	0.816377	0.901184	452.947	2.59866	2.03288	639.157	2.17162	2.22902	487.124
0.00635	0.0001	0.0001	0.187	151.991	103.046	737.494	165.659	140.763	588.434	0.608041	0.36276	838.075	1.4163	1.06027	667.894	3.27403	2.55343	641.106	33.1093	25.3517	652.999	30.0058	21.6666	692.443	1.33791	0.930055	719.265	2.18535	2.09932	520.489	3.59504	3.41817	525.871
0.008895	0.00011	0.00011	0.187	199.326	136.716	728.976	153.676	136.299	563.745	0.415874	0.406763	511.199	1.31545	0.973099	675.909	1.81348	1.9791	458.157	22.3354	18.2132	613.168	21.9813	17.5839	625.042	1.03292	0.787356	655.94	1.95004	1.55369	627.552	2.62022	2.80172	467.61
0.009595	0.00012	0.00012	0.187	216.383	145.961	741.238	178.957	155.199	576.541	0.519934	0.327873	792.89	1.54648	1.2376	624.789	0.494423	0.52824	467.992	7.39009	6.16834	599.034	5.57334	4.58288	608.061	0.501201	0.319881	783.419	1.66556	1.36658	609.388	1.1636	1.06457	546.511
0.01	0.00013	0.00013	0.187	558.158	269.04	1037.32	417.324	237.478	878.659	0.667235	0.468412	712.23	2.56984	1.74904	734.644	2.78076	1.35513	1026.01	33.8999	19.5763	865.84	35.5966	22.5616	788.873	1.33124	0.767267	867.52	3.11689	2.28551	681.882	2.29	1.91107	599.141
0.0117458	0.00014	0.00014	0.187	180.066	117.475	766.4	141.049	118.232	596.49	0.326449	0.490237	332.95	0.883769	0.790582	558.936	0.638986	0.454387	703.13	6.64987	4.95231	671.39	6.24956	4.48173	697.225	0.372738	0.40545	459.66	2.17939	1.93664	562.673	1.31783	1.19795	550.038
0.0119392	0.00015	0.00015	0.187	367.117	236.176	777.212	244.56	194.585	628.413	0.681253	0.299277	1138.16	1.32684	1.19316	556.021	1.81911	1.11034	819.169	18.1036	12.548	721.372	15.8133	11.1555	708.766	0.757507	0.542608	698.023	3.64213	3.27103	556.726	2.28149	2.41761	471.847
0.0120258	0.00016	0.00016	0.187	295.141	196.58	750.69	286.536	236.332	606.214	0.558934	0.717246	389.639	2.1463	1.82241	588.862	1.59865	1.49829	533.493	19.9841	15.2549	655.005	16.0168	14.0036	571.88	0.726385	0.899924	403.581	4.03791	3.56479	566.36	2.48079	2.05685	603.055
0.0129775	0.00017	0.00017	0.187	227.121	155.509	730.25	209.358	182.443	573.762	0.616787	0.645391	477.839	1.67762	1.54668	542.332	1.81112	1.78188	508.206	20.5874	15.5489	662.019	19.6419	15.7418	623.876	0.883383	0.801968	550.759	1.84618	2.12183	435.044	2.44865	2.43894	501.991
0.01322	0.00018	0.00018	0.187	138.254	91.3348	756.852	87.4797	73.784	592.809	0.195357	0.352708	276.939	0.592215	0.821132	360.609	0.489502	0.565651	432.689	5.14667	4.04567	636.072	4.67742	3.71756	629.098	0.217648	0.253884	428.637	1.25036	1.32352	472.365	0.930686	0.685178	679.157
0.0133708	0.00019	0.00019	0.187	168.988	116.071	727.955	157.115	142.045	553.048	-0.0176337	0.17523	50.3158	2.11524	2.16709	488.038	1.41899	1.10705	640.889	18.6995	16.8235	555.754	16.7638	13.5423	618.94	1.00991	1.27923	394.734	2.52154	2.29573	549.181	2.19468	2.25238	487.193
0.0139808	0.0002	0.0002	0.187	229.984	151.468	759.181	278.574	232.295	599.613	0.388664	0.573263	338.992	2.01242	1.62536	619.07	1.3469	1.33483	504.522	14.9013	11.3784	654.806	14.4809	10.075	718.659	0.697198	0.644532	540.856	3.7442	3.56506	525.124	2.03068	1.93353	525.122
0.0143875	0.00021	0.00021	0.187	397.9	261.835	759.83	255.523	210.254	607.655	0.43458	0.498312	436.053	2.05184	1.48418	691.236	1.94665	1.29451	751.888	20.063	15.2361	658.405	16.6975	12.482	668.864	0.872375	0.673473	647.669	3.42725	3.02803	565.921	2.43103	2.40317	505.796
0.0145858	0.00022	0.00022	0.187	320.417	211.263	758.335	295.627	246.712	599.133	0.244547	0.435007	281.084	1.96321	1.93026	508.535	0.356978	0.381345	468.051	4.40286	3.32867	661.356	3.00105	2.28591	656.424	0.31033	0.238725	649.974	3.36864	2.78736	604.269	1.07165	0.985945	543.463
0.0155517	0.00023	0.00023	0.187	191.826	129.284	741.878	221.82	187.801	590.573	0.377683	0.486678	388.022	1.49876	1.4291	524.373	2.57257	2.21748	580.068	27.0274	20.6756	653.606	25.4974	20.2885	628.37	1.14608	0.883706	648.449	3.0987	2.49427	621.164	3.16499	3.05054	518.76
0.0160508	0.00024	0.00024	0.187	181.266	126.152	718.441	127.933	110.587	578.427	0.538289	0.607763	442.845	0.937562	0.889875	526.794	0.528062	0.427065	618.244	7.0417	5.45009	646.017	7.105	5.12396	693.312	0.245695	0.558987	219.768	1.6014	2.05895	388.887	1.18206	1.07863	547.946
0.0163092	0.00025	0.00025	0.187	96.9855	65.9896	734.854	97.364	87.6492	555.419	0.268386	0.236882	566.496	0.765472	0.681787	561.372	1.35628	1.04899	646.469	13.6161	10.9382	622.407	12.8855	9.86386	653.167	0.606977	0.381191	796.159	1.52615	1.58933	480.123	1.61411	1.69884	475.063
0.0164942	0.00026	0.00026	0.187	186.61	127.849	729.808	174.991	152.15	575.06	0.389549	0.501323	388.522	1.07916	1.03605	520.803	1.81273	1.75436	516.634	21.3213	16.1094	661.767	18.1578	15.2686	594.614	1.05282	0.838924	627.482	2.17727	1.98372	548.782	2.38809	2.33732	510.86
0.0175575	0.00027	0.00027	0.187	183.804	124.57	737.754	135.175	115.18	586.797	0.342179	0.318172	537.728	1.2237	0.901669	678.575	1.55693	1.49894	519.342	13.6024	11.8806	572.463	12.0664	10.8086	558.184	0.641612	0.437978	732.471	1.1567	1.43941	401.794	1.68343	1.70761	492.922
0.0176475	0.00028	0.00028	0.187	266.937	175.313	761.314	224.669	184.632	608.425	0.745027	0.48915	761.554	2.08453	1.88372	553.301	2.1364	1.69922	628.642	26.4003	19.8675	664.409	23.4383	19.2544	608.648	1.34591	1.16959	575.376	2.95883	2.91068	508.272	3.12668	2.49085	627.634
0.0184292	0.00029	0.00029	0.187	149.411	99.8611	748.094	178.945	152.988	584.833	0.439249	0.510651	430.087	1.71726	1.48488	578.249	2.33074	1.96838	592.045	32.6805	23.5592	693.583	25.6806	18.9868	676.275	1.33102	1.33379	498.962	2.58662	2.54716	507.745	3.10813	3.35827	462.757
0.0188842	0.0003	0.0003	0.187	176.654	115.828	762.57	174.788	147.005	594.495	0.473164	0.513793	460.462	1.73444	1.49943	578.367	0.605853	0.458154	661.189	8.92295	6.34451	703.202	8.41496	5.53058	760.766	0.530603	0.421412	629.553	2.13937	1.76856	604.833	1.40598	1.12124	626.976
0.018935	0.00031	0.00031	0.187	246.521	165.733	743.728	208.532	181.877	573.278	0.75738	0.973049	389.179	2.26907	1.95572	580.112	2.27747	1.84284	617.923	33.4095	25.8504	646.208	31.951	24.6457	648.205	1.77916	1.31529	676.339	3.26419	2.99417	545.091	4.18059	3.73713	559.33
0.0190225	0.00032	0.00032	0.187	179.298	123.01	728.798	157.6	138.805	567.703	0.291763	0.303049	481.38	0.970358	1.53305	316.48	0.879525	0.829815	529.953	12.4833	10.7714	579.465	11.3549	8.85268	641.327	1.03199	0.708555	728.234	1.78852	1.7471	511.854	1.75863	1.62858	539.925
0.0192658	0.00033	0.00033	0.187	151.491	100.329	754.972	144.46	115.557	625.062	0.282539	0.355277	397.631	1.75314	1.3819	634.321	2.08759	1.55663	670.547	24.2467	18.5757	652.647	22.0193	16.4739	668.309	1.05832	0.989416	534.821	2.37698	1.81052	656.434	3.20166	2.86293	559.158
0.0203242	0.00034	0.00034	0.187	201.794	137.782	732.292	182.913	157.186	581.836	0.630571	0.48835	645.614	1.22238	0.979154	624.203	2.13509	1.53879	693.756	23.93	18.3381	652.469	22.5897	17.1588	658.254	1.14306	0.940654	607.59	2.17157	1.6895	642.664	2.41855	2.53406	477.209
0.0214183	0.00035	0.00035	0.187	163.445	109.613	745.553	142.942	118.411	603.581	0.283361	0.260172	544.565	1.20844	0.998235	605.286	1.21018	1.35811	445.536	16.7756	12.6805	661.474	13.0159	10.1394	641.852	0.819597	0.688206	595.459	2.23464	2.02566	551.584	1.91505	2.01049	476.264
0.0215517	0.00036	0.00036	0.187	269.568	182.457	738.715	162.044	137.125	590.863	2.42502	2.04703	592.327	3.60978	3.12512	577.544	0.829925	0.900732	460.695	7.62973	6.5445	582.912	6.88927	4.88897	704.572	0.391226	0.653996	299.104	2.75559	2.43877	564.955	2.22945	1.80984	615.925
0.0222442	0.00037	0.00037	0.187	263.706	172.055	766.339	202.37	165.863	610.052	0.109952	0.175281	313.646	1.69966	1.51953	559.269	1.41229	1.32079	534.639	15.4102	12.5619	613.374	13.82	9.63587	717.113	0.961531	0.985987	487.598	2.32118	2.53177	458.411	1.81916	1.87374	485.434
0.0224667	0.00038	0.00038	0.187	398.304	261.78	760.762	283.604	237.738	596.464	0.507215	0.708019	358.194	1.95124	1.51894	642.305	4.47357	3.56179	627.995	64.2767	49.6423	647.398	64.9667	48.745	666.394	2.89228	2.39151	604.697	3.71426	2.53758	731.85	7.15713	6.44573	555.184
0.0227108	0.00039	0.00039	0.187	248.43	168.214	738.435	190.057	163.312	581.881	0.0939882	0.471353	99.7004	1.79521	1.48059	606.247	1.95155	1.62433	600.728	23.0059	18.2671	629.71	21.5698	16.8362	640.58	0.993897	0.849289	585.135	1.98045	2.06753	478.943	2.23955	1.88669	593.511
0.0235408	0.0004	0.0004	0.187	203.775	135.985	749.257	168.78	142.153	593.654	0.457802	0.377651	606.118	2.01028	2.32442	432.426	2.00404	1.59119	629.727	24.2707	17.9976	674.276	22.2543	16.6778	667.184	1.43488	1.42665	502.885	1.84683	2.39399	385.723	2.77728	2.55508	543.483
0.0240717	0.00041	0.00041	0.187	155.613	107.307	725.084	117.423	105.051	558.887	0.521034	0.327133	796.365	0.583654	0.602766	484.146	0.498006	0.671139	371.016	7.70689	6.21507	620.016	7.9766	5.90403	675.522	0.419591	0.141749	1480.05	1.71044	1.99586	428.496	1.43214	1.22621	583.969
0.0251342	0.00042	0.00042	0.187	191.753	132.378	724.264	162.893	145.744	558.831	0.627614	0.509162	616.321	1.57389	1.5715	500.763	1.44841	1.28815	562.204	19.4935	16.4094	593.971	18.9038	15.452	611.692	0.960389	0.761548	630.551	2.25815	2.11965	532.67	2.02617	1.79603	564.068
0.0258992	0.00043	0.00043	0.187	215.333	142.121	757.573	204.251	176.646	578.139	0.181203	0.107015	846.629	1.68162	1.14308	735.563	0.37792	0.423762	445.91	5.83598	4.15796	701.785	6.02408	4.6536	647.249	0.369756	0.477687	387.028	2.61213	2.27731	573.513	0.949906	1.23041	386.012
0.0266958	0.00044	0.00044	0.187	214.879	141.17	761.063	242.683	208.408	582.231	0.264169	0.387994	340.429	3.14692	2.90662	541.337	0.885201	0.851509	519.784	16.1867	12.3468	655.503	15.4742	11.3641	680.833	0.791679	0.677452	584.306	3.42797	3.65547	468.882	2.63732	2.54823	517.482
0.0287408	0.00045	0.00045	0.187	255.187	173.848	733.934	206.002	181.518	567.443	0.406672	0.342008	594.535	1.23488	1.31201	470.604	1.04452	0.778615	670.753	17.4818	13.4799	648.439	15.4545	12.3269	626.858	0.983738	0.812504	605.374	2.10021	1.91758	547.621	1.89736	1.90101	499.039
0.0290908	0.00046	0.00046	0.187	204.787	136.818	748.393	254.51	220.746	576.477	0.866812	0.767704	564.548	2.5237	2.87395	439.064	1.85143	1.30892	707.239	21.0403	16.8073	625.925	19.2214	13.9858	687.176	0.940964	0.895431	525.425	2.76973	2.71524	510.036	2.71778	2.46252	551.829
0.0292183	0.00047	0.00047	0.187	207.92	141.189	736.315	178.884	151.443	590.6	0.501942	0.63316	396.378	0.89531	1.07941	414.723	0.829497	0.953736	434.867	9.69659	7.75124	625.487	9.4161	6.41606	733.792	0.641015	0.422392	758.791	2.08929	1.6624	628.396	1.11849	1.19683	467.272
0.0303467	0.00048	0.00048	0.187	307.723	205.719	747.921	203.742	176.244	578.013	0.530498	0.418175	634.302	2.16859	1.9621	552.618	0.651691	0.554057	588.108	6.09761	5.03676	605.311	6.47874	5.32362	608.49	0.505661	0.621779	406.624	3.09278	2.26667	682.23	1.25887	1.53693	409.538
0.0320125	0.00049	0.00049	0.187	114.111	75.6218	754.485	102.692	83.9424	611.682	0.136021	0.168544	403.516	0.956607	0.879755	543.678	0.455207	0.393682	578.141	8.614	6.57177	655.379	7.73019	5.84381	661.399	0.378144	0.268759	703.5	1.65353	1.58108	522.911	1.17846	1.33359	441.838
0.0323225	0.0005	0.0005	0.187	132.955	89.8434	739.926	162.217	134.477	603.14	0.582605	0.456377	638.293	1.84943	2.05156	450.736	1.21324	0.886501	684.288	16.6711	13.247	629.242	14.9537	11.7603	635.772	0.674684	0.652815	516.75	3.56746	3.3022	540.164	2.01351	2.05473	489.969
0.0326958	0.00051	0.00051	0.187	168.013	113.673	739.021	132.597	117.3	565.207	0.496096	0.555414	446.6	1.65583	1.81941	455.044	1.38877	1.41409	491.045	22.4983	16.9108	665.206	21.0635	17.4173	604.672	1.15338	0.778897	740.395	1.37376	1.40407	489.206	3.01231	2.55948	588.462
0.032845	0.00052	0.00052	0.187	195.435	133.977	729.36	139.202	126.021	552.299	0.173087	0.374299	231.214	1.22226	0.906164	674.414	0.34649	0.555684	311.769	5.65735	4.51266	626.831	5.42009	4.21383	643.132	0.398101	0.259375	767.424	1.20771	1.19517	505.246	1.19666	0.919881	650.442
0.0335633	0.00053	0.00053	0.187	294.806	188.59	781.605	218.09	176.383	618.229	0.466971	0.512853	455.268	1.60554	1.8149	442.322	1.41987	1.20017	591.527	20.3942	15.2474	668.774	20.8269	14.5671	714.861	1.16554	0.717845	811.833	2.9563	2.46961	598.536	2.68497	2.48657	539.894
0.0349883	0.00054	0.00054	0.187	95.889	67.6199	709.029	91.2133	84.191	541.705	0.0929333	0.438518	105.963	0.78745	0.728723	540.295	0.43533	0.405039	537.392	7.70341	5.80981	662.965	7.14596	5.57131	641.318	0.240056	0.27654	434.035	0.913756	1.12262	406.976	1.00486	0.88907	565.122
0.0359175	0.00055	0.00055	0.187	373.215	247.734	753.259	308.994	252.081	612.886	1.03691	0.901192	575.299	3.51558	3.17289	554.003	3.14536	2.73961	574.054	48.7591	37.4098	651.689	42.7607	30.9236	691.394	2.21983	1.5058	737.093	4.9732	3.89151	638.982	5.63523	4.7899	588.241
0.03628	0.00056	0.00056	0.187	453.213	284.501	796.506	311.234	244.69	635.976	0.660508	0.535039	617.252	2.4726	2.13379	579.392	0.873924	0.467591	934.496	8.73557	5.69427	767.05	7.91776	5.87407	673.958	0.435548	0.432397	503.644	4.67812	3.70492	631.338	2.04179	1.99903	510.697
0.03679	0.00057	0.00057	0.187	381.999	245.545	777.859	310.072	243.797	635.924	0.0354728	0.556789	31.8547	2.12632	1.73369	613.237	0.667548	0.569977	585.592	8.63869	6.15456	701.812	7.05818	4.98554	707.865	0.259391	0.152723	849.219	3.70391	2.84944	649.937	1.61672	1.41096	572.913
0.0373275	0.00058	0.00058	0.187	216.61	148.347	730.081	146.762	124.816	587.911	0.423319	0.350747	603.452	1.10249	1.21373	454.175	1.51537	1.48146	511.443	14.8653	11.4368	649.888	13.7249	10.6862	642.181	0.747597	0.719596	519.457	2.13662	2.01817	529.345	1.76144	1.68302	523.296
0.03763	0.00059	0.00059	0.187	226.786	154.048	736.088	134.604	115.93	580.541	-0.0226486	0.467347	24.2311	1.72331	1.95533	440.67	0.892002	0.623769	715.01	14.3945	10.7822	667.509	13.33	10.563	630.974	0.675464	0.548043	616.251	1.89449	1.919	493.615	1.79822	1.52975	587.748
0.0380308	0.0006	0.0006	0.187	331.098	221.038	748.962	229.433	193.551	592.695	0.765054	0.702116	544.82	2.71863	2.21009	615.05	1.08888	0.894825	608.431	13.6869	10.0945	677.939	12.1986	9.42898	646.87	0.532527	0.678445	392.461	2.42491	2.27907	531.996	1.80485	1.87256	481.921
0.0387558	0.00061	0.00061	0.187	155.287	106.898	726.334	100.815	87.5529	575.74	0.0264536	0.194755	67.9151	0.752894	0.672425	559.835	0.537296	0.770163	348.819	7.08248	5.72958	618.062	6.83443	5.61713	608.356	0.243916	0.31438	387.932	0.887437	1.07408	413.115	1.00352	1.00373	499.892
0.0397117	0.00062	0.00062	0.187	167.286	109.839	761.503	105.626	88.0261	599.972	0.265836	0.367285	361.894	0.887913	1.12911	393.191	1.486	1.25207	593.415	21.9612	15.2032	722.256	19.6126	13.7251	714.48	1.15382	0.791155	729.198	2.28644	2.23524	511.453	2.59817	2.1262	610.99
0.040115	0.00063	0.00063	0.187	245.964	159.011	773.418	285.373	237.199	601.546	8.1469	6.6166	615.641	14.1985	12.3318	575.686	1.01172	0.906237	558.196	9.54924	8.10873	588.825	9.9255	7.49776	661.898	1.06154	0.846305	627.161	9.3919	8.31974	564.435	8.16648	7.95514	513.283
0.0405234	0.00064	0.00064	0.187	190.651	123.686	770.707	164.374	135.108	608.305	0.688397	0.520019	661.896	1.84899	1.56517	590.667	1.12398	1.05021	535.122	13.9445	10.2085	682.985	13.9452	10.8135	644.805	0.711044	0.479943	740.758	3.55544	2.93179	606.359	2.00627	1.82607	549.343
0.0415008	0.00065	0.00065	0.187	160.667	106.639	753.322	108.626	89.6822	605.617	0.309512	0.394326	392.457	1.73788	1.90834	455.338	1.61397	1.28699	627.037	16.24	11.9431	679.89	16.7159	11.872	704.007	0.642969	0.505467	636.015	2.34189	2.14238	546.563	2.2972	2.15536	532.904
0.0430267	0.00066	0.00066	0.187	125.61	84.0918	746.86	116.862	100.904	579.077	0.144406	0.347457	207.804	1.467	0.993186	738.533	0.827649	0.724175	571.443	9.53872	8.02714	594.155	7.90494	5.8287	678.104	0.506622	0.558464	453.585	2.18359	1.93029	565.613	1.41349	1.35982	519.733
0.0431025	0.00067	0.00067	0.187	333.246	218.982	760.9	235.605	194.574	605.435	0.610722	0.629345	485.205	2.81694	2.4119	583.967	1.82725	1.60715	568.475	22.7979	16.2698	700.619	19.6079	13.8816	706.256	1.10762	0.90403	612.601	3.6065	2.95058	611.151	2.67406	2.22825	600.037
0.0433434	0.00068	0.00068	0.187	236.731	157.699	750.577	181.08	151.815	596.384	0.487958	0.287768	847.832	0.908451	0.893144	508.569	1.18968	1.11517	533.404	15.6096	11.5099	678.093	14.6152	10.665	685.195	0.430227	0.550377	390.847	2.7968	2.82855	494.388	1.84682	1.89785	486.555
0.0434983	0.00069	0.00069	0.187	544.323	360.646	754.65	445.374	364.861	610.334	1.17094	0.807575	724.975	2.83874	2.49978	567.798	2.54078	2.18667	580.97	28.6499	21.8056	656.939	25.6115	19.3125	663.083	1.54494	1.12386	687.337	5.60969	5.19641	539.766	4.21439	3.47369	606.615
0.0447925	0.0007	0.0007	0.187	119.285	82.0428	726.969	99.717	85.0511	586.219	0.123171	0.476314	129.297	0.791644	0.578799	683.868	0.461761	0.494234	467.148	6.03457	4.84606	622.627	4.7438	3.54093	669.853	0.284712	0.380372	374.254	1.38392	1.1066	625.304	0.98591	0.764153	645.1
0.04571	0.00071	0.00071	0.187	95.1664	63.5307	748.98	97.7742	82.0709	595.669	0.104402	0.222782	234.314	0.647987	0.691824	468.318	0.853085	0.583694	730.764	7.98493	6.73059	593.182	8.13962	5.88855	691.139	0.415784	0.510445	407.276	1.3231	1.53812	430.102	1.13029	1.23399	457.981
0.0462384	0.00072	0.00072	0.27	896.965	512.068	875.827	1038.08	696.528	745.181	1.78674	1.23418	723.856	6.68381	4.29279	778.492	5.14936	2.73979	939.736	55.703	35.3455	787.98	48.6905	28.7241	847.555	2.29643	1.3269	865.335	12.1095	8.80733	687.467	7.61654	5.65962	672.885
0.0471075	0.00073	0.00073	0.27	156.074	102.611	760.513	274.836	238.146	577.032	0.565193	0.421207	670.92	1.94869	1.88297	517.45	1.309	0.99824	655.655	15.9491	12.1979	653.764	18.2069	14.5147	627.185	0.994537	0.832782	597.117	3.88085	3.41488	568.227	2.36207	2.59942	454.346
0.0473409	0.00074	0.00074	0.27	366.312	247.306	740.605	327.579	282.015	580.781	0.775804	0.600011	646.492	1.52935	1.46464	522.091	2.68742	2.37469	565.846	31.4067	23.9386	655.984	31.592	23.1913	681.117	1.46831	1.33769	548.82	3.07195	3.01341	509.713	3.73937	3.30099	566.4
0.0477775	0.00075	0.00075	0.27	164.709	111.729	737.092	131.249	115.562	567.872	-0.0015231	0.508219	1.49846	1.26331	1.26054	501.101	0.433912	0.486222	446.207	3.53574	2.9076	608.018	3.23602	2.89841	558.24	0.16764	0.1775	472.226	1.54348	1.41699	544.634	0.750683	0.614291	611.016
0.04789	0.00076	0.00076	0.27	178.903	122.681	729.137	152.644	130.6	584.393	0.410764	0.438446	468.431	1.12637	1.01109	557.01	1.13667	0.983404	577.928	12.7032	9.03628	702.902	10.3419	8.39084	616.262	0.660824	0.508292	650.043	1.86001	1.59942	581.464	1.73662	1.52458	569.542
0.0500484	0.00077	0.00077	0.27	119.282	82.059	726.807	113.194	99.9491	566.258	0.451988	0.390392	578.889	0.787668	0.746406	527.64	0.422339	0.511861	412.552	6.20944	4.79259	647.817	5.9441	5.8243	510.284	0.356372	0.345015	516.459	1.25975	0.949134	663.631	0.87189	1.07756	404.565
0.0503584	0.00078	0.00078	0.27	117.93	81.2482	725.741	107.557	96.6783	556.263	0.0765341	0.388458	98.5101	0.389051	0.556822	349.35	0.451827	0.53037	425.955	5.89332	5.50154	535.607	5.385	4.97557	541.144	0.441382	0.395025	558.677	1.28489	0.903397	711.145	0.81399	0.927367	438.872
0.05338	0.00079	0.00079	0.27	236.418	151.011	782.784	169.304	137.985	613.485	0.230964	0.431864	267.404	1.49829	1.24147	603.433	0.908548	0.708326	641.334	8.34615	6.02644	692.461	7.09796	4.35847	814.272	0.171864	0.163162	526.667	2.08956	1.92721	542.119	1.57859	1.07817	732.068
0.0536783	0.0008	0.0008	0.27	328.513	219.052	749.851	262.623	215.525	609.262	0.505626	0.366145	690.471	2.16342	1.7864	605.527	1.76861	1.56262	565.911	22.4039	16.7728	667.864	20.0147	15.4145	649.214	0.815301	0.715271	569.924	3.56421	3.09822	575.202	2.34869	2.10805	557.077
0.0537309	0.00081	0.00081	0.27	374.795	244.102	767.703	283.629	241.048	588.326	0.362369	0.424957	426.359	2.44022	2.09037	583.681	1.45824	1.24257	586.786	15.402	12.0678	638.145	13.2763	10.5999	626.247	0.787669	0.687762	572.632	3.4765	2.64486	657.219	2.1323	2.12717	501.205
0.0538409	0.00082	0.00082	0.27	134.17	88.9606	754.098	121.115	101.82	594.75	0.288157	0.403368	357.189	0.984763	0.701177	702.221	1.15387	1.15722	498.553	16.5464	13.359	619.294	14.6059	11.0298	662.112	0.742484	0.566799	654.98	1.82215	1.82926	498.056	2.05808	1.91087	538.521
0.0543834	0.00083	0.00083	0.27	252.47	166.087	760.057	271.557	221.72	612.388	0.436333	0.461331	472.907	1.55367	1.17541	660.906	1.20741	0.984906	612.956	13.5767	10.0428	675.941	12.6216	9.49374	664.732	0.599425	0.700953	427.578	2.96657	2.71553	546.225	1.68143	1.67267	502.62
0.0545717	0.00084	0.00084	0.27	492.412	310.492	792.956	329.355	260.799	631.435	1.08609	0.978831	554.788	3.1544	2.343	673.153	1.95523	1.23486	791.677	23.3294	16.1776	721.041	21.6204	14.8268	729.096	1.18824	0.784737	757.094	3.59645	3.49464	514.565	2.939	2.41973	607.297
0.0556534	0.00085	0.00085	0.27	271.275	181.698	746.503	196.926	162.911	604.396	0.654907	0.81291	402.817	1.52702	1.63837	466.019	1.06	0.954099	555.499	10.8263	7.74203	699.189	9.35604	7.74776	603.789	0.5257	0.589084	446.201	2.84305	2.15798	658.728	1.58724	1.4833	535.038
0.0561233	0.00086	0.00086	0.27	218.108	149.883	727.593	174.188	151.702	574.114	0.798229	0.571709	698.107	2.57164	2.17405	591.442	1.67441	1.43188	584.688	19.5238	15.5284	628.648	20.6563	15.4229	669.664	0.760527	0.665942	571.016	2.54723	2.57322	494.95	2.54544	2.55572	497.989
0.0567142	0.00087	0.00087	0.27	78.8526	54.4549	724.018	93.3934	83.6301	558.372	0.214752	0.151574	708.406	0.961832	0.655798	733.329	0.7415	0.541795	684.299	6.12889	4.74705	645.546	5.3942	4.02658	669.823	0.41852	0.52359	399.665	1.37203	1.01082	678.67	1.02234	1.15254	443.517
0.0570584	0.00088	0.00088	0.27	201.893	132.018	764.641	173.162	143.824	601.995	0.318182	0.429943	370.028	1.76614	1.37163	643.807	0.897823	0.849476	528.457	12.1459	9.20417	659.807	11.3456	8.47103	669.669	0.658275	0.781912	420.939	2.97005	2.50152	593.649	1.5151	1.66463	455.086
0.0589267	0.00089	0.00089	0.27	192.999	131.237	735.305	135.15	120.23	562.05	0.262131	0.339723	385.801	1.59639	1.12571	709.06	1.04771	0.979013	535.083	12.9769	9.71446	667.918	11.7904	9.48758	621.359	0.75588	0.59561	634.543	1.4418	1.49901	480.918	1.69873	1.78142	476.791
0.0605459	0.0009	0.0009	0.27	99.9565	66.2354	754.556	106.027	88.5685	598.557	0.312607	0.262217	596.085	0.527879	0.475062	555.589	0.408723	0.330332	618.654	4.94313	3.93051	628.816	3.75859	2.75037	683.288	0.160393	0.24004	334.098	1.57317	1.47312	533.956	0.632264	0.478598	660.538
0.0607975	0.00091	0.00091	0.27	230.943	153.623	751.655	132.939	109.027	609.661	2.38877	1.77136	674.276	4.51938	4.17634	541.069	0.907546	0.673095	674.159	8.18372	7.06091	579.509	8.40367	6.27868	669.223	0.599591	0.737845	406.312	3.85473	3.95776	486.983	2.07453	2.40585	431.143
0.0613125	0.00092	0.00092	0.27	361.554	236.592	764.089	272.753	217.828	626.073	0.965765	0.489293	986.899	1.21571	1.40066	433.977	3.90884	2.9158	670.285	35.3046	25.076	703.953	27.6023	18.3418	752.441	1.28036	0.866502	738.812	3.83074	4.07807	469.676	4.20947	3.66715	573.942
0.0614075	0.00093	0.00093	0.27	203.095	135.543	749.187	192.838	163.202	590.795	0.762456	0.590623	645.468	1.1555	1.55822	370.775	0.815329	0.582685	699.63	8.84899	6.93577	637.924	7.506	6.28687	596.958	0.259992	0.209607	620.19	2.01583	1.77563	567.638	1.18773	0.995604	596.488
0.0619817	0.00094	0.00094	0.27	224.746	147.936	759.605	172.812	147.534	585.669	0.329843	0.391927	420.797	1.37015	1.02728	666.887	1.48325	1.36419	543.639	14.3165	10.1243	707.039	12.4079	9.92993	624.772	0.783843	0.833411	470.262	3.11751	3.00396	518.901	1.98696	1.91496	518.799
0.0626442	0.00095	0.00095	0.27	1870.22	996.225	938.651	1361.03	794.84	856.168	2.76345	1.81422	761.607	10.9018	6.87772	792.545	12.3923	7.49041	827.209	167.618	97.2572	861.726	157.105	92.1344	852.584	7.26434	4.87941	744.387	14.946	9.02219	828.291	17.7159	10.984	806.44
0.0636909	0.00096	0.00096	0.27	340.702	220.638	772.086	240.335	196.936	610.187	0.462223	0.629943	366.877	1.83155	1.52032	602.356	1.59247	1.10331	721.674	14.9274	10.4334	715.369	12.7524	9.08973	701.472	0.622297	0.497322	625.648	3.11028	3.1474	494.102	2.35304	1.89116	622.115
0.0641859	0.00097	0.00097	0.27	283.183	186.905	757.556	236.876	193.552	611.917	0.786894	0.350791	1121.6	1.73452	1.54064	562.922	2.09232	1.73898	601.591	24.5678	19.7429	622.195	20.4219	15.0758	677.31	1.24622	0.851413	731.852	3.41069	2.78713	611.863	3.09229	2.48829	621.368
0.0642259	0.00098	0.00098	0.27	277.957	186.196	746.411	185.093	157.99	585.774	0.437376	0.52393	417.399	2.06025	1.30849	787.261	0.811951	0.399845	1015.33	7.78197	6.25431	622.129	7.61011	5.79259	656.883	0.264303	0.182231	725.187	1.56461	1.36653	572.479	0.900329	0.616684	729.976
0.0650784	0.00099	0.00099	0.27	222.782	154.476	721.089	166.282	152.294	545.925	0.496906	0.485625	511.615	0.746068	1.19902	311.116	0.574309	0.488081	588.334	7.02202	5.67258	618.944	6.78881	5.70979	594.489	0.550342	0.361242	761.735	1.82316	2.21347	411.832	1.07509	0.748762	717.909
0.0670067	0.001	0.001	0.27	143.769	94.4894	760.768	125.313	106.106	590.508	0.425009	0.402114	528.468	0.682169	0.815497	418.254	0.906251	0.61736	733.972	4.42249	3.64598	606.488	4.29135	3.20801	668.849	0.0825009	0.141862	290.778	1.32787	1.19315	556.457	0.714302	0.598487	596.756
0.06736	0.00101	0.00101	0.27	152.212	103.56	734.902	162.284	140.404	577.917	0.109043	0.289993	188.01	1.06087	0.886334	598.458	1.69046	1.35785	622.477	18.2897	14.5206	629.782	14.9459	12.845	581.779	0.561026	0.466996	600.675	1.84594	1.81563	508.347	2.2221	2.00784	553.356
0.0675617	0.00102	0.00102	0.27	156.182	106.975	729.997	154.39	135.749	568.66	0.019772	0.318717	31.0182	0.55616	0.715331	388.743	0.355469	0.417925	425.279	3.89899	3.20733	607.825	3.51812	2.60153	676.163	0.133011	0.280765	236.873	1.3411	1.21106	553.688	0.814365	0.773335	526.528
0.0680342	0.00103	0.00103	0.27	202.338	134.066	754.62	162.62	133.953	607.006	0.488225	0.244156	999.821	1.22971	1.20863	508.721	0.780652	0.673315	579.707	7.37163	5.77488	638.25	6.86914	5.19017	661.745	0.182593	0.308867	295.584	2.37845	2.57368	462.071	1.45303	1.30599	556.292
0.06881	0.00104	0.00104	0.27	242.952	165.516	733.923	247.467	216.803	570.718	0.54537	0.40778	668.706	1.21094	1.42841	423.877	0.962524	0.81346	591.624	13.2299	10.2623	644.585	12.4598	9.13995	681.611	0.802231	0.597896	670.879	2.92154	2.33773	624.866	2.34971	1.97586	594.602
0.0692542	0.00105	0.00105	0.27	377.998	245.057	771.246	240.792	195.327	616.38	1.09655	0.739837	741.077	2.08523	2.12882	489.762	2.58678	1.83349	705.427	23.9805	17.2217	696.227	21.3529	16.3099	654.599	1.0482	0.761323	688.406	3.45241	3.13192	551.166	3.05025	2.57866	591.442
0.0693009	0.00106	0.00106	0.27	303.029	196.83	769.772	271.316	218.052	622.136	1.23519	0.607673	1016.33	2.9485	2.43699	604.948	0.7884	0.556655	708.159	11.1913	8.58905	651.485	10.2129	7.7225	661.242	0.895791	0.725847	617.066	4.13137	3.41246	605.336	2.03078	1.74718	581.161
0.0705025	0.00107	0.00107	0.27	299.927	195.959	765.281	253.556	213.672	593.33	0.336443	0.515582	326.275	2.12779	2.09364	508.157	0.55236	0.675486	408.861	7.77381	5.716	680.004	6.59733	5.46589	603.501	0.299124	0.187352	798.295	2.81904	2.87062	491.016	1.7358	1.47032	590.279
0.07124	0.00108	0.00108	0.27	549.159	354.733	774.045	577.914	471.181	613.262	0.895144	0.974067	459.488	4.34495	3.39599	639.718	4.29408	3.708	579.03	43.9356	32.0803	684.774	41.5777	29.4393	706.16	2.04405	1.65653	616.967	6.56074	5.77102	568.422	5.5158	5.117	538.968
0.0725125	0.00109	0.00109	0.27	361.295	230.868	782.473	281.795	228.414	616.853	0.533033	0.399188	667.646	1.43924	1.3584	529.757	1.22409	1.13182	540.765	14.0677	10.7518	654.2	12.1898	8.77772	694.359	0.883868	0.787118	561.458	4.36636	3.6678	595.229	2.35965	2.09183	564.017
0.074905	0.0011	0.0011	0.27	133.419	93.5661	712.968	118.618	108.028	549.016	0.409005	0.654426	312.491	1.1974	0.83786	714.556	2.05972	1.68217	612.222	21.7497	18.7416	580.251	24.3989	20.8081	586.284	0.93312	0.808154	577.316	1.64637	1.99873	411.854	2.67555	2.55671	523.242
0.0749542	0.00111	0.00111	0.27	135.309	93.1208	726.523	147.454	128.132	575.399	0.47197	0.609904	386.922	0.937412	1.34621	348.166	0.743745	0.907601	409.731	14.4491	11.272	640.93	12.5654	9.63452	652.104	0.472509	0.687228	343.779	1.72257	1.649	522.305	1.2842	1.38746	462.788
0.07673	0.00112	0.00112	0.27	169.013	113.042	747.568	212.915	179.293	593.764	0.386307	0.425597	453.842	2.27596	2.18647	520.465	1.08177	0.861317	627.977	16.2332	11.9822	677.384	13.7533	10.6286	646.994	0.908319	0.721723	629.271	2.64874	2.27402	582.39	2.52464	2.18906	576.65
0.0768275	0.00113	0.00113	0.27	113.331	75.1857	753.677	101.79	85.2334	597.125	0.3612	0.527101	342.629	0.830904	0.640076	649.067	0.622	0.535619	580.637	5.39649	3.92129	688.101	4.66497	3.13773	743.368	0.27011	0.228523	590.99	1.6193	1.64909	490.968	0.737012	0.949479	388.114
0.0771659	0.00114	0.00114	0.27	333.162	217.757	764.986	258.896	215.357	601.085	1.13434	0.822571	689.508	1.54928	1.37728	562.443	1.25821	1.28143	490.939	13.2411	10.7992	613.058	11.8492	8.89547	666.022	0.642402	0.673353	477.018	3.11471	2.70332	576.09	2.00947	1.65878	605.708
0.0776975	0.00115	0.00115	0.27	167.826	112.695	744.6	137.338	116.424	589.816	0.374669	0.385476	485.982	1.543	1.11206	693.757	3.14037	2.46173	637.839	34.8492	26.2442	663.942	30.4999	23.3109	654.198	1.6526	1.24658	662.852	2.35012	2.20644	532.56	4.07318	4.67037	436.067
0.0781809	0.00116	0.00116	0.27	232.822	149.141	780.542	196.681	159.791	615.432	0.155916	0.24959	312.344	1.474	1.1439	644.285	1.515	1.07087	707.368	16.2396	11.6567	696.576	15.8303	11.1666	708.824	0.848563	0.73361	578.348	2.53915	2.26647	560.155	1.77235	2.06501	429.138
0.0782317	0.00117	0.00117	0.27	278.381	190.226	731.711	210.314	180.283	583.287	0.0484332	0.25842	93.7104	1.22935	1.18725	517.731	0.99147	1.07684	460.362	11.12	8.76884	634.066	9.59752	7.74382	619.689	0.634096	0.567812	558.368	1.60623	1.95171	411.493	1.59059	1.6372	485.765
0.078485	0.00118	0.00118	0.27	504.421	318.047	792.996	333.112	258.121	645.264	0.712215	0.800517	444.846	2.39594	1.73138	691.915	1.60083	1.20483	664.341	18.5752	12.4767	744.396	15.527	10.3161	752.562	1.19555	0.913064	654.692	4.49359	4.12086	545.225	2.99063	2.21402	675.385
0.0792875	0.00119	0.00119	0.27	313.843	209.52	748.959	297.957	252.643	589.68	0.924117	0.751726	614.664	1.61629	1.41352	571.724	1.32298	1.06816	619.284	15.6999	11.713	670.191	14.2276	11.5435	616.264	0.646169	0.564666	572.169	2.7395	2.79677	489.762	1.84302	1.98737	463.682
0.079335	0.0012	0.0012	0.27	136.052	91.8691	740.469	157.735	136.929	575.972	0.442972	0.472246	469.005	1.37228	1.13007	607.162	2.09845	1.91882	546.808	27.875	20.5854	677.059	26.4886	22.0886	599.599	1.29251	1.1121	581.113	2.39513	2.25506	531.057	3.07375	3.00632	511.216
0.0796659	0.00121	0.00121	0.27	122.12	81.6175	748.127	145.194	122.364	593.285	0.37998	0.438292	433.478	1.2967	1.28506	504.53	0.493546	0.534815	461.417	4.96013	3.95147	627.631	4.05636	3.28911	616.634	0.283979	0.344751	411.862	2.2298	2.11762	526.487	0.879545	1.09024	403.371
0.0809809	0.00122	0.00122	0.27	224.006	149.324	750.066	190.285	157.639	603.548	0.203709	0.485815	209.657	1.27509	1.27051	501.801	0.715264	0.675262	529.62	8.08617	5.60922	720.792	7.39767	4.99189	740.968	0.434597	0.232734	933.677	1.98728	1.80935	549.167	1.37902	1.3567	508.226
0.08112	0.00123	0.00123	0.27	332.536	223.36	744.394	267.214	233.723	571.646	0.381762	0.450548	423.665	2.6765	2.41226	554.771	2.16502	1.98283	545.944	28.0465	22.0782	635.162	26.7778	20.0239	668.645	1.3608	1.06368	639.665	2.98727	2.60719	572.891	3.09616	3.15577	490.555
0.0815175	0.00124	0.00124	0.27	181.773	121.546	747.752	197.141	167.134	589.772	0.792979	0.464679	853.255	2.37971	2.41541	492.61	1.15403	0.860298	670.713	13.2021	10.19	647.795	11.8237	8.91433	663.183	0.762549	0.625409	609.64	3.18652	3.06838	519.251	1.58349	1.73631	455.992
0.0837934	0.00125	0.00125	0.27	116.055	77.1038	752.59	129.281	110.435	585.325	0.0188205	0.232008	40.5599	0.917477	0.863563	531.216	0.346091	0.450894	383.783	8.26083	6.23285	662.685	8.05017	6.44412	624.613	0.400815	0.499442	401.263	1.44742	1.05404	686.606	0.787387	0.883279	445.718
0.0841075	0.00126	0.00126	0.27	153.714	102.208	751.97	159.164	132.997	598.372	0.222671	0.341273	326.235	0.988603	0.706385	699.763	1.21306	0.974321	622.518	14.789	11.0728	667.804	10.7396	7.92529	677.555	0.369522	0.400427	461.41	1.94741	1.49156	652.809	1.52329	1.25817	605.358
0.0841759	0.00127	0.00127	0.27	429.347	281.38	762.929	281.666	229.027	614.918	0.913936	0.732101	624.187	3.09018	3.37517	457.781	3.36532	2.91208	577.821	39.0716	28.571	683.763	32.2539	24.8716	648.41	1.7064	1.1987	711.771	4.74881	3.95356	600.573	4.3119	3.97851	541.9
0.0848975	0.00128	0.00128	0.27	343.226	220.974	776.62	274.508	220.263	623.137	0.228316	0.469928	242.926	2.55312	2.15198	593.204	2.83474	2.3966	591.407	27.7459	20.0481	691.984	26.7993	18.4819	725.014	1.14591	0.980585	584.298	4.09409	3.43041	596.734	3.43179	2.87482	596.87
0.08545	0.00129	0.00129	0.27	165.999	112.381	738.555	143.398	125.772	570.071	0.146775	0.176719	415.278	0.817188	0.956378	427.231	0.550147	0.693466	396.665	6.48272	4.69395	690.54	4.90785	3.54316	692.58	0.274237	0.325204	421.638	2.02063	2.16508	466.642	0.77214	0.838473	460.444
0.08581	0.0013	0.0013	0.27	233.651	154.877	754.314	138.987	113.772	610.812	0.183506	0.316242	290.135	1.45487	1.3297	547.065	1.05185	0.831092	632.812	13.0632	9.7947	666.85	11.8999	8.19413	726.123	0.576626	0.584391	493.356	2.95643	3.11268	474.9	1.49323	1.76907	422.037
0.0865134	0.00131	0.00131	0.27	127.46	86.7842	734.35	103.665	89.7196	577.715	0.39678	0.252992	784.176	0.764848	0.485946	786.968	0.949896	0.872751	544.196	9.73279	8.37784	580.865	9.54473	8.00242	596.365	0.373872	0.569181	328.43	0.884434	1.16975	378.044	0.934697	1.19354	391.564
0.086625	0.00132	0.00132	0.27	279.023	183.686	759.509	221.009	183.589	601.913	0.986854	0.515784	956.655	1.82931	1.79817	508.659	1.01375	0.825532	614	11.2344	8.45745	664.173	10.074	8.39592	599.932	0.769425	0.979629	392.712	3.61641	3.16189	571.875	1.71228	1.72148	497.328
0.0869959	0.00133	0.00133	0.27	118.602	81.3998	728.513	81.072	71.469	567.183	0.328444	0.482058	340.668	1.05084	0.998522	526.197	1.46969	1.06064	692.835	13.4697	10.6967	629.617	13.6334	11.2718	604.759	0.658897	0.787735	418.223	1.50641	1.4256	528.344	1.59446	1.66733	478.147
0.0880225	0.00134	0.00134	0.27	103.386	71.0504	727.553	116.265	102.002	569.913	0.144351	0.259094	278.569	0.797993	0.551589	723.358	0.345796	0.351835	491.417	4.28466	3.53019	606.86	3.6244	2.59359	698.722	0.178766	0.248609	359.531	1.40745	1.56448	449.812	0.529617	0.560056	472.825
0.0892134	0.00135	0.00135	0.27	173.232	118.768	729.287	169.25	144.751	584.624	0.0448597	0.42615	52.6337	1.65569	1.34904	613.655	2.23035	2.24736	496.217	26.7927	20.5029	653.387	24.0538	18.9933	633.219	1.04786	0.75883	690.442	2.06248	2.01647	511.409	2.75981	2.50518	550.82
0.0902517	0.00136	0.00136	0.27	214.502	144.613	741.644	194.08	166.867	581.544	0.108089	0.499414	108.215	1.27905	1.57698	405.537	1.17974	1.50253	392.585	14.8506	10.7361	691.617	13.3368	10.3076	646.941	0.607885	0.497498	610.943	2.67859	2.17742	615.083	1.77482	1.5368	577.442
0.0904817	0.00137	0.00137	0.27	474.559	307.871	770.712	382.142	318.272	600.337	0.84688	0.497998	850.284	3.42888	2.61642	655.261	2.82068	2.31059	610.382	38.8112	28.2011	688.114	36.1013	26.146	690.378	1.66797	1.29579	643.608	4.1179	4.115	500.352	4.45864	3.86331	577.049
0.090605	0.00138	0.00138	0.27	103.025	71.5394	720.061	85.3295	76.2405	559.607	-0.0333225	0.227969	73.0857	0.485195	0.425652	569.944	0.997786	1.06303	469.313	10.0988	7.90643	638.646	9.38539	8.18669	573.21	0.396568	0.291391	680.474	1.20314	1.03511	581.167	1.27095	1.04017	610.933
0.0908117	0.00139	0.00139	0.27	107.466	73.005	736.019	90.8901	75.2796	603.683	0.136249	0.379508	179.507	0.316082	0.610087	259.047	0.516111	0.422246	611.15	5.28871	4.1493	637.301	4.99209	3.85296	647.824	0.37398	0.191384	977.038	0.843541	1.0461	403.184	0.856357	0.812361	527.079
0.0910425	0.0014	0.0014	0.27	357.73	237.072	754.475	241.031	205.326	586.948	0.256168	0.454184	282.009	2.49959	2.31775	539.228	1.57474	1.50967	521.552	22.0112	18.0698	609.061	19.7253	15.6003	632.208	0.996566	0.589194	845.703	3.88004	3.66047	529.993	2.77317	2.77996	498.779
0.0916375	0.00141	0.00141	0.27	314.412	208.966	752.304	248.209	209.88	591.312	0.767488	0.398271	963.525	2.31375	1.95348	592.211	3.86068	3.26353	591.488	44.8552	33.3279	672.938	38.5185	28.1017	685.343	1.56973	1.16735	672.347	4.6311	3.97793	582.1	4.62729	4.17322	554.404
0.0921367	0.00142	0.00142	0.27	248.611	164.55	755.429	187.14	152.095	615.21	0.415308	0.337157	615.898	1.31585	1.30424	504.453	1.37429	1.15546	594.693	16.7629	12.2202	685.868	13.7077	10.9594	625.387	0.65084	0.57896	562.077	2.21879	1.76751	627.661	2.20653	2.0878	528.435
0.09221	0.00143	0.00143	0.27	132.916	90.4487	734.758	149.778	133.347	561.61	0.596092	0.435909	683.733	1.0461	0.67105	779.452	1.47376	1.51031	487.898	16.1614	12.543	644.239	13.6601	10.2732	664.843	0.82531	0.715469	576.762	1.7478	1.78536	489.483	1.74161	1.73757	501.161
0.0922967	0.00144	0.00144	0.27	522.516	346.519	753.95	381.677	319.585	597.145	0.773935	0.777931	497.432	2.47445	2.03532	607.878	2.24427	1.89204	593.084	28.1475	22.3863	628.676	25.5439	19.3859	658.827	1.12304	0.845436	664.179	4.34108	4.09104	530.559	3.34418	3.10858	537.895
0.0926725	0.00145	0.00145	0.27	193.08	129.89	743.245	146.475	127.241	575.582	0.395423	0.343406	575.737	1.52763	1.32971	574.425	1.38004	1.36011	507.327	12.5367	10.3756	604.142	11.5174	8.865	649.6	0.564432	0.556685	506.958	1.78016	1.52144	585.026	1.53304	1.31869	581.274
0.0958667	0.00146	0.00146	0.27	246.293	158.406	777.408	186.27	148.682	626.403	0.366186	0.421979	433.891	1.56079	1.17384	664.822	0.672382	0.333631	1007.67	7.57538	4.81831	786.103	7.45714	5.78605	644.406	0.313656	0.431091	363.794	2.3687	2.30393	514.057	1.22619	1.18718	516.431
0.0965717	0.00147	0.00147	0.27	169.969	116.132	731.79	157.361	137.178	573.564	0.887536	0.416712	1064.93	1.9655	1.70339	576.938	1.06834	0.795769	671.264	12.6813	9.40751	673.999	10.4687	9.46284	553.146	0.497164	0.544984	456.128	1.79312	1.87961	476.994	1.80396	1.7432	517.426
0.09835	0.00148	0.00148	0.27	139.989	92.0179	760.66	101.584	83.8149	606	0.143304	0.169583	422.519	1.10314	0.904285	609.951	0.442947	0.625192	354.249	5.2626	3.84618	684.134	5.40456	3.95932	682.512	0.135077	0.12572	537.214	1.44761	1.23051	588.212	0.814979	0.856304	475.87
0.09849	0.00149	0.00149	0.27	166.708	112.795	738.986	135.205	118.303	571.435	0.121071	0.306755	197.342	0.736145	1.0676	344.767	0.790215	0.421377	937.658	5.32457	4.79342	555.403	5.4568	4.5325	601.963	0.126306	0.262687	240.413	1.60132	1.3381	598.357	0.92626	0.708917	653.293
0.0990775	0.0015	0.0015	0.27	226.641	149.441	758.295	121.844	101.578	599.754	0.611606	0.56569	540.585	2.23996	1.63718	684.09	2.13816	1.5518	688.929	27.8429	19.6096	709.932	25.7336	19.2844	667.215	1.3803	1.08819	634.218	2.56582	2.40798	532.774	3.52365	2.84917	618.366
0.100018	0.00151	0.00151	0.27	299.944	197.759	758.358	288.131	243.678	591.214	0.16967	0.227469	372.952	1.36445	1.25468	543.742	0.885456	0.783036	565.399	9.75555	7.98958	610.517	7.84016	5.63704	695.415	0.518832	0.395124	656.544	2.5822	2.84457	453.883	1.46318	1.22707	596.21
0.10011	0.00152	0.00152	0.27	348.128	219.902	791.553	256.958	204.773	627.42	0.257236	0.407964	315.268	1.8439	1.6858	546.894	0.973179	0.787966	617.526	9.80415	7.01408	698.891	9.24178	6.78464	681.081	0.239437	0.248185	482.375	3.04586	3.24408	469.45	1.5669	1.3376	585.716
0.100238	0.00153	0.00153	0.27	137.477	92.4683	743.374	129.192	109.68	588.948	0.43417	0.375191	578.599	1.41814	1.14937	616.923	1.87128	1.17008	799.638	17.9289	14.3833	623.253	18.1056	14.0777	643.061	1.20433	1.03575	581.381	1.63407	2.04309	399.901	2.63933	2.57643	512.206
0.101741	0.00154	0.00154	0.27	318.439	216.865	734.188	258.238	231.116	558.674	0.22164	0.371645	298.189	2.10892	1.9019	554.423	1.80921	1.53994	587.431	24.3636	19.2023	634.394	22.2333	17.1006	650.074	1.34235	1.14675	585.287	2.19118	2.49189	439.663	2.55622	2.7616	462.815
0.104749	0.00155	0.00155	0.27	265.583	171.909	772.45	232.028	190.687	608.399	0.353421	0.299119	590.769	1.25874	1.39437	451.363	0.663533	0.625505	530.398	11.1206	7.78139	714.566	8.55859	6.17838	692.624	0.379011	0.305417	620.48	2.74787	2.26023	607.874	1.584	1.43347	552.508
0.107128	0.00156	0.00156	0.27	177.643	118.934	746.812	148.849	128.142	580.801	0.360364	0.306009	588.813	0.799975	0.896857	445.988	0.819694	0.840084	487.864	11.9887	9.87239	607.183	9.76418	7.76212	628.963	0.447686	0.369763	605.368	1.95903	1.50626	650.297	1.46967	1.26675	580.097
0.107179	0.00157	0.00157	0.27	253.563	168.171	753.884	269.905	220.962	610.75	0.930123	0.658395	706.356	2.03685	1.77217	574.677	3.99662	3.25709	613.525	46.2267	35.6082	649.103	41.9016	32.6542	641.595	2.33792	1.74978	668.063	3.30485	2.5829	639.755	5.25596	4.80057	547.431
0.108777	0.00158	0.00158	0.27	352.154	222.43	791.607	249.438	203.908	611.643	0.57698	0.48528	594.481	2.51487	1.61841	776.955	1.22567	0.747298	820.07	14.4987	10.0811	719.1	13.4507	9.19462	731.444	0.558159	0.581226	480.157	4.3513	3.18017	684.131	1.83005	1.91138	478.725
0.108823	0.00159	0.00159	0.27	380.222	244.321	778.121	259.617	209.776	618.795	0.337436	0.389658	432.99	2.69755	2.13148	632.789	1.22159	1.12318	543.81	15.6912	11.5967	676.54	14.3291	11.4482	625.821	1.06286	0.787501	674.829	4.15988	3.9163	531.097	2.04444	1.95651	522.469
0.109324	0.0016	0.0016	0.27	291.332	188.199	774.002	267.095	222.905	599.122	0.182021	0.363701	250.234	1.88146	2.03547	462.166	3.65337	2.84397	642.302	45.9274	33.6235	682.966	43.9474	31.2753	702.589	2.42282	1.87752	645.217	3.5732	3.11838	572.925	5.11011	4.83153	528.829
0.109673	0.00161	0.00161	0.27	140.045	97.2327	720.152	124.297	113.061	549.694	-0.170918	0.234204	364.891	0.526495	0.937308	280.855	0.497784	0.437001	569.546	7.07821	5.35729	660.614	6.26121	5.05029	619.886	0.354093	0.349529	506.53	1.45978	1.04239	700.212	0.886733	1.00658	440.467
0.109847	0.00162	0.00162	0.27	197.344	128.727	766.52	173.022	146.524	590.425	0.393351	0.367015	535.878	1.01803	0.778779	653.604	0.982774	0.586868	837.304	9.84138	7.25786	677.981	7.77919	6.14816	632.643	0.378175	0.324213	583.22	3.03983	2.36884	641.63	1.40229	1.46833	477.51
0.110032	0.00163	0.00163	0.27	688.851	445.517	773.092	715.861	597.226	599.322	1.76741	1.35007	654.563	6.2477	4.87115	641.296	5.47079	4.45652	613.796	75.9607	56.5482	671.645	68.7718	50.5857	679.755	3.18634	2.45248	649.614	7.26721	6.5938	551.064	9.33355	8.07907	577.638
0.110228	0.00164	0.00164	0.27	200.126	135.815	736.76	161.303	139.248	579.192	0.139253	0.390417	178.338	1.11083	0.985621	563.517	0.987142	0.936748	526.898	10.4777	8.80186	595.199	8.42383	6.81799	617.765	0.23529	0.208569	564.059	1.84341	1.74293	528.825	0.972358	1.2853	378.261
0.110295	0.00165	0.00165	0.27	157.228	108.044	727.612	133.27	118.791	560.943	0.425629	0.548977	387.657	0.742046	0.922384	402.243	2.08169	1.74641	595.989	30.5411	24.2821	628.882	26.5327	21.838	607.488	0.879831	0.977162	450.197	2.50292	2.65836	470.764	2.63684	2.86829	459.652
0.111231	0.00166	0.00166	0.27	237.668	163.352	727.472	158.784	145.891	544.188	0.498358	0.46907	531.22	1.45851	1.64342	443.742	1.80036	1.38364	650.587	22.1965	18.2375	608.542	20.6452	18.0464	572.001	0.872942	0.60939	716.242	2.4228	1.76406	686.712	2.52816	2.92302	432.458
0.111424	0.00167	0.00167	0.27	467.55	304.754	767.094	386.36	313.693	615.824	1.24367	1.09501	567.882	4.82566	4.31629	559.006	6.32343	5.24659	602.623	76.045	55.9894	679.102	66.3435	48.6427	681.947	2.5782	2.21265	582.604	6.53489	5.90285	553.537	8.88291	8.51628	521.525
0.111859	0.00168	0.00168	0.27	441.474	281.201	784.98	263.681	213.812	616.619	1.34336	0.467934	1435.42	2.98756	3.18105	469.587	5.16849	3.96104	652.416	61.7479	43.555	708.849	54.4058	38.804	701.033	2.43626	1.84553	660.043	4.34582	4.17206	520.824	6.65672	6.30113	528.217
0.112663	0.00169	0.00169	0.27	85.0818	56.3583	754.83	88.8869	75.5573	588.209	0.384922	0.25142	765.497	0.718139	0.795286	451.497	0.644545	0.318947	1010.43	6.34415	5.08078	624.329	6.17394	4.46384	691.551	0.20699	0.342649	302.044	0.880646	1.1847	371.675	0.963221	0.878999	547.908
0.113903	0.0017	0.0017	0.27	179.866	121.997	737.174	195.148	164.879	591.793	0.176623	0.514672	171.588	1.16188	1.03597	560.769	1.60255	1.42763	561.263	19.5566	14.3899	679.528	17.6427	13.8442	637.189	0.929678	0.831291	559.177	2.33643	2.27307	513.938	2.09717	1.87793	558.373
0.114781	0.00171	0.00171	0.27	236.042	162.883	724.576	329.451	303.272	543.161	0.579879	0.895175	323.892	3.72562	3.15294	590.816	1.77919	1.3418	662.984	20.8486	16.8168	619.876	18.922	15.1321	625.23	1.08431	1.01741	532.873	4.58001	4.16439	549.901	2.81322	2.78933	504.282
0.115897	0.00172	0.00172	0.27	204.785	134.114	763.476	191.127	158.775	601.882	0.14555	0.509298	142.893	1.52951	1.59967	478.07	2.79069	2.20903	631.655	30.9043	23.6844	652.42	25.1666	17.6144	714.376	1.23378	0.985706	625.837	3.00875	2.52569	595.628	3.40246	3.3501	507.815
0.116724	0.00173	0.00173	0.27	362.728	243.568	744.614	246.033	200.238	614.352	0.810939	0.828994	489.111	2.13219	2.08071	512.37	1.90384	1.52892	622.607	22.5913	17.0911	660.911	21.8006	16.9017	644.923	0.866235	0.641067	675.62	2.85434	2.67776	532.971	2.72092	2.57239	528.872
0.118233	0.00174	0.00174	0.27	122.805	83.977	731.182	96.6836	84.9532	569.04	0.36582	0.450655	405.876	0.970514	0.864708	561.18	0.577539	0.504656	572.21	4.52437	3.67803	615.053	3.93163	2.79621	703.028	0.228574	0.252202	453.156	1.62722	1.32027	616.248	0.683023	0.68468	498.79
0.118798	0.00175	0.00175	0.27	173.48	114.917	754.805	132.531	111.557	594.009	-0.200464	0.318391	314.809	1.30584	0.909556	717.847	0.637908	0.590002	540.598	9.18608	6.52699	703.7	8.19057	6.28766	651.32	0.325129	0.462644	351.382	1.49535	1.0465	714.447	1.29748	1.08752	596.53
0.120602	0.00176	0.00176	0.27	342.646	227.624	752.659	245.775	207.068	593.464	0.68492	0.628675	544.733	2.36927	1.85704	637.918	4.20924	3.08099	683.098	51.4152	36.844	697.741	47.2499	34.577	683.256	2.38918	1.79135	666.867	3.37499	3.16827	532.624	5.33143	4.32428	616.453
0.121338	0.00177	0.00177	0.27	172.091	116.559	738.21	131.674	118.498	555.595	0.247939	0.620351	199.838	0.807402	1.15801	348.618	1.887	2.06876	456.072	24.4221	18.2404	669.45	24.9831	21.0444	593.58	1.23344	0.979246	629.79	1.77377	2.03212	436.435	2.66985	2.58612	516.189
0.121379	0.00178	0.00178	0.27	515.381	344.171	748.728	402.825	350.807	574.141	0.959158	0.794607	603.542	2.98002	2.67989	555.997	3.3824	3.28574	514.71	45.0314	32.864	685.118	40.7515	29.3324	694.649	2.42949	1.66113	731.278	4.92588	4.00417	615.094	5.49496	4.86693	564.521
0.123465	0.00179	0.00179	0.27	227.611	151.982	748.807	250.935	211.515	593.185	0.72377	0.835596	433.086	2.20199	2.34037	470.435	1.65103	1.24771	661.627	18.9111	14.3236	660.141	16.1596	11.0701	729.88	0.8252	0.703698	586.331	2.81583	2.55705	550.602	2.68531	2.7654	485.518
0.124946	0.0018	0.0018	0.27	418.349	272.123	768.678	317.115	260.054	609.71	0.569867	0.638477	446.27	2.5429	2.15299	590.551	4.6918	3.88543	603.769	51.7717	38.9256	665.008	47.3969	33.54	706.573	2.3523	1.62314	724.613	3.70331	3.17032	584.06	5.71767	5.20358	549.398
0.125856	0.00181	0.00181	0.27	340.749	230.948	737.718	236.654	212.853	555.912	0.52554	0.351044	748.539	2.20551	1.65971	664.429	2.53355	2.05519	616.376	30.0477	23.3627	643.07	29.0905	21.4183	679.102	1.15814	1.05251	550.182	3.56127	3.06782	580.424	3.11817	2.79619	557.576
0.126038	0.00182	0.00182	0.27	269.09	175.231	767.816	207.594	168.129	617.362	0.381154	0.473665	402.345	1.41239	1.20907	584.078	1.44976	1.10597	655.425	14.2237	10.2932	690.926	12.9417	8.4115	769.283	0.574737	0.601611	477.665	2.68647	2.09073	642.473	2.09234	1.66433	628.584
0.127508	0.00183	0.00183	0.27	356.677	230.095	775.064	281.055	229.535	612.225	0.790062	0.687856	574.293	1.42438	1.23346	577.391	0.954252	0.716705	665.722	15.5712	10.4175	747.362	14.0321	9.99204	702.164	0.657184	0.452837	725.63	4.08898	3.62237	564.407	1.72672	1.5847	544.811
0.127568	0.00184	0.00184	0.27	240.432	162.464	739.956	198.485	171.879	577.399	0.280482	0.31018	452.129	1.34711	1.21063	556.366	1.5812	1.67609	471.693	16.0537	11.0895	723.825	13.4069	10.1635	659.559	0.581279	0.564451	514.906	2.31006	1.62618	710.271	1.92832	1.56654	615.47
0.127598	0.00185	0.00185	0.27	465.767	298.485	780.218	695.201	559.321	621.469	2.1402	1.44615	739.964	8.03114	6.84044	587.033	6.99725	5.65858	618.287	87.644	66.104	662.925	85.2595	60.2409	707.655	4.08662	3.17448	643.668	9.76606	9.75657	500.486	11.5942	9.9942	580.047
0.127718	0.00186	0.00186	0.27	267.025	172.592	773.57	211.622	169.567	624.006	0.217777	0.442686	245.973	1.30578	1.67532	389.712	0.978645	0.962159	508.568	11.5361	8.39558	687.035	10.3187	7.16069	720.51	0.395673	0.386781	511.495	2.79916	2.65487	527.175	1.66268	1.8208	456.579
0.128717	0.00187	0.00187	0.27	130.625	88.1342	741.054	194.955	167.08	583.418	0.558769	0.421407	662.981	0.835959	0.949073	440.408	1.29709	1.30507	496.942	13.9485	10.7876	646.502	11.7142	9.65498	606.638	0.536454	0.722518	371.239	2.17794	1.68946	644.567	1.49793	1.50513	497.609
0.129932	0.00188	0.00188	0.27	333.742	156.32	1067.5	289.43	173.137	835.843	0.741988	0.429752	863.274	1.877	1.07497	873.047	2.17034	1.55559	697.594	19.4859	9.79817	994.364	19.1488	9.70907	986.131	0.859912	0.399599	1075.97	3.48737	2.09823	831.026	2.32423	1.79918	645.912
0.131705	0.00189	0.00189	0.27	421.373	269.047	783.085	277.921	224.972	617.678	0.834241	0.505334	825.435	2.62261	2.34162	559.998	1.56816	1.26089	621.844	20.714	15.6655	661.135	19.4761	14.2002	685.771	1.25873	0.938358	670.71	3.00034	2.41019	622.43	3.30463	2.86135	577.458
0.131844	0.0019	0.0019	0.27	365.486	241.044	758.131	529.129	440.058	601.204	1.15691	1.17992	490.248	5.32568	4.85085	548.943	3.85545	3.22553	597.645	54.2388	40.6546	667.068	51.9563	40.5246	641.046	2.67326	1.88417	709.4	6.88708	6.16803	558.288	7.04389	6.73013	523.311
0.133853	0.00191	0.00191	0.27	96.8906	66.8661	724.513	110.606	98.0439	564.066	0.334684	0.318079	526.102	0.87698	0.891365	491.931	1.5264	1.1418	668.42	12.6264	9.75202	647.375	11.7062	9.03166	648.063	0.688936	0.527055	653.572	1.45557	1.59015	457.684	1.71589	1.94271	441.623
0.134244	0.00192	0.00192	0.27	196.748	131	750.949	166.212	134.665	617.133	0.527304	0.467659	563.77	1.50971	1.35568	556.811	1.06229	0.973385	545.667	11.5112	8.87024	648.868	10.2309	6.98612	732.227	0.49754	0.580116	428.827	1.92159	1.7728	541.966	1.65911	1.85587	446.991
0.135726	0.00193	0.00193	0.27	169.736	113.621	746.941	145.283	123.653	587.462	0.685151	0.518732	660.409	1.22685	1.08064	567.646	3.66172	3.30206	554.459	38.6885	27.2759	709.206	35.6513	27.2681	653.716	1.76871	1.03807	851.925	2.62821	2.45129	536.086	4.95494	4.71275	525.696
0.136024	0.00194	0.00194	0.27	379.197	241.446	785.263	236.31	188.641	626.349	0.874172	0.711037	614.716	1.69451	1.39243	608.472	1.09046	0.705867	772.428	14.0513	10.1091	694.982	12.6219	8.98596	702.31	0.835636	0.660082	632.979	2.78393	2.85551	487.467	2.04516	1.92529	531.132
0.136971	0.00195	0.00195	0.27	302.515	193.127	783.2	258.698	210.896	613.331	0.697075	0.416581	836.662	1.5674	1.11117	705.294	0.605293	0.777278	389.367	10.4305	8.16953	638.377	9.56523	6.79608	703.731	0.479526	0.280637	854.352	4.06434	3.36569	603.79	1.42933	1.09589	652.13
0.137965	0.00196	0.00196	0.27	201.22	139.64	720.497	241.036	212.763	566.442	0.954129	0.667067	715.168	2.84993	2.56721	555.063	1.66884	1.47017	567.568	19.7447	17.7784	555.299	19.06	15.3947	619.042	0.839868	0.509451	824.288	4.20362	3.74038	561.925	2.87449	2.69339	533.619
0.139887	0.00197	0.00197	0.27	81.3681	54.4923	746.602	96.2104	80.9384	594.343	0.296587	0.287657	515.522	0.957639	0.83728	571.875	0.730745	0.545532	669.754	7.24091	5.73348	631.459	5.51423	4.7553	579.798	0.42805	0.323839	660.9	0.956321	1.01352	471.782	1.28498	1.10495	581.462
0.139963	0.00198	0.00198	0.27	300.647	200.773	748.722	201.795	167.506	602.35	0.684442	0.444735	769.493	1.57037	1.67915	467.608	0.993393	0.626706	792.551	11.535	7.89365	730.653	9.75599	7.71982	631.879	0.533434	0.450807	591.643	2.35486	1.94671	604.83	1.64816	1.23051	669.707
0.140345	0.00199	0.00199	0.27	328.08	213.04	769.998	249.291	207.085	601.905	0.415302	0.421372	492.797	1.93831	1.92465	503.551	1.72344	1.52738	564.18	20.5451	14.3449	716.113	20.1153	14.1787	709.353	0.964036	0.609791	790.464	3.22092	3.55262	453.315	2.96295	2.60214	569.33
0.140552	0.002	0.002	0.27	287.838	189.477	759.56	229.176	192.321	595.817	0.866882	0.732232	591.945	2.73228	1.76244	775.141	1.99336	1.46542	680.133	25.8465	20.5666	628.363	23.2546	16.9042	687.832	1.19805	1.00645	595.185	2.80298	2.83419	494.495	3.1288	2.74853	569.178
0.141416	0.00201	0.00201	0.27	227.436	149.847	758.896	159.038	130.98	607.107	0.288749	0.39768	363.041	1.29605	1.24376	521.019	1.67452	1.32995	629.541	15.6147	11.9373	654.027	14.7599	11.2785	654.339	0.754561	0.874978	431.188	1.92723	2.39949	401.592	2.47533	2.36176	524.045
0.141812	0.00202	0.00202	0.27	289.592	185.926	778.782	201.1	165.803	606.442	0.81448	0.67082	607.078	1.73381	1.88987	458.711	1.56161	1.09048	716.018	17.5251	12.891	679.746	16.3493	11.6087	704.186	1.13175	1.22258	462.856	3.13831	2.68244	584.972	2.30574	1.81807	634.117
0.142483	0.00203	0.00203	0.27	318.561	211.367	753.572	268.471	232.183	578.145	0.745274	0.83388	446.871	2.47711	2.40043	515.973	4.19593	3.35038	626.188	55.9977	42.8375	653.606	52.5886	38.8002	677.685	2.56347	2.05464	623.824	3.05649	2.88416	529.875	6.46335	5.95765	542.441
0.143183	0.00204	0.00204	0.27	462.203	304.292	759.472	465.612	395.114	589.212	0.741522	0.76647	483.725	3.89897	3.12146	624.543	7.68522	6.25292	614.53	95.7366	71.5258	669.246	86.0757	64.6139	666.077	3.92232	3.68839	531.711	6.29234	5.54319	567.574	9.40384	8.20372	573.145
0.14393	0.00205	0.00205	0.27	211.67	140.848	751.411	171.275	148.225	577.753	0.461237	0.55867	412.799	1.56091	1.32105	590.785	1.06269	0.785479	676.46	11.8048	8.6647	681.201	9.87146	7.83405	630.036	0.460645	0.266304	864.887	2.37812	2.44183	486.953	1.96807	1.78112	552.481
0.147911	0.00206	0.00206	0.27	469.373	308.591	760.509	343.702	284.511	604.022	0.641232	0.685588	467.651	2.06513	1.52851	675.538	1.54493	1.42956	540.352	19.8254	14.599	678.996	17.9568	13.1912	680.637	0.754261	0.722642	521.877	4.11736	3.30516	622.869	2.38824	2.32196	514.274
0.14896	0.00207	0.00207	0.27	351.886	229.028	768.218	251.518	202.679	620.484	0.60004	0.401778	746.731	2.71978	2.42118	561.663	0.562557	0.507083	554.699	8.13144	5.48528	741.206	7.23133	5.17545	698.618	0.338298	0.510245	331.505	3.33782	2.87795	579.896	1.58586	1.34346	590.212
0.150458	0.00208	0.00208	0.27	116.15	77.7189	747.242	119.906	105.679	567.313	0.258011	0.259087	497.922	0.618666	0.721595	428.68	0.646195	0.620355	520.827	10.9028	8.2569	660.226	10.5953	8.99168	589.172	0.648477	0.690909	469.293	1.3581	1.47575	460.14	1.40528	1.08276	648.933
0.150665	0.00209	0.00209	0.27	182.616	122.333	746.389	118.203	101.079	584.706	0.506551	0.348029	727.742	1.06703	1.07743	495.178	0.559839	0.485987	575.982	6.15852	4.68798	656.842	5.96469	4.79376	622.131	0.392509	0.429844	456.571	1.71678	1.5491	554.12	1.01648	0.885344	574.059
0.151168	0.0021	0.0021	0.27	225.709	149.839	753.17	192.218	159.327	603.222	0.504033	0.336968	747.894	1.93141	1.69412	570.035	3.57331	2.7598	647.385	38.4045	28.6785	669.569	34.7383	24.6908	703.465	1.3682	1.0314	663.276	3.26011	2.81481	579.1	4.02712	3.6456	552.327
0.152298	0.00211	0.00211	0.27	95.2874	66.9635	711.487	97.3733	87.8572	554.157	0.393642	0.338415	581.597	1.10556	0.888116	622.419	0.57119	0.481337	593.337	6.80902	5.96902	570.364	6.25575	4.59823	680.234	0.262713	0.169381	775.513	1.22118	1.1409	535.182	1.02215	0.995323	513.478
0.152345	0.00212	0.00212	0.27	815.413	484.509	841.484	879.096	671.028	655.037	1.57557	1.44097	546.703	6.67317	5.68087	587.337	5.3945	3.5907	751.176	65.8689	45.7597	719.726	59.4388	39.8607	745.581	2.68517	2.19177	612.558	9.28661	6.94844	668.251	8.41689	7.01272	600.116
0.153549	0.00213	0.00213	0.27	114.493	77.6304	737.423	115.097	102.904	559.243	0.358753	0.207043	866.371	1.00472	0.745154	674.167	1.52102	1.21291	627.014	13.6003	11.2907	602.276	12.8372	10.3762	618.588	0.797859	1.01527	392.93	1.00584	1.35664	370.708	1.63234	1.61927	504.036
0.153974	0.00214	0.00214	0.27	319.759	206.966	772.49	267.952	217.257	616.669	0.757454	0.479619	789.642	1.31182	1.21896	538.092	0.918211	0.858187	534.972	12.5591	8.73329	719.037	13.4292	10.3154	650.932	0.627726	0.447418	701.498	2.90107	2.28096	635.933	1.58747	1.49697	530.226
0.15462	0.00215	0.00215	0.27	557.517	367.787	757.935	395.451	331.599	596.28	0.940441	0.664429	707.707	2.48571	2.4405	509.262	4.80931	4.15669	578.503	52.9423	40.8909	647.361	50.2856	37.1673	676.477	1.99197	1.31771	755.844	4.56581	3.92553	581.555	5.78773	5.3578	540.123
0.157513	0.00216	0.00216	0.27	261.078	172.414	757.124	223.913	187.989	595.55	0.397289	0.668304	297.237	1.80071	1.39157	647.005	1.51023	1.05779	713.86	23.0091	17.4471	659.397	19.5779	13.4662	726.93	1.02873	0.848751	606.026	2.29084	1.91615	597.771	2.68359	2.52247	531.938
0.158706	0.00217	0.00217	0.27	131.781	86.98	757.538	145.565	120.89	602.058	0.424106	0.505157	419.777	0.87858	0.831648	528.216	0.589467	0.673529	437.596	9.84316	7.84619	627.257	9.74084	7.4818	650.969	0.579458	0.553774	523.189	1.12575	1.04772	537.235	1.20035	1.08574	552.783
0.160117	0.00218	0.00218	0.27	240.883	162.694	740.292	230.923	190.824	605.068	0.76122	0.674579	564.219	2.40738	2.37861	506.049	1.2282	1.24598	492.864	19.1376	14.5658	656.938	19.4717	14.9539	651.056	1.15812	0.808692	716.046	3.19104	3.13082	509.618	2.84492	2.33477	609.249
0.161238	0.00219	0.00219	0.27	112.982	76.8641	734.946	111.621	97.8015	570.651	0.4675	0.403108	579.869	0.950058	0.736507	644.976	0.82879	0.694608	596.589	13.8393	10.3593	667.968	12.5476	8.98696	698.101	0.631688	0.929647	339.746	1.69665	1.20168	705.947	1.66475	1.41042	590.161
0.161902	0.0022	0.0022	0.27	129.414	86.2263	750.435	198.307	169.693	584.31	0.0766197	0.469525	81.5928	1.71841	1.15877	741.483	0.917574	1.12828	406.625	10.3514	8.3419	620.447	8.72907	6.5281	668.577	0.377742	0.555173	340.202	2.56801	2.31313	555.095	1.40686	1.27321	552.487
0.164325	0.00221	0.00221	0.27	215.368	144.685	744.266	206.286	172.087	599.367	0.338682	0.48329	350.392	1.47475	1.58502	465.215	1.08688	0.821434	661.575	9.70494	7.23021	671.138	9.28692	6.66243	696.962	0.626454	0.759822	412.237	2.47507	2.6928	459.571	1.507	1.59024	473.827
0.166741	0.00222	0.00222	0.27	211.458	145.939	724.475	199.212	177.419	561.418	0.74419	0.556292	668.884	1.4822	1.33779	553.972	0.930359	1.00007	465.147	10.4133	7.85672	662.7	8.42296	6.4456	653.388	0.484978	0.307308	789.075	2.77969	2.62944	528.572	1.51993	1.26218	602.105
0.166762	0.00223	0.00223	0.27	170.226	114.46	743.603	209.43	178.203	587.618	0.538398	0.333001	808.403	1.61739	1.34389	601.756	1.1871	0.976944	607.558	11.4973	9.40209	611.421	10.0445	7.09522	707.832	0.484458	0.488658	495.702	1.8351	1.62129	565.938	2.19301	1.9132	573.125
0.167026	0.00224	0.00224	0.27	722.572	440.14	820.844	672.303	498.799	673.921	1.37806	1.40674	489.805	5.68109	4.04464	702.299	38.3868	27.2144	705.268	464.396	307.044	756.237	397.669	262.806	756.582	18.4913	11.023	838.761	15.3078	12.3351	620.494	48.8639	39.6159	616.721
0.16725	0.00225	0.00225	0.27	159.929	106.125	753.492	205.5	178.056	577.065	0.580636	0.512163	566.847	2.94366	2.25259	653.395	1.73805	1.37541	631.828	22.5083	17.4156	646.209	21.9009	17.6077	621.91	1.01539	0.723081	702.128	3.51879	2.98711	588.994	2.87635	2.94909	487.669
0.168349	0.00226	0.00226	0.27	222.627	146.022	762.306	179.868	145.245	619.187	0.507479	0.367297	690.829	1.69765	1.5746	539.072	0.611134	0.52901	577.62	6.25192	5.12619	609.801	5.27813	3.87716	680.67	0.303207	0.282917	535.859	2.35875	1.96932	598.875	1.35698	1.0466	648.278
0.168746	0.00227	0.00227	0.27	288.904	189.842	760.905	203.727	164.884	617.789	0.621841	0.501463	620.027	1.97151	1.73778	567.25	2.11365	1.65273	639.441	29.8548	21.8334	683.695	27.3674	19.4724	702.723	1.61016	1.16418	691.545	3.24742	2.51373	645.938	3.63875	3.69013	493.038
0.168841	0.00228	0.00228	0.27	129.991	88.2676	736.349	131.283	114.021	575.694	0.688478	0.486587	707.456	0.9342	0.608918	767.098	0.397308	0.5525	359.555	5.04032	4.1073	613.581	4.64427	3.27435	709.191	0.383151	0.357911	535.26	2.12758	1.8405	577.991	0.930493	0.758112	613.691
0.168878	0.00229	0.00229	0.27	307.268	201.474	762.55	218.35	181.304	602.166	0.705336	0.571647	616.933	1.36108	1.35874	500.862	2.23387	2.2728	491.436	24.4233	18.4655	661.325	19.9256	14.8032	673.016	0.825337	0.684437	602.931	2.12717	1.61069	660.328	2.74636	2.89198	474.822
0.168939	0.0023	0.0023	0.27	135.126	92.2216	732.614	109.104	97.0483	562.114	0.347805	0.423733	410.406	1.03363	1.08456	476.52	2.19596	1.79315	612.321	25.2508	20.3006	621.92	21.7319	16.7285	649.547	1.12318	0.978363	574.008	1.53831	1.39835	550.046	2.6357	2.55197	516.405
0.169835	0.00231	0.00231	0.27	83.0804	57.1465	726.907	46.9735	42.4036	553.885	3.31599	3.00686	551.405	4.24285	4.22907	501.629	0.295221	0.451515	326.923	1.56417	1.32061	592.213	2.12865	1.72041	618.648	0.482221	0.304158	792.716	2.4945	2.72721	457.336	2.16681	1.9489	555.907
0.170614	0.00232	0.00232	0.27	566.727	137.941	2054.24	537.785	348.381	771.834	1.10394	0.695635	793.48	3.95352	2.03857	969.679	13.6246	12.0763	564.106	172.847	146.035	591.798	161.996	135.434	598.062	7.91374	5.94244	665.866	4.00132	3.46032	578.172	3.7446	1.8725	999.892
0.170621	0.00233	0.00233	0.27	600.168	282.157	1063.53	656.527	396.093	828.754	1.80539	0.886167	1018.65	5.51285	3.02485	911.261	18.7078	14.0348	666.477	223.93	153.225	730.721	200.113	136.087	735.24	9.55435	5.98272	798.496	11.2706	7.49971	751.401	23.5253	19.8065	593.878
0.170863	0.00234	0.00234	0.27	155.593	106.328	731.665	124.511	109.795	567.015	0.0183176	0.361427	25.3407	0.722285	0.793445	455.157	1.82334	1.42628	639.195	19.1544	15.4073	621.601	18.7039	14.4673	646.421	0.864276	0.844527	511.692	1.55141	1.49901	517.477	2.41497	2.34317	515.32
0.17161	0.00235	0.00235	0.27	228.066	155.047	735.473	181.835	160.054	568.042	0.51516	0.745984	345.289	1.72096	1.50964	569.992	1.61608	1.38644	582.816	17.7334	13.112	676.227	16.0201	14.0854	568.679	0.848886	0.799253	531.05	2.13775	2.29038	466.681	2.22427	2.13012	522.101
0.173084	0.00236	0.00236	0.27	218.72	148.149	738.176	174.158	151.621	574.318	0.489831	0.494078	495.702	1.77877	2.00872	442.762	1.4192	1.31818	538.318	17.6415	14.1798	622.067	16.4662	12.1756	676.199	0.908904	0.591683	768.067	2.3629	2.69508	438.373	2.21515	2.04949	540.417
0.173259	0.00237	0.00237	0.27	276.79	183.096	755.86	215.611	184.969	582.829	0.616492	0.67668	455.527	2.5176	2.17347	579.166	2.55179	1.85989	686.007	29.4622	22.511	654.398	26.3022	20.0771	655.029	1.38167	0.898121	769.2	2.11566	2.00057	528.767	3.59121	3.59009	500.156
0.173315	0.00238	0.00238	0.27	174.798	119.469	731.561	120.866	107.272	563.359	1.00467	0.406939	1234.42	0.744018	0.735867	505.539	1.35407	1.18731	570.226	15.0803	12.9708	581.318	13.3267	10.4967	634.802	0.664947	0.40304	824.914	1.94063	1.93719	500.888	1.74995	1.81441	482.239
0.173445	0.00239	0.00239	0.27	214.349	141.963	754.947	118.468	99.2024	597.103	0.669713	0.518516	645.798	1.31918	0.895558	736.512	0.910578	0.812448	560.392	11.316	8.37251	675.785	10.8744	8.65195	628.436	0.68158	0.71012	479.905	1.71994	1.8951	453.786	1.46539	1.27992	572.453
0.174936	0.0024	0.0024	0.27	276.635	188.189	734.991	211.155	183.009	576.897	0.67639	0.551624	613.089	2.59351	2.36594	548.094	1.87078	1.59129	587.818	23.6519	18.7144	631.916	21.6449	17.4592	619.871	1.35812	1.23897	548.087	2.78622	1.92241	724.67	2.99458	2.84672	525.97
0.175048	0.00241	0.00241	0.27	485.621	311.483	779.53	376.013	300.057	626.568	1.46651	0.803237	912.872	2.86556	2.76742	517.73	3.98419	3.35352	594.032	47.7519	33.7752	706.906	42.3294	29.7821	710.651	2.16887	1.54814	700.475	5.12585	4.85675	527.704	5.34826	4.80836	556.142
0.175809	0.00242	0.00242	0.27	310.888	202.81	766.453	243.207	204.712	594.022	0.79297	0.620185	639.301	2.01552	2.1391	471.114	1.11551	0.931561	598.73	13.4467	9.47964	709.24	13.5117	9.66278	699.16	0.553359	0.515519	536.701	3.89232	2.68764	724.114	1.8203	1.73795	523.692
0.176578	0.00243	0.00243	0.27	236.903	160.759	736.827	173.278	149.56	579.294	0.121267	0.304853	198.895	2.0993	2.05713	510.251	1.3718	1.22663	559.177	14.9419	11.8838	628.666	12.3264	10.5755	582.782	0.528951	0.449307	588.629	2.49589	1.93398	645.272	1.8894	1.59597	591.93
0.176671	0.00244	0.00244	0.27	526.494	347.071	758.481	362.736	312.029	581.254	0.93569	0.777559	601.684	3.13414	3.05983	512.143	2.34725	1.6015	732.829	33.0776	25.3684	651.945	30.0987	22.0553	682.345	1.17269	1.11449	526.114	3.62871	3.42381	529.922	3.96479	4.08339	485.477
0.177318	0.00245	0.00245	0.27	294.451	193.323	761.552	200.488	167.776	597.487	0.538125	0.344473	781.084	2.60665	2.46446	528.847	0.909778	0.824154	551.946	13.11	9.88234	663.306	13.6491	10.152	672.238	0.87773	0.652057	673.047	1.95439	2.03226	480.842	1.94112	1.93707	501.046
0.177626	0.00246	0.00246	0.27	339.59	219.885	772.198	238.387	190.561	625.487	0.561898	0.712971	394.054	2.86581	2.17556	658.636	3.20189	2.40551	665.534	40.7317	29.6816	686.143	39.4479	27.6363	713.698	1.9992	1.31661	759.219	4.05819	3.55331	571.044	5.23568	4.90144	534.096
0.178227	0.00247	0.00247	0.27	158.796	105.612	751.789	138.291	115.967	596.254	0.170144	0.362164	234.899	1.19501	1.02426	583.356	1.40772	1.07749	653.241	15.273	11.2165	680.831	13.8788	10.6729	650.187	0.650542	0.703716	462.219	1.98531	2.19742	451.736	1.75922	1.78852	491.808
0.17875	0.00248	0.00248	0.27	193.788	131.165	738.715	201.675	176.429	571.548	0.887836	0.540894	820.712	2.80985	2.40081	585.188	2.91896	2.24911	648.917	31.3521	24.218	647.29	27.0154	21.0347	642.162	1.36694	1.0652	641.634	2.82425	2.77029	509.738	4.19628	3.86057	543.479
0.179334	0.00249	0.00249	0.27	179.809	122.059	736.566	181.33	160.269	565.705	0.556661	0.353243	787.929	2.20496	1.86679	590.575	1.54966	1.19032	650.94	19.625	15.3453	639.448	20.5411	16.0002	641.902	0.821614	0.560795	732.544	2.75306	2.88157	477.701	2.86729	2.72481	526.144
0.181881	0.0025	0.0025	0.27	137.797	93.3389	738.157	136.973	120.085	570.32	0.398683	0.450744	442.251	1.01045	0.893323	565.555	2.38623	1.98592	600.785	28.3412	22.749	622.911	26.2849	18.7478	701.014	1.16711	1.13596	513.711	1.98125	1.9539	507	3.38943	3.36036	504.326
0.184663	0.00251	0.00251	0.27	196.918	133.803	735.849	161.543	140.349	575.503	0.520496	0.500344	520.138	0.917751	1.31077	350.082	1.16621	0.952675	612.072	13.3023	9.88734	672.696	10.4115	7.63342	681.97	0.551704	0.352342	782.91	1.77674	1.57756	563.129	1.40828	1.46067	482.065
0.185078	0.00252	0.00252	0.27	286.996	186.777	768.284	233.232	188.173	619.729	0.584489	0.355671	821.672	1.6578	1.64937	502.558	1.72154	1.2418	693.163	17.9635	13.4572	667.43	15.3986	10.0602	765.322	1.01377	0.826698	613.144	3.51489	2.76324	636.01	2.19625	2.18688	502.142
0.186805	0.00253	0.00253	0.27	278.658	181.346	768.305	232.747	186.945	622.501	0.304517	0.250843	606.986	1.15117	1.37733	417.896	1.09872	0.961189	571.543	9.90102	7.34529	673.97	9.3901	7.04878	666.08	0.472365	0.500368	472.018	2.50944	1.89733	661.309	1.59545	1.24862	638.884
0.187671	0.00254	0.00254	0.27	204.937	141.25	725.443	239.33	210.452	568.609	-0.0330704	0.155107	106.605	1.45433	1.25022	581.63	1.19615	0.8553	699.256	12.7696	10.3787	615.187	12.0677	9.40125	641.815	0.461205	0.420108	548.912	2.5697	2.11347	607.935	1.71029	1.52972	559.019
0.187733	0.00255	0.00255	0.27	284.366	186.64	761.802	190.438	154.278	617.193	0.291975	0.158865	918.941	1.42532	1.35282	526.795	2.28634	1.5746	726.005	27.1213	19.3441	701.024	21.658	15.5956	694.363	1.20294	0.976201	616.131	3.12579	2.83929	550.451	2.87612	2.80114	513.385
0.188583	0.00256	0.00256	0.27	132.282	87.4652	756.198	111.241	92.7786	599.499	0.467196	0.391391	596.841	1.20074	1.12405	534.113	1.67022	1.15724	721.641	16.3259	12.1494	671.881	16.558	12.4018	667.561	0.796286	0.542457	733.962	1.75261	1.68049	521.459	2.0528	1.92579	532.975
0.189218	0.00257	0.00257	0.27	199.694	133.563	747.568	194.324	163.201	595.349	0.105176	0.379489	138.576	1.85279	1.78505	518.974	1.1524	0.817479	704.852	10.7884	7.93716	679.61	8.40825	6.52259	644.549	0.622467	0.542541	573.66	1.99285	1.78269	558.945	1.48597	1.21757	610.222
0.190693	0.00258	0.00258	0.27	161.603	106.299	760.136	147.949	123.16	600.637	0.175963	0.364987	241.054	0.615038	0.413419	743.843	0.88432	0.663777	666.128	8.40562	6.48738	647.844	7.5109	6.4694	580.494	0.37725	0.276623	681.885	2.01248	1.88522	533.753	1.03347	1.06558	484.935
0.194148	0.00259	0.00259	0.27	278.563	178.868	778.684	191.53	148.703	644.002	0.272914	0.166492	819.599	1.15413	1.02735	561.708	0.480834	0.535055	449.332	6.89442	5.21795	660.644	5.75528	4.27716	672.792	0.308191	0.215508	715.036	2.17271	2.07333	523.968	1.0802	1.12336	480.79
0.194434	0.0026	0.0026	0.27	193.088	129.271	746.83	174.88	148.627	588.319	0.289308	0.330139	438.162	2.5242	2.06355	611.617	1.69767	1.6552	512.83	19.2933	14.9051	647.202	15.863	12.2546	647.228	0.914531	0.800501	571.224	2.30548	1.81861	633.857	2.2968	2.10776	544.842
0.197078	0.00261	0.00261	0.27	401.588	259.579	773.537	337.918	263.6	640.967	0.431741	0.524477	411.592	2.89657	2.23955	646.684	4.42094	2.95528	747.973	57.027	40.6923	700.709	55.5706	41.1127	675.832	2.59333	1.74196	744.373	4.26436	3.52681	604.564	6.67962	5.60573	595.784
0.199135	0.00262	0.00262	0.27	528.146	341.153	774.06	585.473	482.716	606.436	1.32443	1.27093	521.046	6.29449	5.28235	595.804	8.67933	7.01402	618.713	111.567	84.7176	658.462	98.3011	73.7508	666.44	4.76009	3.22709	737.519	7.41544	7.12257	520.56	12.1545	11.7374	517.768
0.199677	0.00263	0.00263	0.27	407.753	268.306	759.865	295.751	241.306	612.812	0.513605	0.434658	590.815	2.27629	2.054	554.112	1.90059	1.52747	622.135	23.9151	16.5527	722.392	20.0804	14.6949	683.241	1.01764	0.750612	677.876	3.8284	3.38262	565.894	2.91024	2.44606	594.882
0.200982	0.00264	0.00264	0.27	341.203	225.397	756.893	250.226	207.24	603.71	0.350018	0.450641	388.355	3.44033	3.37835	509.174	4.48179	3.45255	649.056	61.9683	46.8812	660.908	62.1787	46.7425	665.12	3.12587	2.00678	778.83	4.63333	4.41549	524.668	6.90454	5.86571	588.551
0.201403	0.00265	0.00265	0.27	275.789	181.509	759.711	198.37	162.488	610.413	0.564181	0.310856	907.463	1.49677	1.12704	664.023	1.1298	0.976494	578.497	13.7722	10.2179	673.926	12.9502	10.0134	646.642	0.59356	0.606036	489.707	2.66758	2.78679	478.611	1.42302	1.59606	445.791
0.204383	0.00266	0.00266	0.27	108.978	75.6028	720.731	102.837	90.9768	565.185	-0.0412764	0.101505	203.321	0.665894	0.714163	466.206	0.632994	0.408014	775.702	5.18468	4.10153	632.043	4.11485	3.00029	685.741	0.0369845	0.0905389	204.247	0.860016	1.15212	373.23	0.951892	0.981692	484.822
0.205943	0.00267	0.00267	0.27	306.708	200.659	764.254	269.059	220.781	609.336	0.561746	0.491783	571.131	1.59752	1.45196	550.124	1.94576	1.50285	647.358	17.2341	12.239	704.064	13.7638	9.2506	743.941	0.59699	0.527564	565.799	3.00069	2.51266	597.113	2.69965	2.33499	578.085
0.206923	0.00268	0.00268	0.27	443.526	289.784	765.27	266.614	225.454	591.282	0.733131	0.967473	378.89	2.70959	2.52465	536.627	2.10639	1.74685	602.913	30.7187	24.4472	628.266	28.4851	22.6118	629.873	1.02505	1.03107	497.082	3.83521	3.18672	601.749	3.56259	3.2421	549.426
0.207675	0.00269	0.00269	0.27	134.896	94.3085	715.183	130.292	118.096	551.635	0.266869	0.305103	437.343	0.44743	0.850554	263.023	0.709495	0.516684	686.586	9.74333	7.43936	654.851	10.4045	8.6694	600.072	0.470834	0.616295	381.988	1.74929	1.2155	719.578	1.30797	1.18679	551.05
0.208073	0.0027	0.0027	0.27	201.294	139.622	720.852	124.132	111.172	558.286	0.56597	0.404848	698.99	1.03729	1.03116	502.972	1.23005	1.26002	488.111	14.5036	12.2628	591.362	14.3929	11.0662	650.31	0.631895	0.701017	450.699	1.58979	1.49324	532.329	1.40504	1.4401	487.829
0.208588	0.00271	0.00271	0.27	239.568	153.505	780.326	219.662	181.161	606.263	0.250505	0.332895	376.253	1.62098	1.13259	715.611	1.77899	1.34867	659.533	25.5829	18.4742	692.396	21.5119	15.7154	684.421	1.15025	1.09828	523.659	2.95083	2.32188	635.438	3.14054	2.79996	560.82
0.208754	0.00272	0.00272	0.27	248.639	163.089	762.281	209.258	172.383	606.954	0.158603	0.464231	170.823	1.84515	1.58265	582.931	0.964636	0.885681	544.573	11.4658	8.08433	709.139	10.5018	7.25293	723.967	0.548009	0.369321	741.915	3.05979	3.00638	508.883	1.71373	1.4993	571.51
0.208907	0.00273	0.00273	0.27	217.703	145.049	750.444	227.406	188.314	603.793	0.110355	0.437683	126.067	1.3067	0.836674	780.89	1.20271	0.993303	605.41	12.35	9.11911	677.15	12.6571	9.9875	633.645	0.558758	0.485613	575.312	2.6177	2.15064	608.586	1.80414	1.36568	660.529
0.209123	0.00274	0.00274	0.27	167.539	112.037	747.695	103.743	89.3253	580.705	-0.0410197	0.286395	71.6137	0.635124	0.707092	449.11	0.742163	0.595298	623.354	7.43089	5.67716	654.455	6.86325	5.0584	678.401	0.582196	0.599264	485.759	1.77187	1.69034	524.117	1.26477	1.14226	553.629
0.212336	0.00275	0.00275	0.27	162.627	108.921	746.538	192.178	166.779	576.144	0.278851	0.403377	345.646	2.35717	2.4885	473.614	2.60451	2.49523	521.899	29.3739	21.5571	681.305	26.9105	20.4061	659.373	1.39402	1.22229	570.249	3.29712	3.18249	518.01	3.95852	3.61767	547.109
0.214999	0.00276	0.00276	0.27	336.271	215.611	779.81	270.001	220.937	611.036	0.535371	0.807067	331.677	2.27542	1.47824	769.635	1.29246	1.39492	463.274	12.1595	8.52162	713.451	11.3851	7.39907	769.362	0.54152	0.425272	636.675	3.71705	2.96606	626.596	2.07315	1.52249	680.843
0.215245	0.00277	0.00277	0.27	200.851	136.892	733.609	151.008	130.798	577.256	0.364112	0.458148	397.373	1.21633	1.02065	595.862	1.00314	0.909364	551.562	11.5951	8.53289	679.438	10.4306	8.36884	623.18	0.499751	0.382028	654.076	2.53622	1.94496	651.998	1.31803	1.3427	490.813
0.216887	0.00278	0.00278	0.27	185.688	128.691	721.453	156.256	142.069	549.931	-0.174616	0.236639	368.951	1.02029	0.635823	802.335	0.647407	0.689427	469.525	7.05807	6.49418	543.415	6.90927	5.48426	629.918	0.37113	0.436268	425.346	1.1365	1.22092	465.427	1.18702	1.08565	546.687
0.217253	0.00279	0.00279	0.27	193.484	127.487	758.838	186.944	154.469	605.116	0.577608	0.362021	797.753	1.20517	1.23716	487.072	2.74007	1.71494	798.883	29.8037	22.8143	653.18	25.9868	19.2708	674.254	0.985906	0.819297	601.678	3.0579	2.87431	531.938	3.12988	2.78961	560.988
0.220564	0.0028	0.0028	0.27	244.486	159.673	765.581	163.118	130.522	624.871	0.320843	0.521346	307.706	1.65992	1.57412	527.254	0.882934	0.600205	735.527	6.9345	5.19083	667.956	7.07297	5.11788	691.006	0.26356	0.371187	355.023	2.57594	1.89867	678.354	1.08391	0.877401	617.683
0.220821	0.00281	0.00281	0.27	446.29	279.718	797.751	305.648	242.048	631.38	0.850409	0.769925	552.267	2.96571	2.42896	610.491	1.36203	1.15427	589.996	21.0524	14.2232	740.073	19.4653	14.0472	692.854	1.0431	0.857188	608.441	4.91178	4.13906	593.344	2.91675	3.01089	484.368
0.222343	0.00282	0.00282	0.27	257.123	169.851	756.908	225.353	188.973	596.257	0.153748	0.429728	178.89	1.53406	1.35746	565.049	1.74087	1.28101	679.493	21.7036	15.5206	699.187	18.3537	13.7486	667.476	0.886398	0.797303	555.873	3.1429	3.17645	494.718	2.49156	2.46059	506.292
0.222552	0.00283	0.00283	0.27	128.568	86.3504	744.456	114.682	98.7549	580.641	0.0845699	0.32666	129.446	1.70404	1.21055	703.829	0.950191	1.06206	447.333	11.5486	8.85763	651.902	10.2254	7.90391	646.86	0.44962	0.308581	728.53	1.94444	1.49229	651.495	1.39092	1.32999	522.903
0.224806	0.00284	0.00284	0.27	375.52	249.453	752.686	296.326	252.95	585.74	0.496095	0.572361	433.377	2.02875	2.10707	481.414	3.91349	3.22933	605.928	44.0885	32.7424	673.264	39.1365	28.6211	683.699	1.62732	1.45053	560.938	4.86616	4.924	494.127	5.1847	4.83467	536.2
0.225938	0.00285	0.00285	0.27	359.742	198.329	906.932	305.055	193.461	788.414	0.349113	0.492375	354.519	1.87624	1.38392	677.871	1.93146	1.36466	707.672	21.3817	15.4026	694.095	20.5539	12.8407	800.34	1.02706	0.912684	562.657	4.70247	3.38937	693.709	3.1042	2.48868	623.664
0.226124	0.00286	0.00286	0.27	175.247	119.074	735.872	169.713	145.804	581.99	0.354167	0.532626	332.473	1.99403	2.00647	496.9	0.708391	0.477094	742.402	6.96996	5.59785	622.557	5.30378	4.44871	596.104	0.284108	0.334977	424.07	2.12467	1.7673	601.106	1.43067	1.18503	603.645
0.226178	0.00287	0.00287	0.27	208.292	137.549	757.156	221.239	188.269	587.559	0.390839	0.222846	876.927	1.7047	1.45447	586.022	1.05821	0.692996	763.504	10.979	7.63805	718.701	10.9164	7.82446	697.584	0.641554	0.575772	557.125	2.42931	2.19893	552.387	1.65593	1.56551	528.88
0.227038	0.00288	0.00288	0.27	945.474	530.065	891.847	1021.41	656.988	777.342	1.98855	1.10562	899.293	6.92307	4.39582	787.46	6.10696	3.79457	804.696	71.0807	40.5441	876.586	61.4388	35.0839	875.6	3.11081	1.88049	827.127	13.4818	8.28365	813.759	9.07809	6.24185	727.195
0.227554	0.00289	0.00289	0.27	239.067	161.959	738.045	222.884	191.65	581.488	0.5745	0.609681	471.148	2.19773	2.36009	465.603	1.47411	1.20475	611.788	15.678	11.6839	670.922	14.0762	12.2051	576.652	0.787327	0.505996	777.997	2.74419	2.7236	503.779	2.21573	2.09367	529.151
0.228083	0.0029	0.0029	0.27	156.887	106.28	738.084	148.041	125.543	589.607	0.175114	0.256488	341.369	2.0303	2.11618	479.71	1.85813	1.2426	747.678	29.2217	21.8308	669.275	26.0393	21.448	607.033	1.46988	1.19969	612.608	2.20209	2.71899	404.946	3.30346	3.04978	541.589
0.228387	0.00291	0.00291	0.27	153.402	103.29	742.58	89.6436	76.8983	582.871	0.71436	0.552348	646.657	1.40534	1.24365	565.007	1.1718	1.004	583.566	13.704	10.4488	655.77	14.3105	10.3152	693.659	0.580184	0.593948	488.414	1.84348	1.58131	582.894	2.09962	1.88578	556.698
0.22933	0.00292	0.00292	0.27	279.992	178.614	783.792	447.825	366.105	611.608	1.25396	1.01161	619.787	5.13561	4.35971	588.986	4.56075	3.51879	648.057	56.3621	39.8294	707.544	51.7722	36.7254	704.856	2.41648	1.59712	756.509	7.73009	7.28364	530.647	7.69433	7.25284	530.436
0.229495	0.00293	0.00293	0.27	326.958	210.136	777.966	243.284	189.897	640.568	0.0872452	0.31523	138.384	1.27857	1.22515	521.802	1.13199	0.658849	859.063	13.4546	9.44288	712.419	12.6733	10.0731	629.063	0.768127	0.456462	841.393	3.30437	2.61398	632.058	1.93506	1.70726	566.714
0.229667	0.00294	0.00294	0.27	167.163	110.696	755.056	99.3309	86.6808	572.969	0.0776572	0.500548	77.5721	1.6038	1.51008	531.031	2.43647	2.18144	558.456	27.5404	21.0353	654.624	24.8094	19.4595	637.462	1.11014	1.06602	520.694	1.92979	1.74778	552.07	3.11009	2.95205	526.768
0.231116	0.00295	0.00295	0.27	336.549	215.411	781.18	629.384	495.352	635.291	1.63793	1.26895	645.391	5.35108	4.79398	558.105	4.52042	3.68128	613.974	47.3223	35.4321	667.789	40.927	31.9899	639.685	1.88779	1.59572	591.516	8.32086	7.19713	578.068	5.80782	5.74301	505.643
0.232512	0.00296	0.00296	0.27	163.332	111.101	735.061	145.688	128.76	565.739	0.168353	0.42702	197.125	1.4683	1.29153	568.434	0.887475	0.669434	662.854	6.86351	5.01571	684.202	6.02307	4.50566	668.389	0.207282	0.173319	597.978	1.67589	1.32277	633.478	1.03359	1.14065	453.071
0.233191	0.00297	0.00297	0.27	138.969	95.4046	728.313	128.195	112.387	570.33	0.374261	0.290395	644.4	0.677682	1.15277	293.937	1.10526	0.883825	625.272	8.97528	7.09476	632.529	9.6653	8.04644	600.595	0.538599	0.331372	812.681	0.864965	0.756582	571.627	1.32076	1.16059	569.004
0.233249	0.00298	0.00298	0.27	233.923	152.817	765.37	189.524	157.124	603.101	-0.0629481	0.237757	132.379	1.11314	0.874918	636.141	1.13815	0.780012	729.571	10.7072	9.19596	582.168	9.05574	7.38605	613.029	0.601546	0.415927	723.14	2.1667	2.17663	497.719	1.5047	1.29479	581.059
0.233635	0.00299	0.00299	0.27	243.216	165.021	736.923	196.372	169.462	579.396	0.260438	0.466306	279.257	1.48622	1.17865	630.473	1.33931	1.07754	621.466	10.43	7.88395	661.468	8.40503	7.65773	548.794	0.579331	0.554771	522.135	2.65152	1.89615	699.183	1.27087	1.10607	574.499
0.234115	0.003	0.003	0.27	143.728	96.948	741.264	151.663	129.307	586.444	0.208728	0.370923	281.363	1.10744	0.942319	587.616	1.8078	1.46413	617.362	16.0253	12.8976	621.249	15.2993	11.8856	643.606	0.479658	0.41467	578.361	1.62812	1.6506	493.188	1.70432	1.68164	506.744
0.235689	0.00301	0.00301	0.27	301.056	199.181	755.734	261.094	224.629	581.167	0.535813	0.481287	556.645	3.50125	3.04254	575.382	1.89788	1.42924	663.947	20.075	16.6103	604.294	20.2993	14.9995	676.667	1.25508	1.09552	572.827	3.64212	3.13589	580.716	3.07313	3.06545	501.254
0.236018	0.00302	0.00302	0.27	506	320.097	790.384	325.703	264.682	615.272	1.22804	0.848298	723.824	4.149	3.92911	527.982	9.20817	6.62006	695.474	132.156	94.8672	696.532	127.837	92.0394	694.466	6.94539	5.40394	642.622	6.77978	6.03946	561.29	14.734	12.5013	589.3
0.238581	0.00303	0.00303	0.27	327.732	216.882	755.552	215.013	182.381	589.463	0.66568	0.780134	426.645	2.47368	2.03852	606.735	2.35832	1.86014	633.91	28.0761	20.9188	671.073	26.7618	20.888	640.603	1.23975	0.958614	646.637	2.31264	2.43158	475.543	2.9454	2.65756	554.157
0.239302	0.00304	0.00304	0.27	313.558	208.222	752.942	262.518	224.428	584.861	0.235163	0.583893	201.375	1.938	1.18623	816.875	1.39839	1.16717	599.053	17.1628	13.8906	617.787	16.1517	12.0226	671.725	1.06327	1.05765	502.657	2.57462	2.31858	555.215	2.1666	1.877	577.144
0.239507	0.00305	0.00305	0.27	96.5969	65.29	739.753	82.175	71.9942	570.705	0.708544	0.392787	901.945	0.677947	0.328803	1030.93	0.337746	0.473485	356.659	5.3347	4.33652	615.09	4.32574	3.17589	681.027	0.018583	0.116666	79.6418	1.23601	1.01623	608.131	0.471937	0.58347	404.422
0.239623	0.00306	0.00306	0.27	213.09	147.97	720.044	148.514	134.99	550.094	0.052114	0.303063	85.9788	1.01324	0.952144	532.083	1.08449	0.902219	601.014	12.3233	9.88857	623.108	11.8951	9.24296	643.468	0.496062	0.477821	519.088	1.638	1.6922	483.984	1.79137	1.75944	509.076
0.239983	0.00307	0.00307	0.27	1205.31	694.65	867.568	770.24	519.2	741.756	1.5322	0.942653	812.704	6.35465	4.60153	690.493	3.73707	2.232	837.159	42.0687	28.1729	746.616	38.0452	25.1197	757.279	1.78181	1.33346	668.117	8.70471	6.35912	684.427	5.55679	3.8646	718.935
0.241652	0.00308	0.00308	0.27	213.393	142.21	750.271	173.406	143.506	604.177	0.164535	0.294423	279.42	1.73387	1.75967	492.67	3.10855	2.42592	640.694	35.5953	26.2683	677.533	34.1225	27.4824	620.805	1.74963	1.46339	597.799	2.5363	2.42337	523.3	4.2047	3.87473	542.581
0.242979	0.00309	0.00309	0.27	221.464	154.321	717.54	173.259	151.926	570.21	0.279822	0.298442	468.803	1.40121	1.34296	521.689	0.533302	0.801295	332.775	7.8672	5.63358	698.241	8.82292	6.71204	657.246	0.592801	0.480442	616.932	2.23492	2.07934	537.411	1.27385	1.07187	594.22
0.243167	0.0031	0.0031	0.27	244.006	161.678	754.606	185.427	152.472	608.068	0.318549	0.594667	267.838	1.65344	1.73499	476.498	1.16797	1.06741	547.104	17.8763	12.89	693.419	15.0237	11.6225	646.319	0.62791	0.462689	678.544	2.38093	1.99161	597.739	2.09172	2.2254	469.965
0.243268	0.00311	0.00311	0.27	336.847	219.232	768.244	380.709	310.207	613.637	1.19257	1.14038	522.884	4.95883	4.14339	598.403	6.17438	4.9366	625.368	71.1297	52.5468	676.822	61.3145	44.5842	687.626	2.74042	1.74223	786.469	6.67589	5.87581	568.082	8.31576	7.75966	535.833
0.243333	0.00312	0.00312	0.27	108.547	73.3851	739.569	118.64	102.681	577.711	0.27061	0.311748	434.02	1.23893	1.20416	514.439	1.04233	0.689999	755.31	12.7485	10.4394	610.595	11.1939	9.15481	611.366	0.283965	0.379174	374.452	1.73401	1.46301	592.617	1.48985	1.40317	530.888
0.24587	0.00313	0.00313	0.27	201.931	132.358	762.823	173.266	141.534	612.097	0.241664	0.168594	716.705	1.64728	1.59099	517.689	0.7082	0.528449	670.074	6.0499	5.46511	553.503	5.19506	3.87071	671.073	0.297704	0.263371	565.179	2.52547	2.52928	499.248	1.0987	0.915058	600.342
0.246206	0.00314	0.00314	0.27	221.723	146.699	755.706	213.581	179.426	595.178	0.429652	0.585413	366.965	1.89956	1.60447	591.96	1.70121	1.42451	597.12	14.8138	10.8439	683.051	12.4255	9.85688	630.296	0.941014	0.567537	829.032	2.85978	2.41376	592.391	1.99394	2.06848	481.983
0.247661	0.00315	0.00315	0.332	167.438	113.707	736.27	138.453	117.343	589.947	0.377666	0.222142	850.056	1.6932	1.01915	830.693	0.56037	0.584623	479.258	6.35879	5.27537	602.686	4.96326	3.50192	708.647	0.228079	0.21289	535.673	2.09184	1.54733	675.951	1.15527	1.04516	552.677
0.248248	0.00316	0.00316	0.332	144.111	96.8396	744.07	106.713	93.1754	572.646	0.0206827	0.226187	45.7205	0.965688	0.861115	560.72	0.346366	0.330519	523.972	7.90554	5.16061	765.949	8.24199	6.01893	684.672	0.45039	0.450823	499.52	1.50381	1.79161	419.682	0.897222	1.21621	368.859
0.248279	0.00317	0.00317	0.332	422.629	274.829	768.896	680.383	597.804	569.068	0.965912	1.19394	404.506	4.72963	4.07209	580.738	5.41562	4.26258	635.252	74.8353	56.8229	658.496	70.7641	53.2541	664.401	3.33184	2.62665	634.238	7.82816	6.80832	574.897	9.19113	7.91325	580.743
0.250262	0.00318	0.00318	0.332	417.379	264.905	787.789	238.511	194.312	613.734	0.426691	0.485765	439.195	2.8224	2.44458	577.276	2.46785	1.79579	687.12	33.9216	24.8163	683.453	28.7259	20.9718	684.87	1.128	0.982038	574.318	4.69777	4.07471	576.454	4.19917	3.69533	568.173
0.250554	0.00319	0.00319	0.332	158.697	105.695	750.732	118.909	98.4159	604.113	-0.0796231	0.321302	123.907	1.20234	0.957612	627.781	0.721052	0.444901	810.351	5.77277	4.33128	666.405	5.46239	4.76728	572.904	0.145748	0.398457	182.89	1.58302	1.35429	584.446	0.855071	0.829229	515.582
0.251118	0.0032	0.0032	0.332	138.029	92.8347	743.415	120.454	100.803	597.469	0.464291	0.453446	511.958	0.864237	0.771451	560.137	1.24771	0.952893	654.694	16.1673	12.4577	648.888	15.1586	10.3727	730.697	0.929106	0.634502	732.153	1.87359	1.66612	562.262	2.07498	2.27809	455.421
0.253588	0.00321	0.00321	0.332	222.545	149.464	744.475	109.432	91.3626	598.89	0.323152	0.444633	363.392	1.97343	1.36489	722.924	1.47145	1.15182	638.748	21.2683	16.3596	650.025	22.309	17.166	649.803	1.32407	1.05589	626.988	2.64929	2.30094	575.699	2.18705	2.08587	524.256
0.254163	0.00322	0.00322	0.332	164.653	110.856	742.646	165.489	137.971	599.724	0.459834	0.366969	626.529	1.43648	1.39589	514.54	1.08833	1.07775	504.906	11.084	8.83919	626.979	8.85521	5.61965	787.88	0.408002	0.432021	472.202	2.41937	2.52018	479.999	1.42923	1.22218	584.705
0.255092	0.00323	0.00323	0.332	150.853	100.817	748.153	195.279	162.785	599.807	0.475567	0.575018	413.523	1.6395	1.17218	699.336	1.48883	1.4571	510.889	18.1747	13.6385	666.305	17.6059	13.6937	642.844	0.954148	0.664769	717.654	2.43712	1.89252	643.881	2.27359	2.22001	512.067
0.257217	0.00324	0.00324	0.332	376.22	243.645	772.064	320.074	262.262	610.218	0.768653	0.608143	631.967	2.5354	2.40585	526.924	1.36513	0.965633	706.858	16.4084	11.9226	688.122	14.4582	10.1072	715.245	0.605035	0.314707	961.266	4.82283	3.47712	693.511	2.1801	2.18522	498.83
0.257538	0.00325	0.00325	0.332	203.437	135.417	751.151	125.541	104.15	602.695	0.0103942	0.348393	14.9174	1.99981	1.85401	539.321	0.835365	0.898152	465.047	10.2148	7.36801	693.183	8.8872	7.05684	629.687	0.571132	0.684416	417.24	2.73592	2.56626	533.056	1.86815	1.70475	547.925
0.257709	0.00326	0.00326	0.332	207.038	139.445	742.361	187.917	157.845	595.258	0.128688	0.334462	192.38	1.60097	0.808374	990.243	1.7651	1.99466	442.456	21.3849	16.7075	639.979	18	13.6329	660.168	1.14261	0.872191	655.024	1.96157	2.50142	392.091	2.40736	2.78742	431.825
0.258104	0.00327	0.00327	0.332	495.52	316.461	782.908	334.254	263.682	633.819	0.935787	0.591544	790.97	3.33966	2.5956	643.33	2.76798	1.95362	708.423	32.3704	22.3657	723.663	24.8286	15.8622	782.636	1.23503	0.849569	726.858	4.68501	3.95183	592.765	3.88404	3.57607	543.061
0.260083	0.00328	0.00328	0.332	316.703	214.893	736.886	203.338	177.713	572.097	0.434366	0.50763	427.837	1.48514	1.38308	536.897	3.79333	2.74439	691.108	38.9332	31.6083	615.869	32.5998	26.8005	608.196	1.3506	1.44244	468.166	2.12416	1.65372	642.239	3.79403	3.64754	520.081
0.261066	0.00329	0.00329	0.332	144.205	95.8872	751.952	89.0009	74.4217	597.95	0.214898	0.411807	260.921	1.2278	0.978948	627.103	1.2299	0.932222	659.661	13.1197	9.66347	678.83	11.5199	9.47298	608.042	0.751449	0.63295	593.609	1.46491	1.27283	575.455	1.41866	1.43334	494.878
0.26111	0.0033	0.0033	0.332	141.935	96.8739	732.574	123.966	106.092	584.239	0.0482445	0.479415	50.316	1.38059	1.34035	515.012	0.79972	0.775306	515.745	7.3951	5.62386	657.475	6.80542	5.54848	613.269	0.568394	0.321439	884.141	1.18044	1.48355	397.845	1.11376	0.980232	568.108
0.262928	0.00331	0.00331	0.332	265.547	182.832	726.205	245.695	209.595	586.119	0.522222	0.490427	532.416	1.8059	1.57378	573.749	0.890121	0.895386	497.06	8.99267	7.04116	638.578	8.9644	7.45303	601.393	0.465952	0.51792	449.83	3.02093	2.86937	526.41	1.33711	1.18204	565.595
0.263808	0.00332	0.00332	0.332	159.504	107.064	744.901	151.98	124.75	609.139	0.251374	0.472599	265.949	1.23849	1.23873	499.904	1.3191	1.07762	612.04	16.4223	12.2019	672.943	13.2677	9.32454	711.438	0.708791	0.559899	632.963	2.35627	1.68483	699.261	2.2301	1.86929	596.508
0.264523	0.00333	0.00333	0.332	405.767	257.117	789.072	313.345	247.517	632.977	0.723362	0.666409	542.731	3.47725	2.51614	690.99	6.73493	5.17041	651.297	86.8778	62.9021	690.58	80.2095	57.757	694.37	4.05115	2.60068	778.864	5.17032	4.33051	596.964	10.0628	8.45486	595.093
0.264675	0.00334	0.00334	0.332	282.932	186.843	757.138	216.048	177.869	607.325	0.289308	0.618235	233.979	2.0194	1.81186	557.274	1.61451	1.32036	611.39	15.3852	11.4214	673.525	13.8284	11.1589	619.609	0.989521	0.673915	734.159	3.41221	2.89777	588.765	1.92791	1.82262	528.885
0.264991	0.00335	0.00335	0.332	178.293	119.321	747.11	131.945	109.338	603.382	0.243718	0.340504	357.878	0.899249	1.04754	429.219	0.877278	0.841582	521.207	9.26948	6.73845	687.805	8.61038	6.8111	632.084	0.699705	0.55007	636.015	1.51262	1.85643	407.398	1.4031	1.25991	556.824
0.26541	0.00336	0.00336	0.332	122.326	82.2522	743.603	68.6719	58.2205	589.757	0.441688	0.423197	521.846	0.698209	0.666936	523.445	0.33485	0.453595	369.106	3.32474	2.57811	644.802	3.34623	2.7851	600.738	0.159095	0.231319	343.886	1.18407	1.00977	586.311	0.620494	0.655312	473.434
0.266312	0.00337	0.00337	0.332	356.981	231.929	769.593	279.322	232.734	600.09	0.261558	0.365774	357.541	1.26431	1.33671	472.919	0.91736	0.804952	569.823	13.2538	9.93657	666.92	11.4276	7.73472	738.72	0.39832	0.289583	687.747	2.67402	2.3468	569.716	2.26144	2.02697	557.837
0.267093	0.00338	0.00338	0.332	187.37	124.601	751.88	149.963	123.779	605.77	0.273744	0.543195	251.975	1.55384	1.34259	578.671	1.24378	0.982675	632.854	13.986	10.4412	669.75	11.4709	8.22224	697.554	0.6304	0.509522	618.619	2.06185	2.11992	486.305	1.65163	1.57391	524.688
0.267605	0.00339	0.00339	0.332	143.886	97.5584	737.433	109.544	92.0609	594.955	0.114309	0.562732	101.566	1.14602	0.936002	612.188	1.99942	1.56128	640.316	19.7057	15.5298	634.449	14.7445	10.7624	685.001	0.511268	0.630199	405.64	1.70094	1.64573	516.776	2.52087	2.33901	538.876
0.267793	0.0034	0.0034	0.332	166.839	114.509	728.497	150.084	130.22	576.272	-0.0823732	0.580128	70.9957	0.916301	0.776549	589.983	0.607362	0.439778	690.533	4.86733	3.45736	703.907	3.87607	3.40394	569.349	0.413365	0.332964	620.735	1.69572	1.97129	430.104	0.993054	0.914107	543.182
0.269385	0.00341	0.00341	0.332	518.857	331.582	782.396	292.841	231.553	632.343	0.656671	0.502809	653.002	2.43507	2.17639	559.429	6.61571	4.76179	694.666	75.256	53.0451	709.359	65.2048	44.6237	730.607	2.81804	2.19168	642.893	4.93823	4.15628	594.068	8.30065	7.12985	582.106
0.270258	0.00342	0.00342	0.332	299.101	196.935	759.389	232.638	198.07	587.262	0.668266	0.561783	594.772	1.7523	1.57535	556.162	1.62457	1.4524	559.271	23.2441	17.1046	679.469	19.0222	14.4273	659.242	0.859039	0.784297	547.649	2.76489	2.8376	487.189	3.04586	3.08875	493.059
0.271072	0.00343	0.00343	0.332	122.863	85.6632	717.13	206.277	181.839	567.198	0.38281	0.327236	584.914	1.74188	1.6708	521.271	4.23131	4.2592	496.726	51.7656	41.9556	616.909	47.6614	36.9783	644.451	2.37005	1.68161	704.695	3.04913	3.33906	456.585	5.14073	4.82039	533.227
0.271643	0.00344	0.00344	0.332	302.347	198.492	761.611	243.365	197.166	617.156	0.37675	0.506761	371.723	2.1528	1.89983	566.577	1.50091	1.29463	579.664	16.525	12.244	674.819	17.7758	13.9454	637.334	0.865488	0.840165	515.07	2.50767	2.29713	545.826	2.30774	2.16088	533.982
0.272203	0.00345	0.00345	0.332	157.778	106.299	742.139	154.037	134.181	573.991	0.351898	0.4848	362.931	1.52195	1.20366	632.215	0.699364	0.594146	588.545	10.9071	8.80632	619.275	10.9738	8.42093	651.578	0.402112	0.49076	409.683	2.14311	1.59753	670.757	1.44573	1.38129	523.327
0.272423	0.00346	0.00346	0.332	174.992	120.807	724.264	120.008	108.696	552.036	0.352435	0.178952	984.717	1.05062	1.08812	482.771	0.893367	0.800648	557.902	9.47086	7.39445	640.404	8.60662	6.05324	710.91	0.495077	0.343301	721.054	1.21831	0.925356	658.293	1.44038	1.42572	505.142
0.274018	0.00347	0.00347	0.332	178.25	120.082	742.2	196.371	168.275	583.483	0.431739	0.34659	622.839	1.78925	1.32889	673.213	4.41574	3.44364	641.145	43.4031	33.0066	657.49	36.9066	29.248	630.925	1.49902	1.27783	586.549	2.92173	2.52045	579.605	4.24803	4.43153	479.295
0.275428	0.00348	0.00348	0.332	99.1047	66.127	749.352	85.1236	72.6094	586.174	0.253114	0.395201	320.235	0.931584	1.05134	443.045	0.541802	0.351807	770.027	6.6409	5.14086	645.894	6.7543	5.06404	666.888	0.181808	0.37187	244.451	1.42986	1.36369	524.259	1.01892	0.815772	624.511
0.275805	0.00349	0.00349	0.332	315.741	186.266	847.555	225.972	174.978	645.717	0.538486	0.436227	617.208	2.75202	2.57222	534.951	1.86059	1.41546	657.241	22.1037	14.9279	740.347	18.8091	12.5418	749.861	1.04744	0.700216	747.938	3.63939	3.42578	531.177	2.99645	2.37463	630.929
0.275817	0.0035	0.0035	0.332	381.345	230.633	826.735	344.836	245.565	702.126	0.816499	0.586181	696.456	2.9963	1.03977	1440.85	2.23843	1.48637	752.988	26.9626	16.8037	802.281	23.1383	13.474	858.626	0.908874	0.848786	535.397	6.6398	3.27428	1013.93	5.03513	2.62122	960.455
0.276103	0.00351	0.00351	0.332	214.816	141.967	756.566	203.02	162.502	624.671	0.475474	0.4867	488.466	1.06156	0.968736	547.911	1.49644	1.12046	667.779	11.8143	8.83182	668.848	10.8273	7.96469	679.704	0.223427	0.215878	517.484	2.75079	2.5367	542.2	1.83951	1.67822	548.052
0.276164	0.00352	0.00352	0.332	575.056	364.496	788.837	471.595	378.168	623.526	0.690849	0.610081	566.195	2.59427	1.99413	650.477	1.78196	1.32896	670.432	22.5124	15.3731	732.198	18.0518	12.9953	694.553	0.69889	0.717894	486.764	5.94363	5.0384	589.834	2.92354	2.37794	614.721
0.278298	0.00353	0.00353	0.332	220.416	148.458	742.349	186.102	153.284	607.048	0.176384	0.421126	209.42	1.61345	1.6066	502.131	0.948299	0.465712	1018.12	10.5804	9.05625	584.149	10.0351	7.24219	692.824	0.188412	0.39319	239.594	2.32072	2.71066	428.073	1.6609	1.34214	618.752
0.279781	0.00354	0.00354	0.332	277.446	182.912	758.413	213.325	177.723	600.164	0.543959	0.627472	433.452	2.19217	2.06543	530.681	1.79063	1.42511	628.245	21.3596	15.6656	681.734	17.9676	14.4011	623.829	0.860904	0.584254	736.755	3.50446	2.80895	623.801	2.9922	2.36819	631.748
0.280741	0.00355	0.00355	0.332	456.832	290.406	786.539	289.798	234.406	618.153	0.47772	0.608961	392.242	2.19339	1.76422	621.63	1.45948	1.096	665.821	16.8757	11.8141	714.219	14.5208	9.55886	759.547	0.683401	0.426914	800.396	3.43938	2.95252	582.449	2.45756	2.21781	554.05
0.281766	0.00356	0.00356	0.332	592.199	372.322	795.277	451.484	345.517	653.346	1.19977	1.25354	478.555	3.9071	3.08043	634.182	4.45009	3.61487	615.525	58.0145	41.4494	699.823	51.4679	35.9529	715.768	2.30544	1.82447	631.81	5.78091	4.61403	626.45	6.76653	5.47167	618.324
0.281802	0.00357	0.00357	0.332	84.3412	58.9074	715.88	79.6967	72.3274	550.944	0.064017	0.147963	216.329	0.7074	1.05454	335.406	0.3996	0.254431	785.282	7.0127	5.89098	595.206	7.09442	5.46497	649.081	0.428053	0.392929	544.695	0.884985	1.0243	431.996	1.00093	0.853953	586.057
0.282033	0.00358	0.00358	0.332	379.623	251.925	753.443	263.537	226.734	581.16	0.476841	0.739249	322.517	3.05846	2.37928	642.727	5.32314	4.47534	594.719	75.2167	55.4683	678.015	74.2398	56.5163	656.799	3.86301	3.08196	626.714	4.35858	3.9775	547.905	8.16254	7.67067	532.061
0.282874	0.00359	0.00359	0.332	436.634	276.187	790.468	467.639	361.836	646.202	1.474	1.2001	614.114	4.97887	4.46142	557.992	5.71642	4.08713	699.319	71.2033	49.5384	718.668	66.3115	46.5097	712.877	3.08963	1.92408	802.885	7.07258	6.3884	553.549	8.86953	7.77566	570.339
0.283825	0.0036	0.0036	0.332	244.022	161.102	757.353	196.604	162.788	603.866	0.628312	0.447292	702.352	1.68013	1.6356	513.612	1.65113	1.38257	597.123	18.7241	13.8207	677.391	16.7462	11.5201	726.823	0.606546	0.621487	487.98	2.67299	2.89087	462.316	2.28488	2.03826	560.498
0.283873	0.00361	0.00361	0.332	410.206	273.071	751.097	612.611	526.69	581.566	1.11024	1.34874	411.584	3.8335	3.20527	598.001	3.31064	2.52467	655.657	32.76	25.7043	637.247	30.7871	22.8612	673.349	1.31846	0.97133	678.689	6.30842	5.07536	621.475	4.10211	3.51956	582.759
0.283917	0.00362	0.00362	0.332	699.498	450.188	776.894	508.58	408.771	622.084	0.888653	0.711753	624.271	4.61488	3.84357	600.337	3.7095	3.09599	599.081	41.9805	29.8594	702.97	35.7841	27.1194	659.751	2.17255	1.56162	695.607	6.51853	5.53403	588.95	4.94195	4.68834	527.046
0.284579	0.00363	0.00363	0.332	252.696	164.86	766.393	164.008	135.679	604.396	1.38642	0.799525	867.029	1.96147	1.35287	724.932	1.28759	1.25032	514.904	11.6577	8.78883	663.209	10.2279	7.91765	645.893	0.412793	0.260603	791.995	2.36581	2.38463	496.054	2.16583	1.6819	643.866
0.285021	0.00364	0.00364	0.332	131.306	86.9089	755.424	98.7411	81.8582	603.124	0.418508	0.283846	737.211	1.18561	0.917895	645.83	0.423045	0.565488	374.053	4.03716	2.81905	716.049	2.63119	2.32448	565.973	0.201172	0.166879	602.748	1.44443	1.38694	520.724	0.579397	0.520978	556.066
0.286645	0.00365	0.00365	0.332	295.283	192.461	767.123	233.111	191.636	608.214	0.485299	0.356768	680.133	1.87187	1.55516	601.825	1.50153	1.07295	699.717	17.8479	12.784	698.056	18.9067	14.9761	631.227	0.918193	0.649452	706.899	2.9767	2.98344	498.871	2.47372	2.29746	538.36
0.287783	0.00366	0.00366	0.332	238.59	160.817	741.805	177.641	155.219	572.226	0.207294	0.450215	230.217	1.72891	1.34329	643.54	0.770582	0.674516	571.21	11.6502	8.61402	676.234	11.694	8.0964	722.176	0.608423	0.502149	605.819	1.93959	1.52615	635.454	1.62015	1.37663	588.448
0.287938	0.00367	0.00367	0.332	92.0913	63.4498	725.702	81.1967	70.9147	572.496	0.129218	0.290779	222.193	0.487682	0.442439	551.13	0.819493	0.743353	551.213	13.5211	10.3478	653.333	13.2277	10.0841	655.871	0.868677	0.626351	693.443	1.22854	0.999335	614.678	1.8746	1.76258	531.777
0.288029	0.00368	0.00368	0.332	136.109	93.7293	726.073	123.099	105.794	581.788	2.59019	1.9424	666.751	2.57128	2.45318	524.071	0.772963	0.590222	654.807	4.77865	4.23535	564.139	3.71121	2.80382	661.813	0.382077	0.27313	699.442	1.12686	1.28365	438.93	1.59678	1.58375	504.114
0.289948	0.00369	0.00369	0.332	264.405	178.189	741.921	204.355	179.716	568.548	0.509488	0.343095	742.487	1.65319	1.54671	534.422	1.74955	1.30714	669.229	18.3858	14.0521	654.198	15.2031	12.2484	620.614	1.03821	0.7768	668.258	2.83973	2.86316	495.908	2.6473	2.39527	552.609
0.292559	0.0037	0.0037	0.332	129.734	89.6841	723.285	172.84	149.987	576.183	0.335074	0.38499	435.172	1.49465	1.61298	463.318	1.01026	1.18254	427.159	15.4913	11.8345	654.499	14.0477	10.6675	658.437	0.71351	0.515507	692.046	2.25848	2.12609	531.135	1.8234	1.60717	567.269
0.293133	0.00371	0.00371	0.332	541.634	341.041	794.089	406.409	318.436	638.133	0.988836	0.978632	505.213	3.454	2.90699	594.085	1.78443	2.06552	431.957	28.0355	20.979	668.179	24.6924	17.7018	697.457	1.37843	1.21642	566.594	5.31178	4.16001	638.433	4.16969	3.1836	654.871
0.294566	0.00372	0.00372	0.332	169.067	117.635	718.61	128.639	115.232	558.175	0.111425	0.408008	136.548	0.770191	0.964157	399.412	1.02941	0.710969	723.95	9.34333	7.38867	632.274	8.83503	7.1946	614.004	0.409296	0.376742	543.204	1.44834	1.57074	461.038	1.36206	1.21619	559.969
0.294667	0.00373	0.00373	0.332	264.427	179.689	735.789	257.87	219.349	587.81	0.881476	0.831491	530.057	1.54251	1.27695	603.984	1.07758	0.883037	610.154	10.8309	8.84906	611.982	10.7695	8.77783	613.446	0.234693	0.440064	266.657	2.75591	2.30056	598.966	1.48779	1.61659	460.164
0.297955	0.00374	0.00374	0.332	109.118	75.1566	725.936	97.921	86.8593	563.676	0.212807	0.267548	397.698	0.898308	1.24706	360.17	1.30497	0.974699	669.423	14.416	10.7451	670.817	14.113	10.6625	661.804	0.671938	0.430191	780.976	1.80565	1.61391	559.403	1.79232	1.60433	558.588
0.298163	0.00375	0.00375	0.332	274.139	175.661	780.306	289.7	235.474	615.142	0.958048	0.697985	686.295	2.30761	1.72975	667.034	1.4838	1.2415	597.586	20.1032	15.0435	668.166	16.8422	13.0374	645.918	0.984547	1.05965	464.564	4.05539	3.60542	562.402	2.8286	2.9225	483.935
0.299743	0.00376	0.00376	0.332	270.486	183.505	737.002	204.72	180.59	566.81	-0.00183317	0.255818	3.58296	2.07436	1.64764	629.495	1.81448	1.24301	729.874	22.6364	17.4737	647.728	21.9445	16.3784	669.919	1.01133	0.883105	572.601	2.73026	2.44593	558.123	2.57296	2.42552	530.394
0.302063	0.00377	0.00377	0.332	357.143	240.587	742.233	273.242	239.52	570.397	0.607486	0.794454	382.329	2.99362	2.48024	603.493	3.21285	2.90944	552.142	32.9939	24.7758	665.848	28.4428	22.7951	623.879	1.3356	1.0566	632.027	4.54855	4.20451	540.913	4.27831	3.94916	541.673
0.303827	0.00378	0.00378	0.332	240.269	162.614	738.771	226.544	198.764	569.884	0.122534	0.509902	120.155	1.28788	1.09492	588.12	1.31938	1.31134	503.067	17.3304	14.4379	600.171	17.3641	12.6349	687.145	0.927123	0.559198	828.976	1.67703	1.91976	436.782	2.33701	2.08083	561.558
0.304029	0.00379	0.00379	0.332	440.595	284.546	774.206	346.482	275.19	629.531	0.637462	0.778566	409.382	2.94254	2.72779	539.364	2.75291	1.82731	753.27	34.8352	25.4453	684.511	34.2861	25.9078	661.693	1.44674	1.12347	643.871	5.14705	4.44561	578.891	4.31879	4.20295	513.781
0.305418	0.0038	0.0038	0.332	273.947	178.861	765.809	223.089	178.987	623.201	0.276973	0.470219	294.515	1.70165	1.76127	483.074	4.29721	3.64995	588.667	50.6504	38.3335	660.655	45.9406	35.1502	653.489	2.07888	1.60925	645.915	3.59598	3.35298	536.236	5.35277	4.43074	604.05
0.305708	0.00381	0.00381	0.332	231.595	155.852	742.994	189.867	153.047	620.288	0.341299	0.53831	317.01	1.57327	1.34819	583.473	3.37221	2.97239	567.255	41.2504	30.1336	684.46	33.9867	26.0245	652.975	1.74151	1.09761	793.319	2.64149	2.02172	653.277	4.2182	3.7814	557.756
0.305784	0.00382	0.00382	0.332	189.295	127.31	743.44	154.976	128.648	602.323	0.154461	0.618828	124.801	1.34262	1.5087	444.959	4.72737	3.84872	614.149	55.3267	40.8124	677.817	50.0493	39.4207	634.809	2.40581	1.87992	639.87	2.73462	2.72049	502.597	5.95761	6.02546	494.37
0.306072	0.00383	0.00383	0.332	693.522	445.489	778.383	422.193	329.425	640.803	1.26633	1.11785	566.41	4.56693	3.6583	624.187	8.67931	6.35613	682.751	101.469	75.55	671.533	89.9127	64.133	700.986	3.80793	3.06881	620.424	6.38748	5.49924	580.759	10.7511	9.26584	580.148
0.306129	0.00384	0.00384	0.332	340.859	226.523	752.372	306.454	255.83	598.941	0.803861	0.684526	587.166	2.56845	2.39067	537.181	3.02812	2.64776	571.827	35.1888	26.8898	654.316	33.4076	27.811	600.619	1.56535	1.1748	666.217	4.08013	3.82886	532.814	4.06825	4.18169	486.436
0.308205	0.00385	0.00385	0.332	411.62	278.439	739.157	295.091	254.949	578.726	0.360832	0.537517	335.647	2.70799	2.0632	656.259	2.54582	2.29438	554.795	31.5254	25.3876	620.883	27.9941	20.168	694.025	1.32625	1.11676	593.797	3.5998	3.51269	512.399	3.75651	2.98244	629.77
0.309105	0.00386	0.00386	0.332	186.813	124.24	751.825	211.831	177.224	597.635	0.219631	0.404704	271.348	1.76841	1.74361	507.112	1.7571	1.29872	676.473	15.6315	12.7288	614.019	14.3146	11.1897	639.633	0.491243	0.398403	616.515	3.74353	4.01149	466.601	2.17063	2.22524	487.729
0.311603	0.00387	0.00387	0.332	117.271	80.0042	732.908	89.6725	78.1285	573.878	0.330083	0.502264	328.596	0.863384	0.989568	436.243	0.29515	0.279939	527.169	4.57087	3.48493	655.805	4.60585	3.3617	685.047	0.237281	0.198569	597.476	1.59337	1.67566	475.445	0.716435	0.929658	385.322
0.311852	0.00388	0.00388	0.332	453.117	293.914	770.833	433.489	348.902	621.22	0.818969	0.829065	493.911	3.2387	3.02644	535.068	1.90975	1.52963	624.254	16.7693	12.5552	667.824	14.8022	10.0699	734.975	0.621645	0.902681	344.333	5.58717	4.88019	572.433	2.81567	2.3812	591.229
0.312071	0.00389	0.00389	0.332	227.186	156.81	724.399	170.782	150.587	567.057	0.0980389	0.313772	156.227	0.699469	0.873537	400.366	0.955633	0.67225	710.773	7.95275	6.67139	596.034	7.07566	6.03173	586.537	0.51007	0.60066	424.591	1.66226	1.70591	487.207	1.25439	1.1909	526.655
0.312121	0.0039	0.0039	0.332	220.091	147.87	744.206	261.531	225.925	578.8	0.702221	0.738762	475.269	3.35346	3.2821	510.872	5.26748	4.35274	605.077	58.5016	44.329	659.858	52.0838	39.0358	667.129	2.35444	1.77284	664.031	4.51591	4.28919	526.43	6.84014	6.16995	554.311
0.312356	0.00391	0.00391	0.332	249.95	163.325	765.191	228.995	189.999	602.623	0.683995	0.674109	507.333	1.8273	2.13539	427.861	1.8189	1.47008	618.642	21.6687	15.4084	703.148	19.2155	13.4096	716.482	1.04784	0.794656	659.305	4.04712	3.54966	570.071	2.905	2.75449	527.321
0.312857	0.00392	0.00392	0.332	157.154	106.84	735.469	122.485	102.4	598.069	0.037585	0.308779	60.8607	0.883475	1.37353	321.606	0.705437	0.592028	595.781	6.20431	4.59042	675.79	6.51778	4.6706	697.745	0.335054	0.444474	376.911	2.33226	1.85742	627.823	1.13116	1.45095	389.799
0.313036	0.00393	0.00393	0.332	549.945	346.532	793.498	601.812	468.57	642.18	1.54604	1.18243	653.758	5.56584	4.39835	632.718	4.94957	3.66758	674.773	71.4498	51.7536	690.288	71.2925	54.219	657.449	3.19029	2.37287	672.245	8.8331	8.14215	542.43	8.89806	8.42238	528.239
0.313708	0.00394	0.00394	0.332	233.326	151.899	768.031	264.73	216.969	610.063	0.548309	0.512267	535.178	2.10093	1.71437	612.742	2.43159	1.7222	705.956	22.081	15.4441	714.866	19.0616	14.74	646.598	0.965134	1.09923	439.005	3.75157	4.18785	447.911	2.82066	2.87749	490.125
0.313876	0.00395	0.00395	0.332	272.738	184.076	740.83	211.899	178.156	594.702	0.219207	0.274019	399.986	1.30076	1.28346	506.738	3.41207	2.82451	604.012	44.5289	33.9148	656.482	42.8203	33.2182	644.53	2.0164	1.65649	608.637	2.10496	1.92095	547.898	4.44552	4.29822	517.136
0.314848	0.00396	0.00396	0.332	529.329	351.113	753.788	341.076	291.135	585.771	0.700984	0.7422	472.233	3.48975	3.22176	541.591	5.22181	4.29303	608.173	67.8612	50.8279	667.558	70.0189	51.9078	674.455	3.27783	2.72599	601.218	4.32196	4.03732	535.252	7.49749	6.47264	579.168
0.314938	0.00397	0.00397	0.332	85.8047	59.584	720.031	99.2402	84.3866	588.01	-0.167942	0.295375	284.286	0.550832	0.5329	516.825	0.941962	0.757326	621.9	7.95069	5.96671	666.254	7.22144	4.69105	769.704	0.455672	0.382467	595.702	0.95832	0.939637	509.942	1.26413	1.09289	578.345
0.315778	0.00398	0.00398	0.332	134.81	91.1617	739.399	115.201	97.885	588.449	-0.151367	0.259097	292.105	0.814337	0.80668	504.746	1.30735	1.31243	498.066	12.0023	10.4558	573.952	12.0751	9.07362	665.398	0.419901	0.419951	499.94	1.50536	1.35099	557.133	1.46016	1.28607	567.682
0.316621	0.00399	0.00399	0.332	173.87	118.765	731.992	221.105	192.107	575.473	0.609549	0.507652	600.361	2.15522	1.90922	564.425	1.65565	1.43525	576.78	24.4063	18.7149	652.058	21.3023	15.1945	700.985	1.16837	0.773337	755.411	2.32031	2.47429	468.884	3.40013	3.22999	526.337
0.318749	0.004	0.004	0.332	171.51	115.077	745.196	106.772	88.5242	603.067	0.114059	0.416447	136.943	0.75758	0.803751	471.278	1.60819	1.41061	570.032	21.5454	16.5863	649.495	19.3514	13.8686	697.671	1.11011	1.18464	468.542	1.81665	1.95483	464.655	2.58581	2.34432	551.507
0.320298	0.00401	0.00401	0.332	217.76	143.101	760.862	202.324	170.881	592.004	0.0314733	0.344102	45.7325	1.3956	1.0747	649.298	0.653916	0.559044	584.852	6.55436	4.78195	685.323	6.04706	4.28997	704.791	0.45372	0.362524	625.779	2.41765	2.37943	508.031	1.11044	1.10623	501.904
0.320702	0.00402	0.00402	0.332	256.354	164.947	777.081	236.516	191.176	618.58	0.754112	0.213889	1762.86	1.31066	1.39574	469.52	1.31972	1.12315	587.508	14.3343	10.4769	684.091	12.5662	7.99681	785.703	0.603829	0.48615	621.032	2.61692	2.28851	571.754	1.81042	1.63643	553.164
0.322443	0.00403	0.00403	0.332	367.464	238.123	771.585	247.468	198.639	622.909	0.665673	0.686981	484.491	2.49828	2.18184	572.518	1.11474	0.895275	622.567	11.5471	8.43698	684.316	9.22322	6.62679	695.904	0.547958	0.414678	660.703	4.16758	3.87099	538.309	1.83472	1.80563	508.055
0.322793	0.00404	0.00404	0.332	368.236	235.844	780.677	256.589	203.094	631.7	-0.00256704	0.335181	3.82933	1.95095	1.43997	677.427	1.28468	0.95155	675.047	12.7767	9.26359	689.618	11.2849	9.61134	587.062	0.791161	0.589883	670.608	4.11669	3.56386	577.56	1.98248	1.67991	590.053
0.324005	0.00405	0.00405	0.332	187.661	130.65	718.182	184.718	160.987	573.706	0.279256	0.410137	340.443	1.32659	1.32207	501.708	1.70732	1.28134	666.225	16.0496	12.4183	646.208	15.8168	11.5767	683.132	0.595331	0.577706	515.255	2.19387	2.09419	523.797	1.87361	2.10263	445.54
0.325947	0.00406	0.00406	0.332	287.406	193.939	740.971	223.37	186.232	599.71	0.33238	0.491611	338.052	1.88306	1.6635	565.995	2.30744	1.88529	611.96	33.3394	26.4171	631.019	28.0312	21.8541	641.328	0.978946	1.05243	465.089	3.48193	3.50269	497.037	4.12437	3.52199	585.517
0.326814	0.00407	0.00407	0.332	138.477	93.8014	738.14	109.128	89.9695	606.47	0.0859624	0.418857	102.616	0.621834	1.05445	294.861	0.827808	0.619489	668.138	8.76579	6.82319	642.353	7.91662	6.23954	634.391	0.0587169	0.228373	128.555	1.65924	1.44558	573.901	1.21315	1.14433	530.07
0.326958	0.00408	0.00408	0.332	388.52	251.538	772.289	291.197	232.734	625.599	0.224809	0.391309	287.253	2.02914	1.75686	577.491	2.24365	1.94314	577.326	20.9723	15.5885	672.685	18.4172	13.0507	705.602	1.05779	0.804254	657.621	4.10947	3.39099	605.94	2.8539	2.70961	526.626
0.32747	0.00409	0.00409	0.332	156.656	106.735	733.851	139.876	118.798	588.713	0.158317	0.326564	242.398	0.985009	1.07772	456.989	0.650806	0.591247	550.367	6.99886	5.21257	671.344	6.29486	4.77015	659.818	0.482034	0.503393	478.785	1.8015	1.56371	576.031	0.820854	1.05727	388.196
0.328656	0.0041	0.0041	0.332	164.851	116.314	708.649	127.567	111.793	570.549	0.133382	0.187007	356.624	0.880642	0.781742	563.256	1.19648	1.13607	526.589	15.7427	12.9081	609.796	16.1986	14.5056	558.355	0.913112	0.677984	673.402	1.88779	1.61543	584.298	1.65548	1.72495	479.865
0.329188	0.00411	0.00411	0.332	209.397	145.187	721.131	170.191	145.844	583.469	0.508444	0.748249	339.756	1.94365	1.70157	571.134	1.61569	1.44871	557.633	13.9873	11.9008	587.663	13.0688	9.94874	656.809	0.518081	0.387709	668.133	1.91604	2.19019	437.416	1.44067	1.53888	468.092
0.330779	0.00412	0.00412	0.332	313.815	203.749	770.102	242.228	191.555	632.267	0.722873	0.251723	1435.85	1.22748	1.75088	350.532	3.15595	2.0628	764.966	33.3886	23.4628	711.522	29.8335	22.6571	658.37	1.84077	1.44063	638.877	2.96479	2.61211	567.51	3.43767	3.0521	563.166
0.331706	0.00413	0.00413	0.332	172.053	115.986	741.696	125.104	108.491	576.562	0.286313	0.475237	301.231	0.949501	0.890636	533.047	1.25913	0.867746	725.516	15.5165	12.2375	633.972	14.3247	10.7136	668.526	0.805777	0.828193	486.467	1.69717	1.99876	424.557	1.55716	1.57295	494.982
0.33402	0.00414	0.00414	0.332	237.918	162.021	734.222	269.353	237.536	566.973	0.285637	0.454867	313.978	1.28913	1.86722	345.199	3.20465	2.35505	680.378	37.6356	28.357	663.602	31.6804	24.4375	648.193	1.64697	1.37014	601.023	3.48338	3.32791	523.358	4.01125	3.8697	518.289
0.334093	0.00415	0.00415	0.332	145.873	99.4379	733.487	140.615	121.947	576.543	0.379016	0.367655	515.45	0.493249	0.843858	292.258	0.427866	0.387271	552.411	5.52516	4.52056	611.115	5.10201	3.98339	640.41	0.204158	0.0810926	1258.8	1.3179	1.38135	477.033	0.711694	0.894488	397.822
0.334404	0.00416	0.00416	0.332	345.908	232.211	744.812	291.549	246.626	591.076	0.456181	0.479053	476.128	1.8792	1.58279	593.638	2.01427	1.43267	702.978	23.0383	17.0346	676.221	19.0693	13.5209	705.18	0.677862	0.75255	450.377	3.10372	3.15232	492.291	2.75704	2.74274	502.607
0.334912	0.00417	0.00417	0.332	365.763	245.245	745.709	260.829	222.104	587.177	0.25606	0.470015	272.395	1.12506	1.15711	486.152	1.97837	1.49141	663.258	18.2327	14.6941	620.412	17.2806	12.755	677.408	0.93233	0.766576	608.113	2.63671	2.43085	542.344	2.31691	2.2044	525.519
0.335363	0.00418	0.00418	0.332	222.505	153.202	726.182	164.142	143.321	572.636	0.390386	0.332781	586.551	1.8476	1.83012	504.777	3.21829	2.66887	602.932	32.7402	25.703	636.895	27.6537	21.9035	631.262	1.57349	1.03609	759.34	2.46535	1.96066	628.704	3.40931	3.24248	525.726
0.33538	0.00419	0.00419	0.332	128.64	87.0672	738.742	114.715	96.7465	592.862	0.169236	0.468165	180.744	0.850466	0.875369	485.776	0.842433	0.585252	719.717	10.9215	8.19552	666.312	11.2325	8.96843	626.222	0.46184	0.483109	477.987	1.40372	1.07834	650.869	2.32987	2.09404	556.309
0.336666	0.0042	0.0042	0.332	282.683	193.606	730.048	183.733	159.332	576.574	0.566197	0.496487	570.202	1.05489	1.13473	464.819	1.01065	0.906156	557.658	11.6152	8.24307	704.543	11.1367	8.60802	646.88	0.540109	0.653776	413.069	2.27838	2.28897	497.688	1.38713	1.20116	577.413
0.3376	0.00421	0.00421	0.332	355.953	235.26	756.51	243.698	208.957	583.131	0.337975	0.570016	296.461	1.64185	1.53438	535.021	1.90913	1.42855	668.208	22.2221	16.428	676.347	19.8186	14.705	673.871	0.793021	0.606121	654.177	2.91534	2.61989	556.384	2.75711	2.70465	509.697
0.337938	0.00422	0.00422	0.332	212.882	142.788	745.448	155.07	131.298	590.526	-0.0750347	0.117569	319.11	0.764465	1.2184	313.716	2.78435	2.38268	584.289	27.1705	21.1098	643.55	25.2032	17.5457	718.216	0.942732	0.83928	561.631	1.53137	1.96058	390.539	2.99094	3.18971	468.842
0.338089	0.00423	0.00423	0.332	232.63	152.19	764.273	163.222	132.691	615.045	0.205648	0.403551	254.798	1.09389	0.936196	584.221	0.967369	1.27453	379.502	8.52371	7.74759	550.088	8.16644	5.8481	698.213	0.337818	0.276111	611.745	2.52296	2.42427	520.356	1.26757	1.20385	526.464
0.338149	0.00424	0.00424	0.332	313.536	212.883	736.406	230.197	195.331	589.251	0.64784	0.252934	1280.65	1.1361	1.28191	443.128	0.770198	0.674734	570.742	10.0617	7.43382	676.755	9.14944	7.06615	647.413	0.569249	0.409973	694.252	1.91355	2.05227	466.201	1.4844	1.17731	630.417
0.3397	0.00425	0.00425	0.332	138.1	94.9103	727.531	139.611	121.447	574.785	0.40646	0.380453	534.178	0.737006	0.89409	412.155	1.08989	0.84621	643.982	9.1999	7.44901	617.525	8.19368	6.4705	633.156	0.604142	0.527129	573.05	1.78248	1.8754	475.226	1.15475	0.894171	645.712
0.340895	0.00426	0.00426	0.332	481.508	308.326	780.842	384.427	312.541	615.001	0.677867	0.571584	592.972	2.31594	2.32755	497.505	2.26594	1.73884	651.567	26.7553	18.8908	708.157	23.4699	15.6371	750.455	1.07652	0.733837	733.485	5.20219	3.95449	657.757	3.10814	2.75791	563.495
0.341892	0.00427	0.00427	0.332	414.026	274.282	754.745	410.769	344.032	596.993	0.836952	1.13289	369.39	2.80895	2.55805	549.042	2.84357	2.58493	550.027	36.5205	28.4814	641.127	32.4329	23.1876	699.357	1.581	1.11951	706.111	5.09318	4.9823	511.127	4.83261	4.72277	511.629
0.342453	0.00428	0.00428	0.332	123.001	86.4983	711.005	136.04	125.894	540.295	0.18972	0.343821	275.899	1.0285	1.06372	483.445	1.8092	1.72431	524.615	20.1899	16.84	599.463	19.3929	15.858	611.453	0.81464	0.681686	597.518	1.79256	1.51776	590.529	1.97172	1.8633	529.093
0.342788	0.00429	0.00429	0.332	251.078	170.128	737.91	188.118	163.664	574.706	0.599736	0.524101	572.156	2.03138	1.75646	578.259	1.0728	0.787531	681.116	13.6976	9.94586	688.607	13.5262	10.3711	652.11	0.638789	0.63768	500.869	2.18513	2.50476	436.195	2.27357	2.59259	438.475
0.343448	0.0043	0.0043	0.332	156.033	109.938	709.642	176.575	154.723	570.619	0.369905	0.37489	493.352	1.81847	1.60036	568.145	1.73058	1.44524	598.721	24.7393	19.797	624.823	22.344	16.9899	657.569	1.11007	0.948032	585.461	2.47088	2.70521	456.69	2.70961	2.74736	493.131
0.346474	0.00431	0.00431	0.332	152.382	102.737	741.613	122.193	104.389	585.281	0.593653	0.484918	612.118	1.10097	1.23919	444.233	1.0268	0.825829	621.677	11.1216	8.08695	687.629	8.57514	6.11816	700.793	0.32723	0.255385	640.66	1.63167	1.48126	550.771	1.31845	1.49839	439.956
0.347325	0.00432	0.00432	0.332	227.233	157.651	720.685	181.455	164.711	550.829	0.203286	0.245848	413.438	1.23496	1.18513	521.021	1.12709	1.33934	420.763	11.6622	9.99642	583.319	8.88575	8.1063	548.077	0.351969	0.26326	668.482	2.35927	2.46139	479.256	1.15952	1.25122	463.357
0.347918	0.00433	0.00433	0.353	122.256	84.2788	725.307	165.459	139.401	593.464	0.263247	0.573861	229.365	1.16224	1.52697	380.568	1.01713	0.658998	771.726	12.1072	8.85487	683.648	10.453	8.04345	649.781	0.411158	0.39234	523.981	2.0428	1.77567	575.217	1.33538	1.72217	387.702
0.349196	0.00434	0.00434	0.353	154.78	104.932	737.525	142.817	121.273	588.824	0.505342	0.36589	690.565	0.927039	0.736168	629.638	1.03105	1.14602	449.839	9.45099	7.22983	653.611	8.60561	6.85194	627.969	0.356551	0.365418	487.867	1.61176	1.65382	487.286	1.62607	2.06385	393.94
0.349318	0.00435	0.00435	0.353	223.109	153.614	726.201	189.014	161.627	584.721	0.80026	0.614219	651.445	0.80077	0.984612	406.643	1.06728	1.25716	424.481	13.3701	9.86606	677.582	12.4345	8.93121	696.125	0.506294	0.443494	570.801	3.12963	2.95372	529.777	1.61963	1.33318	607.433
0.349469	0.00436	0.00436	0.353	284.814	187.682	758.771	204.964	169.671	604.006	0.36332	0.454599	399.605	1.60961	1.73369	464.217	1.28624	0.89154	721.358	12.6873	9.57988	662.186	10.3928	7.29926	711.909	0.543857	0.526558	516.426	3.20676	2.97946	538.145	1.82384	1.59252	572.629
0.349599	0.00437	0.00437	0.353	442.936	291.705	759.219	291.833	240.354	607.09	0.0507499	0.661918	38.3356	2.77777	2.52524	550.002	3.2906	2.66178	618.122	43.0293	32.1974	668.21	37.3662	27.6235	676.348	1.8451	1.47062	627.319	3.71982	3.13068	594.093	5.43831	4.67303	581.883
0.351224	0.00438	0.00438	0.353	218.578	153.095	713.866	217.711	192.816	564.556	0.780633	0.527755	739.579	1.46357	1.29802	563.771	1.73048	1.56409	553.191	19.8934	16.3452	608.541	18.9137	14.8256	637.87	0.603945	0.689661	437.857	2.18845	2.42382	451.446	2.01729	2.42107	416.612
0.352272	0.00439	0.00439	0.353	248.645	171.485	724.976	197.894	171.063	578.426	0.338812	0.477223	354.983	1.64568	1.09765	749.636	1.31086	0.91801	713.965	18.4541	15.4311	597.953	19.687	16.1121	610.939	1.06144	0.938652	565.405	2.39736	2.32855	514.777	1.99607	2.163	461.413
0.353704	0.0044	0.0044	0.353	175.758	121.022	726.139	120.592	105.726	570.307	0.114537	0.457342	125.221	0.884473	0.680572	649.801	0.752959	0.530018	710.315	6.67484	5.33088	626.053	7.13053	5.45512	653.563	0.280496	0.367396	381.736	1.23482	1.2103	510.13	1.25155	1.12909	554.23
0.354083	0.00441	0.00441	0.353	276.628	181.202	763.313	196.035	158.672	617.737	0.773559	0.442159	874.753	1.45534	1.24643	583.804	0.547453	0.479218	571.194	5.96317	4.80082	621.058	4.82887	3.34533	721.734	0.312261	0.4992	312.761	2.48099	2.06487	600.762	1.08008	1.00724	536.161
0.356702	0.00442	0.00442	0.353	235.188	161.576	727.794	201.768	179.997	560.477	0.473817	0.328823	720.474	1.15867	0.972083	595.971	0.960557	0.801226	599.429	10.7302	8.47462	633.077	10.1122	8.31608	607.989	0.473183	0.682061	346.878	1.98945	2.42548	410.116	1.19589	1.13604	526.34
0.357414	0.00443	0.00443	0.353	371.52	177.42	1047	304.284	159.868	951.671	0.609214	0.55617	547.686	1.9799	1.49262	663.232	2.88	2.01426	714.904	28.8726	19.6224	735.704	26.5739	19.3052	688.257	1.35562	0.884516	766.309	4.31453	2.9441	732.742	3.32181	2.91769	569.252
0.358592	0.00444	0.00444	0.353	352.539	231.519	761.362	214.381	175.631	610.318	0.511242	0.418254	611.163	2.18094	1.91885	568.292	2.44662	2.2544	542.633	27.4581	20.1927	679.902	24.708	18.8809	654.311	1.17148	0.870463	672.905	2.60818	2.80867	464.309	3.31018	2.85952	578.8
0.35887	0.00445	0.00445	0.353	206	141.439	728.226	193.228	165.783	582.775	0.544878	0.486759	559.699	1.64873	1.47868	557.5	1.08407	0.960924	564.075	12.6515	11.1278	568.465	10.9378	7.65034	714.86	0.717432	0.447452	801.686	2.71437	2.48596	545.94	1.45638	1.6686	436.409
0.359337	0.00446	0.00446	0.353	210.751	143.486	734.394	162.663	137.673	590.759	0.684971	0.403597	848.583	1.44098	1.83437	392.771	1.72847	1.61912	533.768	25.479	19.4637	654.525	23.6831	19.2138	616.303	1.19201	0.851468	699.976	2.68919	1.9539	688.16	2.93719	2.63298	557.768
0.36009	0.00447	0.00447	0.353	307.033	207.525	739.749	251.628	218.073	576.934	0.338662	0.543355	311.64	1.71325	1.98763	430.978	2.04078	1.96736	518.659	24.2505	18.6151	651.366	21.814	16.8855	645.937	1.10765	0.968945	571.576	3.05313	2.7804	549.044	3.08429	3.28975	468.774
0.363249	0.00448	0.00448	0.353	163.758	109.851	745.365	180.75	150.372	601.009	0.482483	0.586354	411.427	0.730558	0.880896	414.667	1.22949	1.04183	590.063	15.7592	11.6761	674.849	13.4812	9.67316	696.833	0.848644	0.623272	680.798	2.16542	1.97786	547.414	1.81651	1.75049	518.857
0.363506	0.00449	0.00449	0.353	179.141	123.157	727.288	130.101	112.475	578.354	0.360781	0.336124	536.679	1.28228	1.41516	453.051	0.763542	0.734254	519.944	11.1676	8.27776	674.555	8.95498	8.01278	558.793	0.252568	0.421113	299.881	1.68527	1.86899	450.85	1.0995	1.0972	501.046
0.364999	0.0045	0.0045	0.353	205.302	142.09	722.437	146.381	130.468	560.983	0.312888	0.535524	292.132	0.865619	1.26169	343.038	1.24522	0.970866	641.292	16.6958	13.1795	633.4	14.6627	11.371	644.738	0.764981	0.644762	593.228	1.89184	2.14279	441.443	2.01266	2.0599	488.535
0.365984	0.00451	0.00451	0.353	115.998	79.1928	732.376	125.117	107.948	579.524	0.0803702	0.388038	103.56	0.566791	0.318421	890.002	0.431695	0.379913	568.15	6.12433	4.3008	711.998	4.78469	3.78528	632.013	0.119544	0.296388	201.668	1.08712	1.4864	365.689	0.726086	0.836252	434.131
0.366361	0.00452	0.00452	0.353	404.726	273.688	739.394	292.287	251.941	580.07	1.00002	0.47575	1050.99	2.79253	2.56983	543.329	3.06048	2.19085	698.466	41.4015	31.941	648.093	39.114	28.9001	676.71	1.89238	1.50598	628.291	3.82518	3.71946	514.211	4.52086	4.15887	543.52
0.367996	0.00453	0.00453	0.353	440.499	288.342	763.849	328.514	266.305	616.801	0.626087	0.539769	579.959	2.65116	1.89586	699.197	2.12432	2.15197	493.577	24.6722	17.4327	707.641	22.3364	15.7098	710.909	1.24263	1.08196	574.251	4.18704	3.55355	589.135	3.34317	2.94783	567.056
0.368901	0.00454	0.00454	0.353	103.58	71.6584	722.733	108.295	93.3583	579.999	0.28917	0.402477	359.237	0.215869	0.521237	207.073	0.50596	0.485741	520.813	5.78227	4.28036	675.442	4.37437	4.2181	518.525	0.494841	0.281899	877.693	1.55145	1.6961	457.357	0.743261	0.776412	478.651
0.369063	0.00455	0.00455	0.353	147.054	100.456	731.932	187.561	161.773	579.703	0.358847	0.471707	380.371	1.50437	1.73799	432.79	2.26229	1.77213	638.294	24.3082	18.5091	656.654	22.9787	18.7604	612.427	1.40706	0.988503	711.713	2.66868	2.59264	514.665	2.7593	2.71597	507.977
0.369998	0.00456	0.00456	0.353	362.425	242.799	746.346	299.771	259.954	576.586	0.658018	0.530675	619.982	1.74667	1.70134	513.321	1.23068	1.0281	598.521	16.7823	12.4764	672.562	15.5591	12.4755	623.586	0.882734	0.707659	623.699	3.56218	3.23912	549.868	1.90081	1.6833	564.608
0.371027	0.00457	0.00457	0.353	235.284	161.448	728.669	205.386	176.596	581.512	0.143417	0.523807	136.898	1.37613	1.57986	435.523	0.499178	0.425126	587.095	7.02222	5.493	639.197	5.71113	3.97274	718.789	0.500835	0.359642	696.297	1.97283	2.25405	437.618	0.951325	1.15295	412.559
0.371642	0.00458	0.00458	0.353	357.655	241.924	739.19	242.222	202.367	598.472	0.247101	0.596617	207.086	1.9246	1.74267	552.2	1.47874	1.36935	539.943	13.6191	10.3851	655.702	13.7368	11.8071	581.716	0.763259	0.449314	849.36	3.41762	3.52485	484.789	1.7776	1.74754	508.601
0.371904	0.00459	0.00459	0.353	140.908	95.5015	737.725	106.37	88.1531	603.326	0.0904246	0.344209	131.351	1.11274	1.13199	491.498	1.62459	1.43548	565.87	22.1041	16.9034	653.836	19.7507	15.8043	624.852	1.08361	0.99835	542.698	1.70462	1.47803	576.653	2.51794	2.54316	495.042
0.372838	0.0046	0.0046	0.353	193.754	136.87	707.802	132.573	121.232	546.776	-0.189816	0.210229	451.45	1.06694	1.23885	430.619	0.857479	0.722034	593.794	9.75357	7.32692	665.598	7.96492	6.69636	594.719	0.539251	0.286156	942.235	1.5736	1.35927	578.841	1.1871	1.41892	418.309
0.372967	0.00461	0.00461	0.353	130.932	89.4868	731.572	155.61	130.518	596.125	0.796507	0.69155	575.885	1.8704	1.46179	639.765	1.92335	1.48204	648.886	18.1389	13.6092	666.418	15.908	11.8782	669.63	1.07038	0.748816	714.718	2.45586	2.60061	472.17	2.22133	2.07105	536.281
0.373183	0.00462	0.00462	0.353	338.246	229.793	735.982	355.648	299.972	592.802	0.728253	0.850525	428.119	2.88348	2.78325	518.005	2.31843	2.0813	556.969	29.42	22.2364	661.528	29.3432	23.1141	634.749	1.65151	1.33335	619.307	3.07102	2.58952	592.971	3.0712	3.08339	498.024
0.373693	0.00463	0.00463	0.353	166.626	115.241	722.944	158.297	136.279	580.781	0.16007	0.466684	171.497	1.23322	0.864044	713.633	0.922584	0.671543	686.914	8.18412	6.02216	679.5	6.85457	5.7361	597.495	0.253349	0.320313	395.472	1.14436	1.18834	481.494	0.967935	0.956434	506.012
0.373894	0.00464	0.00464	0.353	345.291	230.584	748.73	355.794	293.599	605.918	0.890896	0.695566	640.411	2.10624	2.03046	518.662	2.74568	1.9996	686.56	29.1972	20.8389	700.547	26.1755	18.4823	708.126	0.967694	0.96039	503.803	3.73832	3.7418	499.536	2.77381	2.42985	570.778
0.374005	0.00465	0.00465	0.353	246.71	165.319	746.166	212.01	179.871	589.34	0.620918	0.620035	500.712	1.82718	1.3973	653.825	0.875727	0.778608	562.367	7.08639	5.2252	678.097	6.02632	4.00045	753.204	0.580684	0.452918	641.048	2.84624	2.24644	633.498	1.2713	1.08489	585.912
0.374027	0.00466	0.00466	0.353	231.666	158.228	732.062	197.532	174.041	567.488	0.424157	0.651925	325.312	2.08575	1.61284	646.609	1.98687	1.58564	626.518	21.9438	16.8871	649.723	22.2043	15.904	698.07	1.40273	0.900974	778.451	2.37222	1.82951	648.321	3.01673	3.05993	492.942
0.374188	0.00467	0.00467	0.353	327.027	217.846	750.591	319.673	270.422	591.062	0.69077	0.707877	487.916	2.91687	2.30039	633.994	3.38622	2.78024	608.979	38.1942	29.3012	651.751	35.4745	25.7736	688.195	1.7411	1.62904	534.393	4.00489	4.06394	492.735	4.38532	4.20969	520.86
0.374395	0.00468	0.00468	0.353	112.249	79.2433	708.254	95.4194	85.222	559.828	0.253855	0.461674	274.929	0.328282	0.38783	423.23	0.931847	0.694235	671.133	10.4717	8.91862	587.068	9.62645	8.7857	547.848	0.747837	0.550836	678.819	1.31523	1.45543	451.836	0.943018	0.913072	516.398
0.375195	0.00469	0.00469	0.353	303.996	200.849	756.776	234.157	186.274	628.531	0.467456	0.565878	413.036	1.57039	1.1983	655.253	0.65579	0.672976	487.232	8.90724	6.35379	700.939	8.54532	5.96588	716.183	0.365887	0.277807	658.528	2.66829	2.40293	555.215	1.41482	1.56086	453.219
0.375768	0.0047	0.0047	0.353	117.93	81.2849	725.413	122.826	109.796	559.339	0.183073	0.169314	540.632	0.584104	0.547308	533.616	0.719188	0.666601	539.443	10.6102	8.23164	644.479	10.1455	8.01009	633.297	0.45234	0.298732	757.1	1.41125	1.3904	507.498	1.26195	1.40046	450.547
0.376608	0.00471	0.00471	0.353	475.244	317.925	747.416	431.772	350.873	615.283	0.877443	0.841323	521.467	2.40788	2.10121	572.974	2.15029	1.7032	631.25	20.2308	13.8827	728.635	18.1895	14.3117	635.477	1.09948	0.755369	727.776	4.30011	4.09621	524.889	2.70653	2.63453	513.666
0.378023	0.00472	0.00472	0.353	207.689	141.394	734.433	186.625	162.216	575.236	-0.386273	0.124633	1549.63	1.45024	1.54489	469.367	1.11747	0.806131	693.105	12.3875	10.1192	612.078	12.4535	9.69762	642.089	0.722464	0.504204	716.44	2.03661	1.94278	524.149	1.5241	1.73038	440.395
0.378273	0.00473	0.00473	0.353	213.337	150.441	709.039	135.88	118.87	571.549	0.00724535	0.393856	9.19797	0.689338	1.1729	293.861	1.11613	1.13796	490.411	12.9735	10.8812	596.142	11.8821	10.2887	577.434	0.659079	0.390637	843.596	1.63492	2.11005	387.411	1.7081	1.58655	538.306
0.379391	0.00474	0.00474	0.353	122.154	85.1536	717.259	106.284	94.0413	565.089	0.0878183	0.171755	255.65	0.215722	0.374425	288.07	0.664114	0.535902	619.623	6.36221	4.57771	694.913	5.18924	4.45347	582.606	0.522051	0.558042	467.752	0.318435	0.764617	208.232	0.746009	0.791695	471.146
0.380645	0.00475	0.00475	0.353	217.211	147.149	738.064	201.305	170.514	590.291	0.16349	0.366024	223.332	0.680143	0.743895	457.15	0.847986	0.935484	453.234	8.49707	6.18703	686.684	7.46053	6.01309	620.358	0.58764	0.508985	577.267	2.70583	2.39241	565.503	1.31295	1.26329	519.653
0.382017	0.00476	0.00476	0.353	147.183	100.78	730.218	91.8607	76.0568	603.895	0.436733	0.291012	750.37	1.2937	0.919987	703.105	1.10646	0.92168	600.239	12.5181	9.44151	662.932	11.5404	8.15836	707.274	0.503295	0.475365	529.377	1.67822	1.62642	515.925	1.53077	1.4028	545.614
0.382113	0.00477	0.00477	0.353	230.952	154.092	749.4	181.303	157.385	575.985	0.0551387	0.295481	93.3032	1.84078	1.8925	486.336	1.59066	1.3965	569.516	13.4875	9.9516	677.654	12.1233	8.89872	681.182	0.502608	0.63081	398.383	2.21099	2.21732	498.574	1.72627	1.59733	540.36
0.382455	0.00478	0.00478	0.353	492.111	319.968	769.001	466.169	383.668	607.516	0.908168	0.803223	565.327	2.46046	2.06099	596.913	3.00536	2.25726	665.71	36.3682	27.5912	659.054	30.2545	23.2693	650.094	1.54125	1.22632	628.403	6.61741	5.58627	592.293	4.00504	3.89363	514.307
0.384834	0.00479	0.00479	0.353	172.008	119.738	718.27	150.206	134.088	560.102	0.0618652	0.381821	81.0134	1.59253	1.12435	708.202	2.34132	2.06544	566.783	27.1417	22.801	595.185	23.516	18.5524	633.771	1.20138	0.985483	609.536	2.51398	2.17017	579.212	2.73374	3.0505	448.08
0.385468	0.0048	0.0048	0.353	322.038	213.513	754.143	320.514	267.572	598.931	0.886857	1.01113	438.546	3.78128	3.07381	615.08	4.14573	3.24266	639.249	55.7425	41.0063	679.682	51.6287	38.5077	670.368	2.8591	2.18207	655.136	5.65248	5.42658	520.814	6.4897	6.54388	495.86
0.386492	0.00481	0.00481	0.353	117.822	83.022	709.586	122.806	108.069	568.185	0.124732	0.301925	206.561	0.641936	0.620931	516.914	0.773903	0.676479	572.008	9.54789	7.6261	626.001	8.80736	6.97963	630.934	0.607236	0.557367	544.737	1.15355	1.57565	366.055	1.16489	1.53101	380.43
0.389693	0.00482	0.00482	0.353	142.524	97.2953	732.431	126.173	106.601	591.798	0.389222	0.53708	362.35	0.95777	1.10159	434.722	1.08843	1.03464	525.992	15.2182	12.185	624.461	15.4651	10.9128	708.573	0.662304	0.646124	512.52	1.7767	1.90027	467.488	2.22588	2.02125	550.619
0.394434	0.00483	0.00483	0.353	261.279	174.004	750.784	179.223	143.469	624.605	0.466861	0.668762	349.049	1.94963	1.63313	596.901	1.1324	0.75629	748.654	12.9681	10.5276	615.91	12.0768	8.4535	714.308	0.760274	0.558432	680.722	2.60601	2.81877	462.26	1.88678	1.71512	550.043
0.394877	0.00484	0.00484	0.353	139.183	94.195	738.802	122.245	107.594	568.088	0.187945	0.370788	253.44	0.985793	1.01929	483.566	0.604355	0.518798	582.457	6.39842	4.49371	711.93	5.40445	3.82535	706.399	0.416959	0.287146	726.038	1.60273	1.6911	473.87	0.828826	1.14612	361.581
0.395526	0.00485	0.00485	0.353	177.563	119.083	745.543	127.359	108.355	587.694	0.210919	0.509488	206.991	0.877894	0.964396	455.152	0.534621	0.444697	601.107	6.42375	4.93109	651.352	7.13099	5.52207	645.682	0.673419	0.247888	1358.31	1.8108	1.51494	597.647	0.928906	0.919509	505.11
0.396167	0.00486	0.00486	0.353	346.547	230.824	750.675	319.667	264.443	604.415	0.383989	0.606112	316.764	2.737	2.21366	618.207	1.68399	1.28596	654.761	10.9504	7.96414	687.485	7.94589	6.01488	660.519	0.606165	0.327529	925.361	4.33628	3.82497	566.838	1.54774	1.38181	560.042
0.396472	0.00487	0.00487	0.353	256.955	174.299	737.109	193.034	163.513	590.271	0.268966	0.573334	234.563	1.06693	1.184	450.56	2.17107	1.72171	630.5	23.1264	16.8179	687.554	20.1629	14.4643	696.99	1.1246	0.827939	679.155	2.48304	2.33808	531.001	2.36946	2.28715	517.993
0.397403	0.00488	0.00488	0.353	267.729	178.696	749.12	228.717	187.29	610.594	0.338975	0.383517	441.93	1.81356	2.00953	451.241	0.906787	0.586297	773.317	10.5806	7.89946	669.702	8.75213	6.98577	626.425	0.5192	0.552399	469.95	2.71509	2.59075	523.997	1.59901	1.46594	545.387
0.398515	0.00489	0.00489	0.353	321.705	212.136	758.252	301.424	246.06	612.502	0.409108	0.46592	439.033	1.94645	1.75614	554.183	1.95484	1.35218	722.846	19.724	14.0854	700.161	17.0062	13.8795	612.635	1.21071	0.754759	802.053	3.50737	3.52651	497.286	2.32865	2.10188	553.944
0.398623	0.0049	0.0049	0.353	346.396	224.883	770.17	261.499	215.578	606.507	0.508978	0.486649	522.942	1.20851	1.75153	344.987	1.85343	1.77711	521.473	19.5607	15.6955	623.131	15.3493	11.8729	646.402	0.960075	0.614917	780.654	3.4393	3.27588	524.942	2.11557	2.00948	526.399
0.40141	0.00491	0.00491	0.353	188.948	125.356	753.648	166.19	133.958	620.309	0.261133	0.343491	380.117	1.7005	1.34766	630.908	1.93526	1.69677	570.278	23.8631	17.2942	689.916	22.4527	16.5345	678.962	0.861365	0.963521	446.988	2.92586	2.69574	542.683	2.76782	2.74508	504.142
0.404182	0.00492	0.00492	0.353	161.495	111.769	722.446	162.715	141.728	574.038	0.357039	0.391862	455.567	0.409811	0.458567	446.838	1.30826	1.2457	525.109	14.7937	11.1579	662.925	12.0037	9.37596	640.13	0.4154	0.417466	497.526	1.15166	1.10777	519.812	1.29146	1.51205	427.054
0.405554	0.00493	0.00493	0.353	179.542	123.692	725.766	146.805	126.206	581.609	0.304207	0.447428	339.951	1.15148	0.993722	579.378	0.507966	0.483113	525.722	6.57737	5.07285	648.292	6.98086	6.60018	528.839	0.206658	0.358444	288.271	2.21576	2.14167	517.297	0.895714	1.11777	400.669
0.406841	0.00494	0.00494	0.353	187.326	132.479	707.003	148.963	132.404	562.533	0.325658	0.651093	250.085	1.18096	1.43243	412.224	1.34353	1.40359	478.605	17.7405	14.1946	624.906	16.0305	14.5262	551.782	0.985006	0.781859	629.913	2.43795	2.24475	543.034	1.94945	2.20915	441.221
0.408337	0.00495	0.00495	0.353	380.997	249.036	764.942	335.99	268.39	625.936	0.982297	0.915179	536.669	3.2067	2.56403	625.325	5.13163	3.80001	675.212	51.3312	36.1936	709.119	47.8321	35.9916	664.491	2.10589	1.70778	616.558	4.93686	4.60673	535.831	6.14554	5.70153	538.938
0.408458	0.00496	0.00496	0.353	206.191	143.825	716.813	171.687	149.791	573.091	0.204899	0.550197	186.205	0.952884	0.937948	507.962	0.590173	0.470012	627.828	9.25392	6.77986	682.456	10.2921	7.96585	646.015	0.494937	0.618719	399.969	1.51453	1.52074	497.957	1.42229	1.39928	508.22
0.408526	0.00497	0.00497	0.353	121.932	83.232	732.484	156.92	133.428	588.034	0.341036	0.277573	614.318	1.78305	2.00848	443.88	0.95655	0.994078	481.125	9.4488	6.65276	710.142	7.92749	6.03938	656.317	0.449468	0.37463	599.882	2.46335	2.83178	434.947	1.71704	1.89024	454.186
0.4089	0.00498	0.00498	0.353	229.432	153.507	747.301	204.576	169.948	601.878	-0.00231482	0.27224	4.25143	1.56193	1.24504	627.261	2.13019	1.62127	656.952	24.0086	16.9118	709.818	19.8146	13.7275	721.712	0.785447	0.759778	516.893	2.72089	2.46349	552.243	2.53093	2.16603	584.232
0.409968	0.00499	0.00499	0.353	73.6361	50.3892	730.675	69.3724	58.8186	589.715	0.293875	0.422603	347.697	0.845399	0.877147	481.903	0.723857	0.584319	619.402	10.0725	7.76272	648.776	9.68857	7.04593	687.529	0.499388	0.393594	634.395	1.25445	1.18139	530.918	1.53987	1.46467	525.671
0.411293	0.005	0.005	0.353	373.608	254.607	733.696	293.566	250.995	584.804	0.180641	0.71909	125.604	2.22625	2.06902	537.995	2.7736	2.33748	593.287	31.0348	23.4561	661.55	24.9195	19.2069	648.712	1.16947	0.573117	1020.27	3.34987	3.50826	477.426	3.51227	3.34973	524.262
0.41151	0.00501	0.00501	0.353	237.735	158.99	747.639	226.628	188.067	602.521	0.617141	0.564562	546.566	1.67302	1.34212	623.275	1.47917	1.23714	597.822	17.8519	13.7442	649.435	17.3213	13.6045	636.602	0.562872	0.379611	741.38	2.1446	1.8439	581.541	2.22729	1.99744	557.537
0.414239	0.00502	0.00502	0.353	185.085	126.039	734.236	170.029	139.349	610.083	-0.0220278	0.253914	43.3765	0.899316	1.05951	424.402	1.58938	1.30446	609.208	17.4318	13.7365	634.508	15.0345	12.1397	619.231	0.674911	0.689327	489.544	2.40287	2.26929	529.432	1.89004	1.96861	480.046
0.414966	0.00503	0.00503	0.353	242.651	161.063	753.281	198.076	159.863	619.518	0.589134	0.346624	849.817	1.63128	1.48203	550.354	1.20087	0.911724	658.569	10.0366	7.48159	670.756	9.34004	7.39502	631.508	0.390745	0.306325	637.794	2.54136	2.21549	573.543	1.48071	1.39462	530.864
0.416423	0.00504	0.00504	0.353	274.024	180.296	759.928	234.714	190.153	617.171	0.444575	0.479991	463.108	2.32582	2.2678	512.791	2.33009	2.07798	560.663	26.4429	19.3655	682.732	22.652	17.3096	654.318	1.28215	1.13042	567.113	4.01366	3.00734	667.309	2.82916	2.93577	481.842
0.417424	0.00505	0.00505	0.353	236.353	159.894	739.094	205.633	166.634	617.02	-0.121873	0.350338	173.937	1.55631	1.31699	590.858	1.12019	0.841393	665.674	10.1874	7.23027	704.499	8.91195	6.6707	667.992	0.453826	0.529499	428.543	2.77985	2.18753	635.386	1.67062	1.5175	550.452
0.417547	0.00506	0.00506	0.353	400.443	266.891	750.201	315.954	272.638	579.438	0.177655	0.589187	150.763	1.93467	1.74081	555.68	2.12768	1.76208	603.74	29.4216	24.2187	607.417	26.9523	21.1954	635.805	1.28752	1.0717	600.693	2.87679	2.70257	532.233	3.29603	3.20596	514.048
0.418547	0.00507	0.00507	0.353	141.124	99.0444	712.43	136.286	119.818	568.72	0.563158	0.507036	555.343	1.44419	1.12666	640.914	3.33908	2.76881	602.982	42.9934	33.6992	637.9	39.6792	31.4453	630.924	1.98719	1.43537	692.22	1.98923	2.12293	468.512	4.3355	4.07986	531.33
0.418594	0.00508	0.00508	0.353	175.379	121.687	720.618	177.215	158.516	558.982	0.0159457	0.166466	47.8948	1.7889	1.40501	636.617	0.829299	0.563042	736.445	8.02461	6.14404	653.04	7.47767	5.94017	629.416	0.323771	0.35643	454.185	1.61327	2.06218	391.155	1.05948	1.04299	507.905
0.418726	0.00509	0.00509	0.353	145.21	102.392	709.091	100.764	89.4859	563.017	0.63267	0.49958	633.202	1.24253	1.37559	451.634	0.730598	0.908324	402.168	9.30501	7.75155	600.204	8.513	6.53881	650.959	0.260456	0.430171	302.736	1.39351	1.09708	635.099	1.12249	0.968368	579.58
0.420382	0.0051	0.0051	0.353	631.967	406.86	776.639	523.714	418.917	625.081	1.29748	1.04094	623.225	2.69013	2.66229	505.228	11.053	8.98016	615.412	130.552	97.3566	670.482	111.276	74.2104	749.733	4.56493	3.77495	604.635	7.96836	7.3036	545.51	13.2992	11.908	558.418
0.421959	0.00511	0.00511	0.353	170.542	119.372	714.331	156.938	140.951	556.71	0.442421	0.231772	954.431	1.30621	1.32862	491.569	2.03944	1.52821	667.264	23.494	18.5051	634.799	23.0707	17.4753	660.095	1.38051	1.11258	620.407	1.90809	1.7682	539.559	2.462	2.37641	518.008
0.422166	0.00512	0.00512	0.353	285.701	190.609	749.443	229.762	195.632	587.231	0.438875	0.332522	659.919	1.95505	1.73421	563.672	1.1533	0.81365	708.719	11.0029	8.24729	667.062	10.195	7.51137	678.64	0.39804	0.545738	364.681	3.27711	3.20065	511.945	1.77168	1.64945	537.051
0.422247	0.00513	0.00513	0.353	676.602	446.054	758.43	454.25	367.391	618.211	0.999241	0.859491	581.298	3.13726	2.56263	612.117	3.24668	2.74488	591.406	36.6882	27.0199	678.911	36.8949	26.6335	692.64	1.65166	1.35456	609.667	6.17759	4.956	623.244	4.75966	4.28092	555.915
0.424534	0.00514	0.00514	0.353	238.97	163.634	730.199	205.899	176.441	583.478	0.789851	0.767354	514.659	1.25856	1.04613	601.529	0.721413	0.750527	480.604	15.0587	10.7457	700.684	12.7329	9.8971	643.265	0.609419	0.642012	474.617	2.69904	2.52861	533.699	1.85148	1.59354	580.935
0.424699	0.00515	0.00515	0.353	304.481	200.706	758.526	229.188	194.106	590.367	0.434892	0.348731	623.536	2.0693	1.9502	530.535	1.86603	1.43778	648.928	20.5656	16.0112	642.225	20.6545	14.8719	694.413	1.00944	0.718066	702.886	3.2107	2.99352	536.275	2.99204	2.4339	614.661
0.42534	0.00516	0.00516	0.353	159.992	113.931	702.144	129.279	113.531	569.356	0.371441	0.450812	411.97	0.964122	1.02742	469.195	1.41163	1.29616	544.541	14.5163	10.973	661.46	13.5335	10.1901	664.051	0.615993	0.465852	661.147	1.9513	1.8373	531.024	1.57598	1.63916	480.73
0.428166	0.00517	0.00517	0.353	290.96	192.997	753.792	213.017	177.775	599.118	0.273981	0.364941	375.378	0.888683	1.2563	353.69	1.17315	0.850582	689.615	10.9531	7.89908	693.315	9.37466	7.96522	588.475	0.478639	0.471882	507.16	2.24625	1.75658	639.383	1.56159	1.45523	536.545
0.429867	0.00518	0.00518	0.353	487.74	333.676	730.858	329.889	284.719	579.323	0.949905	0.807661	588.06	3.45634	3.61802	477.656	5.20005	4.28991	606.078	63.3883	49.6314	638.59	59.2593	46.0686	643.163	2.92186	2.55964	570.758	4.87814	3.80947	640.265	6.23529	5.8758	530.591
0.430201	0.00519	0.00519	0.353	297.731	196.591	757.235	226.674	189.422	598.328	0.584824	0.670959	435.812	1.86301	1.55426	599.324	0.857905	0.858575	499.61	11.061	8.41642	657.111	10.1728	7.51607	676.736	0.58961	0.498544	591.333	2.42355	2.81159	430.994	1.57396	1.56122	504.079
0.430723	0.0052	0.0052	0.353	89.7574	63.045	711.852	97.8817	85.9889	569.153	0.0402037	0.305753	65.7454	0.695	0.80468	431.849	1.75106	1.53182	571.561	20.443	16.6814	612.745	19.6782	15.252	645.103	0.853351	1.00139	426.084	1.49274	1.6636	448.645	2.64995	2.47622	535.08
0.43131	0.00521	0.00521	0.353	278.948	194.12	718.495	192.891	169.051	570.511	0.577844	0.408096	707.975	1.73074	1.85378	466.815	1.09002	1.03809	525.012	10.8572	8.39529	646.627	9.67171	7.93543	609.401	0.621543	0.620953	500.475	1.91211	1.4859	643.418	1.45872	1.38408	526.962
0.432447	0.00522	0.00522	0.353	315.26	217.437	724.946	247.175	213.632	578.507	0.181316	0.298201	304.017	1.31707	1.0503	626.999	2.01465	1.57583	639.235	23.5307	18.7698	626.824	20.6652	16.6182	621.762	1.0668	0.868489	614.172	2.43914	2.15304	566.442	2.48949	2.38019	522.96
0.433957	0.00523	0.00523	0.353	242.094	165.004	733.603	346.792	305.453	567.67	0.933237	0.613318	760.81	2.00269	2.21591	451.889	0.97006	0.785236	617.687	13.1707	9.7279	676.953	13.0984	9.36188	699.561	0.60483	0.467047	647.504	3.438	3.56666	481.963	1.90808	2.12477	449.008
0.434563	0.00524	0.00524	0.353	131.43	89.7554	732.156	93.4294	80.5431	579.996	0.527062	0.37193	708.549	0.858997	0.597668	718.624	0.855201	0.565582	756.036	7.58384	5.62671	673.915	6.94451	5.4537	636.679	0.385419	0.311883	617.892	0.771675	0.960081	401.88	1.04154	0.998433	521.587
0.439903	0.00525	0.00525	0.353	253.157	172.5	733.789	215.937	180.881	596.901	0.520143	0.540666	481.021	1.27701	1.11182	574.289	1.532	1.11683	685.869	16.316	13.7766	592.164	16.8737	13.6975	615.943	0.812448	0.711725	570.76	2.28617	2.08707	547.699	1.6916	1.66351	508.441
0.443841	0.00526	0.00526	0.353	165.662	115.776	715.439	179.671	157.762	569.436	0.288017	0.490007	293.89	1.24013	1.53142	404.896	1.33888	1.09968	608.756	18.8268	14.2623	660.016	18.1671	14.2035	639.528	0.871069	0.854829	509.499	3.00144	2.90535	516.537	2.49113	2.33574	533.264
0.448267	0.00527	0.00527	0.353	198.424	136.114	728.887	162.783	139.862	581.938	0.471055	0.473199	497.736	0.824943	0.698929	590.147	1.31094	1.47484	444.433	17.2384	13.9335	618.596	15.7383	12.5062	629.222	0.668735	0.518488	644.89	1.89109	1.91967	492.557	1.93239	1.81692	531.776
0.448729	0.00528	0.00528	0.353	266.512	179.26	743.366	244.258	210.156	581.135	0.223591	0.555805	201.142	1.53899	1.5406	499.478	3.17941	2.41731	657.635	36.0826	26.5074	680.614	32.5737	24.3317	669.367	1.68321	1.39584	602.941	2.85296	2.88552	494.359	3.64189	3.31583	549.167
0.450285	0.00529	0.00529	0.353	459.442	303.348	757.286	499.862	418.249	597.566	0.753405	0.395559	952.329	2.06488	1.60681	642.538	4.1029	3.42563	598.853	46.8994	36.2084	647.632	39.3022	29.7827	659.814	2.06844	1.28917	802.238	6.78087	5.43051	624.33	5.25126	4.91376	534.342
0.450378	0.0053	0.0053	0.353	268.556	180.835	742.545	192.372	165.102	582.586	0.692962	0.47959	722.453	1.49896	1.52571	491.232	2.18096	1.75574	621.094	23.6904	18.5123	639.854	20.548	14.6951	699.144	0.959687	1.00923	475.454	3.07094	3.02109	508.251	2.48449	2.71025	458.351
0.450632	0.00531	0.00531	0.353	275.38	189.34	727.21	288.089	252.804	569.789	0.577505	0.526164	548.789	1.70132	1.29458	657.094	1.44926	1.34655	538.139	18.5376	14.3181	647.351	18.3703	14.7028	624.72	1.06374	0.922262	576.704	2.8334	2.80917	504.313	2.36203	2.16096	546.522
0.452259	0.00532	0.00532	0.353	180.754	122.538	737.541	137.078	113.818	602.181	-0.103618	0.155852	332.426	0.87845	0.696656	630.477	1.03493	0.739851	699.417	9.70451	7.27524	666.955	8.47315	6.19236	684.161	0.548637	0.534179	513.534	1.73824	2.20143	394.798	1.17488	1.43532	409.275
0.452727	0.00533	0.00533	0.353	224.785	154.596	727.005	181.206	155.851	581.346	-0.00243534	0.451702	2.69573	1.26052	1.45567	432.969	0.645301	0.677784	476.037	6.95757	5.19317	669.877	7.04843	5.66262	622.365	0.344539	0.215568	799.142	1.73634	1.91808	452.623	0.847519	0.970869	436.474
0.452943	0.00534	0.00534	0.353	306.308	206.066	743.23	227.543	188.604	603.228	0.449525	0.556859	403.625	1.85064	1.34785	686.518	1.36266	1.20164	566.999	16.0114	13.1705	607.852	13.0663	10.3415	631.742	0.698543	0.523736	666.885	3.04705	2.80147	543.83	1.86693	1.86324	500.989
0.453357	0.00535	0.00535	0.353	329.521	227.444	724.399	343.678	299.637	573.491	0.712324	0.711334	500.696	2.46301	1.91491	643.113	2.22762	2.01105	553.845	28.632	23.6841	604.455	24.1018	18.7361	643.19	1.00742	0.823165	611.919	4.52183	4.16948	542.254	3.36862	3.28978	511.983
0.454143	0.00536	0.00536	0.353	192.923	137.5	701.54	113.354	103.191	549.246	0.256611	0.349487	367.125	0.788314	0.780546	504.975	1.53475	1.44634	530.566	15.8431	12.7941	619.154	14.8364	11.4702	646.736	0.660405	0.541097	610.246	1.96312	1.37877	711.908	1.91935	2.03552	471.465
0.454623	0.00537	0.00537	0.353	226.428	154.319	733.638	164.541	139.65	589.118	0.354023	0.363103	487.497	0.863116	1.10186	391.662	1.18335	0.714263	828.373	10.3012	7.75669	664.021	9.4373	7.78549	606.083	0.445974	0.18475	1206.97	2.13442	2.12968	501.112	1.42134	1.40012	507.579
0.458578	0.00538	0.00538	0.353	115.455	81.3976	709.205	104	89.2692	582.511	0.0359234	0.230043	78.0797	1.15564	0.97909	590.158	1.65976	1.30922	633.872	25.715	19.3681	663.85	24.5243	20.2736	604.835	1.18155	1.08183	546.09	1.73403	1.97618	438.733	2.58274	2.70282	477.786
0.458608	0.00539	0.00539	0.353	203.032	141.915	715.33	132.127	117.603	561.75	0.0913322	0.316577	144.249	1.43242	1.30725	547.874	1.25691	0.969525	648.211	9.35116	7.52154	621.625	8.56787	6.975	614.184	0.390676	0.569348	343.091	1.86665	1.80553	516.926	1.68935	1.30646	646.539
0.458734	0.0054	0.0054	0.353	118.618	84.8625	698.884	113.705	101.757	558.709	0.447958	0.561147	399.145	0.697179	0.646152	539.485	1.76984	1.81538	487.456	19.1521	14.9091	642.296	18.7306	14.0719	665.529	0.915074	0.741487	617.054	1.30593	1.39407	468.388	2.47893	2.13867	579.55
0.460784	0.00541	0.00541	0.353	267.933	178.931	748.705	203.332	167.912	605.471	0.89036	0.59959	742.474	1.89011	1.8147	520.777	2.48047	2.12764	582.915	32.2495	24.4642	659.116	29.0289	20.5854	705.085	1.33807	1.13783	587.991	2.5549	2.18264	585.277	3.66732	3.63132	504.958
0.461346	0.00542	0.00542	0.353	1294.3	725.862	891.56	850.394	545.223	779.859	1.93076	1.45257	664.6	6.26721	4.41575	709.643	7.69144	4.96703	774.249	92.7093	55.2153	839.525	88.0719	55.59	792.156	4.60737	3.17794	724.899	10.1681	7.13491	712.561	10.536	7.51065	701.404
0.461403	0.00543	0.00543	0.353	174.843	124.663	701.264	115.651	106.913	540.866	0.303584	0.506485	299.698	1.12244	1.36261	411.872	0.865945	1.09498	395.416	12.0625	9.72221	620.355	12.4052	9.40178	659.725	0.427906	0.373107	573.435	1.59603	1.58122	504.681	1.69939	1.92146	442.214
0.462422	0.00544	0.00544	0.353	397.644	266.107	747.15	241.035	203.523	592.156	0.51018	0.625784	407.632	2.62441	2.43957	537.884	1.87187	1.63243	573.338	24.3104	17.3683	699.851	21.591	16.1508	668.416	1.08254	1.05024	515.379	2.69998	2.84205	475.005	3.25141	2.66368	610.324
0.463014	0.00545	0.00545	0.353	241.758	166.609	725.523	277.165	237.644	583.153	0.416521	0.278458	747.908	1.79645	1.62555	552.567	1.74711	1.84231	474.162	18.2897	14.0956	648.77	15.7119	11.1955	701.703	0.897026	0.887437	505.403	2.82985	2.5056	564.705	2.0764	2.22001	467.656
0.46306	0.00546	0.00546	0.353	408.083	270.227	755.074	321.85	267.733	601.066	0.935423	0.763614	612.497	2.84153	2.17802	652.321	5.31894	4.67637	568.703	59.7166	43.6748	683.65	55.8606	40.8537	683.666	2.53351	1.89822	667.337	4.78751	4.19082	571.189	7.01393	6.38774	549.015
0.46414	0.00547	0.00547	0.353	512.509	338.595	756.819	476.031	402.154	591.852	1.41405	1.01552	696.224	5.22833	4.37201	597.933	2.64294	2.252	586.797	31.9019	24.2661	657.335	31.9456	22.8968	697.601	1.51259	0.928001	814.974	5.17592	4.41984	585.532	4.79174	4.16926	574.651
0.46433	0.00548	0.00548	0.353	229.662	155.174	740.013	187.943	159.421	589.454	-0.0081095	0.354094	11.4511	1.27714	1.10579	577.475	1.09803	1.02882	533.636	10.4307	8.11784	642.454	8.88447	5.95064	746.514	0.45237	0.432617	522.83	1.90806	1.62257	587.972	1.33429	1.44422	461.94
0.466101	0.00549	0.00549	0.353	162.49	112.253	723.767	237.285	209.844	565.383	0.482789	0.421388	572.856	1.16752	1.21523	480.373	1.29347	0.966555	669.111	14.9651	12.1952	613.566	14.7794	11.8432	623.958	0.668055	0.762666	437.973	2.75132	2.73647	502.714	1.82001	1.83039	497.165
0.466399	0.0055	0.0055	0.353	305.999	210.167	727.991	224.062	194.947	574.673	0.320965	0.400697	400.509	1.12227	1.31592	426.417	1.59042	1.45102	548.035	13.381	11.4895	582.311	11.8947	8.86852	670.616	0.734072	0.510884	718.434	2.40525	2.33063	516.01	1.80693	1.41334	639.242
0.466477	0.00551	0.00551	0.353	342.228	232.852	734.862	243.25	209.122	581.598	0.344504	0.28555	603.229	1.96284	1.65913	591.526	2.51664	1.98732	633.173	25.7879	19.5264	660.333	26.7504	21.4585	623.307	1.70099	1.15301	737.628	3.44197	3.07779	559.163	2.84965	2.63607	540.511
0.467556	0.00552	0.00552	0.353	168.32	113.923	738.743	203.853	174.908	582.744	0.177999	0.273699	325.172	1.4726	1.51813	485.005	0.893164	0.692577	644.812	7.93948	6.45006	615.458	6.15527	5.339	576.445	0.326305	0.500008	326.3	2.42675	1.96163	618.553	1.3309	1.20801	550.862
0.468151	0.00553	0.00553	0.353	371.438	247.05	751.747	278.742	235.116	592.776	0.338271	0.240183	704.195	1.65306	1.44696	571.219	2.31528	1.70141	680.402	29.3666	21.6799	677.276	27.0781	20.6528	655.554	1.35414	1.11589	606.752	3.63916	3.67183	495.55	3.50274	3.20451	546.533
0.471587	0.00554	0.00554	0.353	359.058	235.5	762.33	272.266	224.164	607.293	0.370207	0.506319	365.587	2.30467	1.67072	689.721	1.87515	1.23826	757.172	22.9392	16.0848	713.072	22.7487	16.2796	698.686	1.21237	0.891814	679.724	3.12423	3.06121	510.293	3.11652	2.99948	519.51
0.471845	0.00555	0.00555	0.353	212.339	144.847	732.975	217.28	183.974	590.519	0.255944	0.47941	266.937	1.5179	1.81325	418.558	1.07309	0.567417	945.595	9.99846	7.74687	645.322	9.02292	7.11702	633.897	0.463802	0.272051	852.417	2.83558	2.67999	529.027	1.39251	1.55193	448.637
0.472304	0.00556	0.00556	0.353	232.838	161.286	721.816	166.932	149.245	559.257	1.40389	1.04025	674.783	2.68354	2.12894	630.251	1.011	0.761111	664.164	10.5259	9.03899	582.251	10.135	7.96438	636.27	0.940362	0.722025	651.198	2.95438	2.90696	508.157	2.37376	2.09978	565.241
0.473163	0.00557	0.00557	0.353	463.194	173.265	1336.66	336.014	188.676	890.45	0.421072	0.221996	948.376	2.15768	0.935189	1153.61	2.73012	1.63574	834.521	31.5819	14.2722	1106.42	27.5013	15.3944	893.227	1.14402	0.514087	1112.67	2.15847	1.97247	547.15	2.17084	2.18876	495.908
0.473171	0.00558	0.00558	0.353	449	189.569	1184.26	417.253	191.222	1091.02	0.470414	0.612843	383.797	2.90054	1.73223	837.227	3.87033	1.6901	1145	36.7155	16.0796	1141.68	29.8082	15.4968	961.754	1.4515	0.531385	1365.78	5.30975	2.84236	934.04	4.43896	2.24171	990.085
0.474939	0.00559	0.00559	0.353	174.468	120.399	724.543	183.98	164.16	560.368	0.363423	0.489042	371.566	1.703	1.61185	528.275	1.2491	1.16146	537.728	13.4493	11.3356	593.231	15.2176	12.2781	619.702	0.508528	0.468656	542.54	2.4152	2.44066	494.783	1.87927	1.70189	552.114
0.479442	0.0056	0.0056	0.353	213.75	147.816	723.028	129.378	110.443	585.722	0.579585	0.256168	1131.26	1.23083	1.92085	320.386	1.71006	1.6985	503.406	17.9477	14.0243	639.877	15.5232	11.8111	657.145	0.791093	0.650834	607.754	2.56352	2.3658	541.787	2.19779	2.30238	477.286
0.481531	0.00561	0.00561	0.353	300.061	204.661	733.069	200.566	175.336	571.946	0.398841	0.528098	377.62	1.23755	1.73533	356.575	0.648578	0.790953	409.998	7.47836	6.05135	617.908	6.56193	5.43648	603.51	0.261562	0.275697	474.365	1.84438	2.1388	431.17	1.2363	1.23096	502.169
0.483784	0.00562	0.00562	0.353	277.257	189.674	730.88	226.33	202.754	558.142	0.847755	0.452474	936.799	1.48229	1.59629	464.293	0.729369	0.706599	516.112	9.6843	7.93692	610.079	8.9739	7.23192	620.437	0.606337	0.37441	809.723	2.36497	1.88075	628.731	1.47643	1.65641	445.672
0.486198	0.00563	0.00563	0.353	167.702	114.736	730.816	168.726	147.173	573.226	0.501676	0.402478	623.234	0.903483	0.719753	627.634	2.1213	1.78747	593.382	22.9814	17.1438	670.253	19.3714	15.5679	622.156	0.860636	0.638812	673.622	2.45737	2.44336	502.868	2.99259	2.74068	545.957
0.486324	0.00564	0.00564	0.353	109.364	74.7803	731.235	57.3872	48.4412	592.339	3.94998	3.25712	606.36	6.17787	5.89765	523.757	0.481431	0.512457	469.728	2.46232	2.19146	561.8	2.53313	2.04775	618.515	0.483305	0.463559	521.297	3.07873	2.71657	566.657	3.26185	3.17965	512.925
0.486487	0.00565	0.00565	0.353	173.129	119.62	723.662	135.781	119.606	567.619	0.20768	0.450731	230.381	1.16437	1.18733	490.332	1.45296	1.05127	691.051	13.4061	10.7477	623.673	11.7556	8.88481	661.557	0.560019	0.531581	526.749	1.86842	2.0928	446.392	1.70976	1.83025	467.082
0.48782	0.00566	0.00566	0.353	162.337	107.982	751.685	136.147	113.784	598.27	0.642432	0.623187	515.441	0.506909	0.608931	416.229	0.433455	0.799601	271.044	10.4019	7.76998	669.365	9.20495	6.59328	698.055	0.373007	0.506838	367.974	1.75331	1.45549	602.311	1.74896	1.48641	588.317
0.488221	0.00567	0.00567	0.353	218.068	149.168	730.949	214.019	181.716	588.881	0.226744	0.460338	246.281	1.80341	1.28927	699.394	0.716032	0.667795	536.117	12.9404	9.15982	706.367	11.9436	9.42456	633.642	0.609546	0.504984	603.529	3.3279	3.56071	467.308	1.87612	1.84288	509.02
0.488252	0.00568	0.00568	0.353	109.757	77.4454	708.608	78.9447	69.0695	571.488	0.511046	0.486531	525.194	0.269349	0.601088	224.051	1.07825	0.995731	541.436	11.1296	8.75663	635.494	10.4136	8.35058	623.524	0.556301	0.551668	504.199	1.43355	1.19207	601.288	1.52483	1.47196	517.959
0.489055	0.00569	0.00569	0.353	237.631	162.725	730.16	218.587	188.903	578.568	0.454898	0.455517	499.32	1.72863	1.84048	469.615	0.943497	0.952359	495.348	13.0505	10.243	637.042	10.6422	8.0925	657.532	0.558474	0.502959	555.188	1.87065	1.75978	531.5	1.48849	1.59948	465.305
0.491465	0.0057	0.0057	0.353	187.823	130.163	721.489	209.796	180.087	582.486	0.79901	0.397106	1006.04	2.40823	2.44541	492.398	1.86535	1.62464	574.08	20.809	15.7285	661.504	17.7577	13.1611	674.63	1.07445	0.784483	684.816	2.80255	2.63256	532.287	2.68981	2.72069	494.325
0.491754	0.00571	0.00571	0.353	178.829	123.837	722.034	204.091	175.042	582.975	0.86305	0.538303	801.639	3.31516	3.31144	500.563	3.06118	2.18123	701.711	33.054	27.0768	610.375	29.5713	23.1881	637.64	1.52636	1.04093	733.168	4.57791	4.94197	463.167	4.05527	4.03862	502.062
0.491839	0.00572	0.00572	0.353	215.205	141.259	761.737	180.297	149.681	602.271	0.322617	0.213052	757.134	0.880889	0.759885	579.62	1.02797	0.84037	611.617	11.9605	8.6029	695.145	11.0984	9.35556	593.146	0.59567	0.21984	1354.78	2.4156	2.13402	565.974	1.361	1.19678	568.608
0.49229	0.00573	0.00573	0.353	364.227	248.902	731.667	336.692	287.622	585.302	1.0567	0.808257	653.692	2.98579	2.37326	629.047	6.13944	4.80531	638.819	79.401	62.9047	631.121	76.0361	58.5667	649.141	3.66493	2.85075	642.802	3.61987	3.90041	464.037	7.95729	7.90175	503.514
0.495688	0.00574	0.00574	0.353	356.216	234.103	760.812	293.057	245.849	596.011	0.809555	0.700012	578.243	1.78389	1.89154	471.544	1.45493	1.03513	702.777	19.5598	14.6081	669.486	19.5013	13.4658	724.104	0.672559	0.633861	530.526	3.94518	3.61179	546.153	2.90369	2.72994	531.823
0.496523	0.00575	0.00575	0.353	227.803	155.07	734.518	185.171	152.898	605.54	0.486333	0.351164	692.46	0.631764	0.769615	410.442	1.10565	1.12186	492.774	14.2298	11.0874	641.711	12.8174	10.4041	615.979	0.635128	0.675503	470.115	1.99067	1.68168	591.87	1.73958	1.63957	530.5
0.498214	0.00576	0.00576	0.353	712.478	389.401	914.838	1014.77	663.744	764.428	2.41069	1.81131	665.456	7.55124	5.18679	727.93	13.7012	9.34353	733.193	172.692	109.894	785.719	159.794	97.1142	822.711	7.60801	4.79364	793.553	14.4836	10.7726	672.244	20.4895	15.644	654.865
0.499279	0.00577	0.00577	0.437	234.983	160.304	732.928	212.216	187.105	567.104	0.501298	0.732234	342.307	1.50308	1.21019	621.009	2.09135	1.3137	795.974	21.8022	16.8243	647.936	21.6966	16.4953	657.659	0.921351	1.03342	445.776	2.94982	2.46468	598.418	2.49198	2.0482	608.332
0.499348	0.00578	0.00578	0.437	115.878	82.0324	706.293	89.5324	81.3008	550.625	0.582373	0.395349	736.53	0.92981	0.85352	544.692	0.391173	0.288181	678.694	5.29199	4.13935	639.229	4.97811	3.73183	666.979	0.357345	0.504435	354.203	0.853217	0.911562	467.997	0.725022	0.965144	375.603
0.500966	0.00579	0.00579	0.437	281.091	187.64	749.017	248.645	206.421	602.277	0.901288	0.825639	545.813	3.76234	3.12437	602.096	8.93001	7.77675	574.148	104.637	80.439	650.414	91.161	69.0373	660.23	3.53056	2.97506	593.359	4.64187	3.74684	619.438	10.8967	10.0118	544.192
0.501304	0.0058	0.0058	0.437	129.584	90.6744	714.559	113.493	98.9028	573.762	0.105155	0.494846	106.251	0.745512	1.02143	364.935	0.816642	0.443017	921.683	7.48172	5.83268	641.363	6.79402	5.11939	663.557	0.547579	0.503668	543.591	1.80692	1.75469	514.883	1.25212	1.0984	569.972
0.50164	0.00581	0.00581	0.437	200.815	136.354	736.378	179.531	154.209	582.102	0.239824	0.534957	224.153	1.61497	1.44734	557.912	0.963196	0.831702	579.051	11.6931	9.12513	640.71	13.055	10.5217	620.383	0.634415	0.61031	519.748	2.34105	2.41624	484.44	2.20509	1.82934	602.701
0.50295	0.00582	0.00582	0.437	380.2	258.771	734.627	282.853	246.207	574.421	0.625867	0.419176	746.544	2.1806	2.0877	522.248	1.7332	1.61118	537.867	21.7641	17.482	622.472	21.1468	15.4599	683.927	1.15067	1.29357	444.765	3.70837	2.94044	630.58	3.08974	2.89898	532.901
0.503768	0.00583	0.00583	0.437	398.294	263.735	755.102	253.905	206.26	615.499	1.00638	0.652415	771.275	1.67369	1.42257	588.262	1.56271	1.45253	537.926	21.6699	15.4556	701.037	18.9678	14.3218	662.199	1.0756	0.688792	780.786	3.27756	2.28889	715.97	2.89043	2.46176	587.066
0.504602	0.00584	0.00584	0.437	295.772	200.265	738.454	271.327	235.832	575.255	0.614623	0.641056	479.383	2.55645	2.40543	531.391	1.20168	1.17946	509.418	16.7796	13.3132	630.186	17.0179	12.9313	658.015	0.713481	0.743861	479.579	2.89651	2.94756	491.341	2.40373	2.35248	510.893
0.504893	0.00585	0.00585	0.437	144.373	103.631	696.57	101.057	93.1586	542.392	-0.154944	0.540588	143.311	1.03797	0.846998	612.732	0.997186	0.830193	600.575	10.8316	8.60854	629.12	9.69503	7.30153	663.904	0.567457	0.46308	612.7	1.89124	1.78595	529.478	1.12098	1.19457	469.198
0.506527	0.00586	0.00586	0.437	290.707	193.841	749.858	284.476	234.945	605.409	0.0815785	0.305855	133.361	1.27443	1.31803	483.457	0.952869	0.667258	714.018	12.2955	9.43345	651.699	12.7808	9.47127	674.716	0.568582	0.54067	525.813	3.48631	3.65215	477.296	1.68022	1.63951	512.416
0.508812	0.00587	0.00587	0.437	197.983	135.375	731.237	143.855	122.669	586.358	0.450628	0.422061	533.843	0.969761	1.34532	360.421	2.09687	1.54893	676.877	23.7321	17.8623	664.304	21.4499	16.1396	664.509	0.921233	0.93236	494.033	1.79271	1.69756	528.025	3.0338	2.86473	529.509
0.51278	0.00588	0.00588	0.437	237.748	163.064	729	159.751	134.496	593.89	0.384632	0.364676	527.361	0.920629	1.02654	448.412	0.910493	0.839517	542.272	13.7869	11.5174	598.523	11.503	8.85216	649.729	0.630209	0.465535	676.865	2.50066	2.20496	567.054	2.05679	1.77179	580.427
0.513775	0.00589	0.00589	0.437	115.008	80.4167	715.074	106.629	93.6693	569.181	0.440006	0.755499	291.202	0.520328	0.887751	293.06	1.19284	1.08546	549.462	11.665	8.6872	671.39	9.93546	8.08682	614.3	0.374174	0.243492	768.347	1.35871	1.66263	408.603	0.984609	0.946652	520.048
0.516364	0.0059	0.0059	0.437	153.15	106.075	721.89	144.372	127.035	568.236	0.184096	0.46649	197.32	1.14201	1.12125	509.257	1.81056	1.47329	614.461	22.4481	16.7688	669.341	20.928	15.8092	661.894	0.968485	1.06299	455.549	1.54495	1.45445	531.113	3.02115	2.53443	596.02
0.517058	0.00591	0.00591	0.437	384.522	261.889	734.133	360.822	312.571	577.185	0.744544	0.628366	592.444	2.83384	2.75741	513.859	3.46405	2.75837	627.914	37.6118	28.9029	650.658	33.2388	25.1941	659.655	1.64659	1.30893	628.983	4.14304	3.59091	576.879	4.15077	4.4563	465.719
0.517218	0.00592	0.00592	0.437	247.183	173.685	711.587	212.707	185.561	573.147	0.665425	0.459611	723.9	1.32117	1.17165	563.807	1.11914	0.944593	592.391	19.1462	15.7171	609.086	17.7155	16.2683	544.48	0.828248	0.892553	463.977	2.21415	2.18842	505.879	2.08893	2.05389	508.531
0.520042	0.00593	0.00593	0.437	129.07	89.0106	725.027	95.5394	81.6922	584.752	0.298864	0.291022	513.472	0.721025	0.924995	389.745	0.673555	0.519716	648.003	9.6003	7.33983	653.987	8.87759	6.7722	655.444	0.256839	0.577524	222.362	1.36874	1.49049	459.158	1.17937	1.1859	497.244
0.520614	0.00594	0.00594	0.437	739.114	459.042	805.061	523.904	391.842	668.515	1.24147	1.11889	554.776	5.30085	4.51525	586.995	7.68869	5.56157	691.234	96.1305	66.6573	721.081	85.5419	57.9218	738.425	4.72506	3.00715	785.637	7.8278	6.0137	650.831	11.3657	9.73026	584.039
0.525044	0.00595	0.00595	0.437	131.378	89.2121	736.326	132.353	112.863	586.346	0.255958	0.273642	467.689	0.778316	0.838869	463.908	0.540147	0.4559	592.397	5.31147	3.7851	701.628	5.61728	4.20416	668.062	0.361322	0.125815	1435.92	2.14676	2.00566	535.176	0.816022	0.833728	489.382
0.525323	0.00596	0.00596	0.437	119.04	83.0177	716.957	85.8943	72.3348	593.727	0.132567	0.284857	232.69	0.46311	0.49793	465.036	0.772145	0.975802	395.646	11.7063	8.82739	663.068	9.9305	7.9537	624.269	0.381883	0.349919	545.673	1.6097	1.33957	600.829	1.41026	1.30213	541.519
0.52557	0.00597	0.00597	0.437	265.563	179.824	738.395	269.453	235.599	571.845	0.437612	0.639241	342.29	1.70449	2.21361	385.002	1.26276	0.858519	735.427	13.0846	10.1431	645.001	12.2962	9.49227	647.697	0.532017	0.447382	594.589	2.79032	2.38354	585.332	1.91884	1.48228	647.261
0.525995	0.00598	0.00598	0.437	118.356	83.2377	710.954	97.565	88.6842	550.07	0.290687	0.507272	286.519	0.534221	0.729221	366.296	0.288445	0.354156	407.229	5.38927	3.92802	686.003	4.34229	3.54234	612.913	0.17294	0.362967	238.231	1.41458	1.52145	464.878	0.833872	1.06534	391.365
0.527229	0.00599	0.00599	0.437	237.059	160.388	739.021	208.963	174.677	598.141	0.660766	0.588818	561.096	1.21209	1.0969	552.507	1.96584	1.49194	658.821	22.0194	15.6864	701.86	19.3896	14.9496	648.498	0.866313	0.803833	538.864	2.9414	2.82148	521.25	2.70778	2.38902	566.714
0.528894	0.006	0.006	0.437	117.883	81.4808	723.377	99.8388	86.3647	578.007	0.0644206	0.218467	147.438	0.837344	0.820852	510.045	0.672298	0.668542	502.809	9.56386	7.24808	659.752	8.66568	7.60727	569.566	0.512627	0.378274	677.587	1.74599	1.74763	499.532	1.40081	1.18519	590.963
0.529755	0.00601	0.00601	0.437	503.201	330.642	760.946	413.556	329.789	627	1.01665	0.675928	752.038	3.83194	3.31137	578.603	3.74639	2.93205	638.867	39.6322	28.4841	695.691	36.2113	27.7609	652.2	2.17541	1.2898	843.316	4.76987	4.34219	549.248	4.77914	4.33228	551.574
0.531551	0.00602	0.00602	0.437	470.566	309.335	760.61	380.148	313.61	606.084	0.896359	0.715524	626.366	3.51085	2.84053	617.992	7.05681	5.672	622.074	99.5461	74.4022	668.973	94.1892	67.0841	702.024	4.03659	2.93843	686.861	6.69174	6.14311	544.654	10.3914	9.57729	542.502
0.535873	0.00603	0.00603	0.437	149.738	105.838	707.392	139.271	124.929	557.4	0.112869	0.159976	352.766	1.26036	1.24434	506.44	1.55789	1.42985	544.775	24.5915	19.1806	641.051	28.0553	21.7438	645.133	1.39373	1.17525	592.951	1.60664	1.35945	590.915	2.96454	3.30642	448.301
0.537366	0.00604	0.00604	0.437	253.296	172.219	735.389	246.735	206.399	597.715	1.05986	0.942896	562.024	2.43501	2.00066	608.55	1.9304	1.45546	663.155	23.1179	18.1075	638.35	22.0088	17.0755	644.457	1.18769	0.982169	604.628	3.58876	3.56141	503.841	3.12263	3.08861	505.507
0.537513	0.00605	0.00605	0.437	395.905	265.072	746.788	313.824	269.473	582.291	0.55179	0.527889	522.638	2.09795	1.80304	581.781	1.38873	1.7016	408.066	17.4888	12.8721	679.328	16.9885	13.2534	640.91	0.803489	0.678794	591.85	3.30008	2.66647	618.811	2.4822	2.40143	516.818
0.538022	0.00606	0.00606	0.437	182.908	123.566	740.124	204.051	173.895	586.708	0.00907672	0.472692	9.6011	1.54086	1.60336	480.512	2.85304	2.14621	664.671	32.7425	25.2611	648.082	28.3086	20.4275	692.907	1.50111	1.09111	687.882	2.95059	2.57093	573.838	3.82174	3.38058	565.249
0.5397	0.00607	0.00607	0.437	203.291	139.485	728.72	186.707	160.484	581.699	0.700449	0.463613	755.424	1.98794	1.44005	690.234	0.749932	0.577162	649.671	7.92787	6.24894	634.338	7.356	6.14505	598.53	0.592323	0.4666	634.722	2.57298	2.43127	529.144	1.42648	1.34566	530.028
0.541432	0.00608	0.00608	0.437	233.737	158.545	737.131	176.437	150.862	584.763	0.72649	0.649185	559.54	2.45604	1.95876	626.936	0.7885	0.6548	602.092	9.57286	6.9176	691.92	6.79886	5.32444	638.458	0.451277	0.450214	501.181	2.82033	2.53757	555.714	1.27884	1.33864	477.666
0.545495	0.00609	0.00609	0.437	337.251	227.86	740.039	269.428	235.722	571.495	0.698564	0.646961	539.881	1.79809	1.91271	470.037	0.691844	0.574964	601.641	7.62716	5.77994	659.796	7.63382	6.05393	630.484	0.280087	0.369256	379.259	2.42538	2.24412	540.386	1.07227	1.3382	400.641
0.547144	0.0061	0.0061	0.437	314.222	208.954	751.895	257.449	211.172	609.57	0.59531	0.541949	549.231	2.11059	1.8903	558.27	1.0081	0.725912	694.364	12.6473	9.21367	686.333	12.3415	8.96432	688.369	0.819736	0.587699	697.412	3.80338	3.32208	572.439	1.85713	1.98626	467.495
0.548615	0.00611	0.00611	0.437	138.54	95.2104	727.546	117.893	102.738	573.758	0.0578619	0.272588	106.134	0.733469	1.12333	326.47	0.494842	0.492765	502.107	7.20062	5.60689	642.123	6.64109	5.62622	590.191	0.376723	0.211867	889.055	1.57246	1.85	424.987	1.09495	1.10651	494.775
0.5495	0.00612	0.00612	0.52	82.4104	57.3796	718.116	88.9866	77.7687	572.124	0.0253562	0.344966	36.7517	0.488486	0.671311	363.83	0.528149	0.251267	1050.97	4.80979	4.00514	600.453	5.16594	4.36394	591.889	0.251176	0.538406	233.259	1.38466	1.12141	617.376	0.993562	0.974734	509.658
0.550245	0.00613	0.00613	0.52	139.718	97.6193	715.628	161.967	143.693	563.587	0.391572	0.298381	656.16	2.68603	2.61706	513.178	2.03687	2.1728	468.72	22.7845	19.2712	591.154	19.5639	15.4858	631.674	0.882621	0.668592	660.06	2.80385	2.85278	491.424	2.72927	2.55279	534.564
0.55072	0.00614	0.00614	0.52	224.144	155.05	722.81	171.159	146.259	585.122	0.11926	0.448665	132.906	1.42768	1.23969	575.822	1.02621	0.62772	817.411	11.4351	9.02694	633.39	8.85496	7.52852	588.094	0.599522	0.627346	477.824	2.26513	2.1289	531.995	1.1123	1.32675	419.181
0.551699	0.00615	0.00615	0.52	133.377	90.7757	734.65	116.792	100.666	580.098	-0.182731	0.302228	302.306	0.934357	0.715109	653.297	0.735291	0.648614	566.817	7.80166	5.84378	667.518	7.17828	6.44103	557.231	0.353746	0.282879	625.259	2.11534	1.85219	571.04	1.10661	1.10342	501.444
0.552049	0.00616	0.00616	0.52	469.992	312.824	751.207	272.892	228.264	597.753	0.915393	0.886078	516.542	2.95145	2.92507	504.51	2.14509	2.11214	507.801	25.4665	18.6414	683.063	23.0048	17.1375	671.183	1.27742	1.10581	577.598	3.83482	3.50175	547.557	3.48688	3.08054	565.953
0.559431	0.00617	0.00617	0.52	441.463	290.582	759.62	383.334	320.962	597.165	1.03415	0.843566	612.964	2.11312	2.26723	466.013	2.10325	1.74518	602.589	30.311	22.7098	667.353	30.1515	21.4823	701.774	1.10629	0.698168	792.282	5.12208	4.65451	550.227	3.57202	3.22279	554.182
0.560736	0.00618	0.00618	0.52	104.161	71.2031	731.436	71.6389	60.1423	595.578	0.509988	0.23747	1073.79	0.604044	0.745186	405.298	0.64674	0.761238	424.795	7.69559	5.66107	679.694	7.49983	5.59501	670.225	0.197917	0.264158	374.618	1.1008	1.14758	479.62	1.24227	1.09885	565.257
0.564974	0.00619	0.00619	0.52	141.685	98.4268	719.749	122.08	110.141	554.201	0.812991	0.533049	762.585	0.716157	0.800971	447.056	0.929397	0.805225	577.104	9.24042	7.69767	600.209	8.86412	6.3435	698.677	0.450306	0.697994	322.572	1.26144	1.12444	560.919	1.16846	0.976801	598.104
0.5654	0.0062	0.0062	0.52	404.21	276.366	731.296	376.432	328.03	573.778	0.850944	0.629879	675.482	2.65273	2.69399	492.341	3.34435	2.15982	774.219	39.3836	30.7334	640.73	36.8689	28.7383	641.459	2.13061	1.5351	693.963	4.72753	3.99806	591.228	4.25548	4.3113	493.526
0.566506	0.00621	0.00621	0.52	325.201	217.618	747.183	236.942	201.607	587.631	0.400257	0.577357	346.629	1.99727	2.31753	430.905	1.86967	1.49934	623.498	24.0523	18.0811	665.124	20.5531	16.14	636.712	1.06772	0.850231	627.903	3.40228	3.02295	562.742	3.05071	2.71033	562.792
0.567523	0.00622	0.00622	0.52	288.619	193.915	744.188	245.72	204.03	602.165	-0.00270491	0.342736	3.94606	2.37962	2.20875	538.68	1.55565	1.0969	709.116	17.276	12.6168	684.641	14.9302	10.9294	683.03	0.7416	0.671286	552.372	3.15366	3.31862	475.147	2.47136	2.31854	532.956
0.570486	0.00623	0.00623	0.52	561.057	374.464	749.148	450.457	379.884	592.888	1.38916	1.09345	635.219	3.81231	3.65396	521.668	2.25779	1.77208	637.047	29.3748	21.966	668.643	29.7278	22.2664	667.548	1.38357	1.21857	567.702	5.86149	5.12094	572.305	3.47222	3.36714	515.603
0.576093	0.00624	0.00624	0.52	267.174	177.998	750.496	225.909	188.136	600.387	0.359717	0.372198	483.233	1.42137	1.20227	591.118	1.37673	1.16492	590.91	17.6287	13.2347	666.002	16.7116	13.0598	639.811	0.646816	0.714507	452.631	3.30396	2.5722	642.242	2.27671	2.36749	480.828
0.578048	0.00625	0.00625	0.52	172.235	120.56	714.308	111.857	100.461	556.717	0.835552	0.489635	853.24	1.28172	1.34202	477.533	1.79587	1.56352	574.302	19.6408	16.3546	600.469	18.0347	14.5506	619.724	0.882609	0.840082	525.312	1.96175	1.97271	497.223	2.52872	2.13731	591.568
0.578107	0.00626	0.00626	0.52	163.026	113.52	718.049	134.566	121.895	551.975	0.45482	0.530747	428.472	0.517915	0.977526	264.911	1.3068	0.991707	658.866	8.85351	7.58626	583.523	9.03193	7.13515	632.918	0.482247	0.617948	390.201	1.70715	1.6289	524.02	0.891756	0.842045	529.518
0.580715	0.00627	0.00627	0.52	172.961	121.958	709.097	134.513	123.529	544.46	0.313596	0.323257	485.056	0.778233	0.84677	459.53	1.74584	1.50246	580.992	21.6222	17.2148	628.013	21.008	16.9995	617.9	1.38267	1.03436	668.37	1.68871	1.40335	601.67	2.64928	2.54514	520.458
0.583435	0.00628	0.00628	0.52	306.939	206.432	743.437	155.531	135.777	572.744	0.373974	0.464799	402.296	2.01489	2.14877	468.847	7.16337	6.21984	575.848	85.1873	66.3467	641.987	74.1331	58.5423	633.159	4.02536	2.85479	705.017	3.58531	3.96607	451.998	9.3799	9.21237	509.093
0.584779	0.00629	0.00629	0.52	280.784	186.027	754.685	452.625	380.644	594.552	1.00943	1.06415	474.287	3.95006	2.91623	677.253	5.28224	4.12083	640.919	61.0902	46.2697	660.154	61.239	47.8916	639.35	2.89957	2.27887	636.188	7.15	6.5747	543.751	7.75418	7.60846	509.576
0.587041	0.0063	0.0063	0.52	230.339	153.463	750.471	176.92	149.121	593.209	0.452359	0.418065	541.016	1.39213	1.53536	453.359	1.36964	1.2303	556.63	11.9515	8.98944	664.75	10.773	8.84295	609.131	0.267652	0.317405	421.625	2.49824	2.22527	561.334	2.01232	1.82131	552.44
0.588234	0.00631	0.00631	0.52	612.596	404.281	757.637	581.298	468.781	620.01	1.38818	1.12278	618.187	3.35714	2.99571	560.325	3.28124	3.01433	544.273	36.3536	26.4757	686.546	28.6367	21.6738	660.63	1.46612	1.06368	689.174	6.2467	5.51841	565.987	4.54925	4.04553	562.257
0.597035	0.00632	0.00632	0.52	362.1	241.905	748.434	243.376	210.533	577.998	0.139547	0.489246	142.614	2.2414	1.80109	622.233	1.99771	1.47588	676.785	23.8969	17.6465	677.099	22.6753	17.7899	637.31	1.24543	0.888241	701.067	2.97361	2.14557	692.967	2.72405	2.74677	495.864
0.597437	0.00633	0.00633	0.52	104.208	70.0467	743.85	103.9	89.7098	579.09	0.480314	0.507653	473.073	1.00395	0.85331	588.269	0.902072	1.05534	427.383	11.2095	8.01947	698.89	10.8391	8.47148	639.742	0.635231	0.575136	552.244	1.66429	1.60869	517.279	1.29389	1.21778	531.251
0.598324	0.00634	0.00634	0.52	233.284	158.962	733.775	185.329	160.464	577.477	0.510046	0.493458	516.808	1.43736	1.25405	573.087	0.729383	0.681691	534.981	7.83062	6.41674	610.171	7.11508	5.14897	690.923	0.179924	0.434774	206.917	2.31602	2.10108	551.149	1.60908	1.25044	643.405
0.598366	0.00635	0.00635	0.52	131.352	93.1161	705.313	92.5361	84.9465	544.673	0.13158	0.253554	259.472	0.981383	0.755109	649.828	0.816917	0.911794	447.972	11.2816	10.5733	533.494	11.7775	9.97725	590.218	0.735017	0.66267	554.587	1.29053	1.44912	445.278	1.37244	1.3618	503.904
0.599943	0.00636	0.00636	0.52	290.578	196.715	738.576	215.414	186.514	577.476	0.429791	0.430214	499.508	1.82743	1.32834	687.86	0.882908	0.655504	673.458	9.81978	8.07433	608.086	8.06598	6.10288	660.834	0.45159	0.557511	405.006	2.34167	2.35066	498.088	1.25656	1.07188	586.147
0.603314	0.00637	0.00637	0.52	246.011	164.192	749.158	112.229	94.7148	592.458	0.457016	0.557158	410.131	1.27119	1.17706	539.987	1.10838	0.912401	607.4	12.8964	10.5903	608.879	12.8674	10.1609	633.184	0.693483	0.543325	638.183	2.46898	2.22176	555.637	1.8292	1.67194	547.029
0.603714	0.00638	0.00638	0.52	143.343	98.9606	724.242	115.518	101.472	569.21	0.249621	0.240074	519.883	0.865089	0.742118	582.851	0.917379	0.83465	549.559	13.3705	10.8712	614.954	11.3626	9.85682	576.381	0.274592	0.316744	433.46	1.72916	1.45597	593.816	1.48393	1.66744	444.972
0.604096	0.00639	0.00639	0.52	235.32	158.834	740.775	160.358	136.894	585.698	0.0982193	0.192944	254.528	1.24507	1.25173	497.339	1.61873	1.57531	513.781	16.0212	12.4792	641.915	14.2676	10.7109	666.035	0.524945	0.414872	632.659	2.45794	2.11105	582.161	2.04042	1.87846	543.107
0.604811	0.0064	0.0064	0.52	141.547	96.5158	733.282	120.976	105.927	571.036	-0.0695781	0.259438	134.094	1.09192	0.875988	623.25	1.36856	1.06686	641.398	13.3285	10.4094	640.213	12.4117	10.1077	613.975	0.641002	0.76417	419.411	2.19048	1.83509	596.834	1.37932	1.23129	560.112
0.606212	0.00641	0.00641	0.52	204.578	140.674	727.135	152.816	136.49	559.805	0.150043	0.211798	354.212	1.38648	1.40702	492.704	1.4304	1.43156	499.594	19.2673	15.0537	639.952	16.7962	13.2046	636.002	0.789326	0.743885	530.543	1.71014	1.71941	497.306	2.00184	1.72673	579.661
0.606979	0.00642	0.00642	0.52	384.019	262.355	731.868	323.01	276.272	584.588	0.284687	0.614878	231.498	1.76287	1.61027	547.383	2.76071	2.09631	658.468	33.481	26.7237	626.429	33.5001	26.9507	621.507	1.42745	1.06401	670.789	3.39389	3.19302	531.454	3.58787	3.14526	570.361
0.607126	0.00643	0.00643	0.52	223.896	153.344	730.044	167.338	150.587	555.618	0.498772	0.469647	531.008	1.9186	1.65475	579.724	0.412137	0.587554	350.723	5.45232	4.93048	552.92	5.23004	4.3123	606.41	0.279927	0.439104	318.748	2.48203	2.49262	497.875	1.17311	1.1089	528.952
0.608418	0.00644	0.00644	0.52	210.344	142.51	738	251.333	214.245	586.556	0.68463	0.521935	655.858	2.53501	2.43459	520.623	1.31598	0.992384	663.04	16.2853	12.8285	634.732	13.2105	10.4161	634.137	0.555547	0.479731	579.019	4.0739	3.60611	564.86	2.4994	2.87726	434.337
0.610124	0.00645	0.00645	0.52	164.272	112.398	730.759	228.464	202.009	565.478	0.451009	0.463664	486.353	2.50546	2.17006	577.28	2.3982	2.18288	549.319	22.5138	17.3474	648.909	18.4315	13.6357	675.855	1.19139	1.09103	545.996	3.95122	3.21692	614.131	2.72158	2.76323	492.464
0.610353	0.00646	0.00646	0.52	338.069	224.964	751.384	384.777	325.399	591.238	0.623337	0.522262	596.766	1.72908	1.46032	592.02	1.37355	1.10489	621.578	14.9862	11.7466	637.895	13.1682	9.04866	727.633	0.575958	0.402004	716.359	4.63696	4.17577	555.222	1.93492	2.10894	458.742
0.611899	0.00647	0.00647	0.52	230.23	161.075	714.666	193.86	173.366	559.104	0.736029	0.79935	460.392	1.74812	1.4421	606.101	1.68664	1.77062	476.284	20.9148	16.8051	622.276	18.1294	15.2653	593.814	1.00792	0.678307	742.97	3.20619	3.04935	525.717	2.38252	2.49393	477.664
0.613284	0.00648	0.00648	0.52	152.537	107.377	710.289	98.4939	90.2732	545.532	0.416472	0.280676	741.911	1.21315	1.09521	553.841	1.74158	1.44337	603.305	26.8238	22.1713	604.92	26.6616	21.2766	626.549	1.32103	1.09606	602.628	1.34023	1.7413	384.838	2.5884	2.43875	530.683
0.61383	0.00649	0.00649	0.52	248.299	169.544	732.255	175.816	153.078	574.271	0.562559	0.560207	502.099	1.4809	1.03986	712.064	1.27081	1.02578	619.434	15.8773	12.4082	639.79	14.8797	10.386	716.337	0.796978	0.615654	647.262	1.94844	1.83813	530.004	1.81923	1.75679	517.771
0.6144	0.0065	0.0065	0.52	1075.76	577.475	931.436	3029.16	1830.18	827.561	17.0295	12.1902	698.495	37.6248	25.5442	736.466	46.993	31.3676	749.068	604.628	400.562	754.724	535.934	356.906	750.806	25.4425	15.1463	839.895	44.8876	33.0338	679.419	69.2954	52.4314	660.82
0.614744	0.00651	0.00651	0.52	151.733	103.973	729.677	102.502	92.1471	556.186	0.428384	0.43837	488.609	1.42222	1.51404	469.679	1.54216	1.59738	482.715	16.3808	11.7831	695.098	14.9001	11.7851	632.159	0.845613	0.660611	640.023	2.35845	1.77284	665.16	2.61402	2.37407	550.534
0.616582	0.00652	0.00652	0.52	250.676	168.643	743.213	221.643	186.188	595.215	0.671408	0.594218	564.95	1.31253	1.01412	647.127	1.21054	0.826159	732.634	13.9612	10.3914	671.766	10.685	8.01257	666.766	0.573282	0.431297	664.603	2.24906	2.31767	485.198	1.79465	1.62367	552.652
0.616833	0.00653	0.00653	0.52	152.71	106.027	720.149	137.829	125.612	548.633	0.789758	0.648059	609.325	0.738401	1.29197	285.765	1.25072	1.16361	537.432	16.4409	12.4942	657.94	15.4199	12.1795	633.028	0.96977	0.573266	845.83	1.85311	1.62358	570.687	1.84856	1.6946	545.426
0.617962	0.00654	0.00654	0.52	308.68	210.493	733.232	235.587	199.644	590.017	0.0412743	0.371944	55.4846	1.24983	1.14586	545.366	0.637092	0.693283	459.475	8.89983	7.30226	609.389	6.70467	5.67816	590.391	0.390936	0.495153	394.763	2.43455	1.95823	621.621	1.5974	1.5339	520.699
0.619138	0.00655	0.00655	0.52	233.012	155.609	748.709	205.595	174.527	589.007	0.614572	0.43598	704.817	1.7926	1.78729	501.486	0.944017	0.902497	523.003	13.8503	10.2933	672.782	12.3737	11.0057	562.149	0.817959	0.573202	713.499	2.46512	2.08874	590.099	2.21546	1.74299	635.536
0.620315	0.00656	0.00656	0.52	265.92	179.129	742.257	226.214	186.43	606.698	0.372443	0.547002	340.44	1.83685	1.83414	500.74	1.3684	1.14595	597.061	17.1339	13.1187	653.03	15.072	11.2052	672.542	0.916472	0.81187	564.42	2.26839	2.32779	487.241	2.40233	1.99175	603.071
0.621021	0.00657	0.00657	0.52	297.313	197.68	752.007	188.277	156.332	602.171	0.606764	0.432246	701.874	1.5217	1.49696	508.263	2.1359	1.61213	662.448	24.406	17.2037	709.325	21.6483	16.1436	670.493	0.848952	0.7872	539.222	3.11594	2.7488	566.781	2.87507	2.23568	642.997
0.621143	0.00658	0.00658	0.52	212.296	146.089	726.597	146.294	131.116	557.879	-0.0786416	0.408428	96.2736	1.25582	1.41765	442.923	0.570207	0.65001	438.614	9.78626	7.55631	647.555	9.41459	7.97045	590.593	0.696502	0.468931	742.648	1.49278	1.69146	441.27	1.31192	1.41074	464.978
0.621345	0.00659	0.00659	0.52	211.199	141.812	744.646	200.659	168.11	596.81	0.627275	0.50452	621.655	1.64803	1.45259	567.273	1.30261	1.09037	597.328	16.5712	13.5096	613.311	14.2348	10.53	675.913	0.664711	0.701143	474.02	2.81913	2.64484	532.949	2.43085	2.05698	590.881
0.623268	0.0066	0.0066	0.52	139.799	96.2626	726.134	107.985	93.6027	576.827	-0.0899997	0.168509	267.046	0.773455	1.17452	329.266	0.809205	0.520466	777.385	10.3416	7.7189	669.889	7.76314	6.01428	645.392	0.364102	0.329531	552.454	1.37054	1.38905	493.338	1.33758	1.349	495.766
0.624224	0.00661	0.00661	0.52	146.355	98.5569	742.487	112.541	96.2751	584.475	0.565762	0.399857	707.456	1.29659	0.816069	794.411	0.666467	0.367198	907.503	5.3487	4.15074	644.308	4.09958	3.54661	577.957	0.307702	0.260202	591.276	1.47787	1.63394	452.241	0.796317	0.916935	434.228
0.626208	0.00662	0.00662	0.52	109.104	74.6549	730.725	127.84	110.584	578.021	0.0836915	0.278224	150.403	0.829549	0.956355	433.703	0.928859	0.604924	767.749	12.4642	9.5774	650.707	11.4586	8.2496	694.495	0.441668	0.271235	814.18	1.41701	1.45305	487.597	1.26959	1.59188	398.771
0.627655	0.00663	0.00663	0.52	209.279	139.522	749.984	156.625	130.564	599.802	0.538708	0.437673	615.424	1.10952	0.954704	581.081	0.747072	0.847583	440.707	7.12381	5.41955	657.233	6.86984	4.72809	726.492	0.489227	0.359573	680.289	1.68956	1.72725	489.09	1.09062	1.09068	499.971
0.627674	0.00664	0.00664	0.52	457.597	301.455	758.98	709.417	594.64	596.509	1.0077	0.757908	664.789	3.92828	3.71281	529.016	3.35602	3.0007	559.205	44.5592	34.2186	651.096	43.509	33.8209	643.227	2.3407	1.65303	708	8.72098	7.70641	565.827	5.79723	5.43886	532.945
0.627767	0.00665	0.00665	0.52	512.814	326.135	786.2	614.299	494.294	621.39	1.57913	1.17861	669.912	6.05795	5.40534	560.367	6.38974	4.89896	652.152	74.9768	54.399	689.138	68.4783	50.3997	679.352	3.21787	2.70032	595.831	7.84687	5.97978	656.116	8.87602	8.62139	514.767
0.628914	0.00666	0.00666	0.52	227.064	152.937	742.342	191.994	163.728	586.319	0.551745	0.470219	586.69	1.53193	1.39853	547.693	0.650028	0.58497	555.608	8.47655	6.26415	676.592	6.83615	5.29678	645.312	0.292935	0.22001	665.729	2.40567	2.04144	589.21	1.51389	1.13966	664.182
0.629321	0.00667	0.00667	0.52	146.691	102.474	715.745	80.7867	72.0552	560.589	0.672853	0.404074	832.587	0.730126	0.708114	515.543	0.949509	0.875961	541.981	8.1367	6.88122	591.225	8.14633	6.62409	614.902	0.328943	0.286497	574.077	1.60696	1.45733	551.336	0.899716	0.89864	500.599
0.62972	0.00668	0.00668	0.52	187.613	131.244	714.752	197.738	177.622	556.625	-0.144859	0.28129	257.489	1.31075	1.3798	474.98	1.01693	0.791129	642.705	9.40169	7.94616	591.587	9.08206	7.09535	640	0.447906	0.512971	436.58	2.1873	2.3441	466.555	1.28604	1.03001	624.283
0.632259	0.00669	0.00669	0.52	245.944	170.349	721.884	199.384	181.741	548.537	0.371937	0.198203	938.274	1.39274	1.14963	605.731	0.915606	0.838876	545.734	10.071	8.49138	593.014	10.1293	7.62795	663.958	0.518513	0.50105	517.427	2.31112	2.31227	499.751	1.38994	1.26304	550.236
0.633611	0.0067	0.0067	0.52	180.444	124.356	725.513	145.886	131.535	554.55	0.363371	0.504521	360.115	1.33032	1.27421	522.017	1.11444	0.959894	580.503	13.6003	10.985	619.037	12.3789	9.29401	665.963	0.485747	0.589615	411.919	1.78798	1.72984	516.805	1.69119	1.85878	454.919
0.635864	0.00671	0.00671	0.52	209.893	142.683	735.523	235.046	203.434	577.695	0.618602	0.322106	960.247	1.42341	1.22026	583.239	2.07623	1.7708	586.239	19.9256	15.5151	642.136	17.2192	12.818	671.68	1.06319	0.733525	724.715	3.16517	2.82274	560.655	2.19346	1.82371	601.373
0.63624	0.00672	0.00672	0.52	120.521	80.8951	744.922	132.493	113.182	585.311	0.237241	0.385613	307.615	1.69095	1.19692	706.374	1.11956	1.07453	520.954	13.7255	10.2223	671.349	11.6145	8.84606	656.481	0.666919	0.536236	621.852	2.70205	2.70768	498.961	2.10209	1.82328	576.456
0.637174	0.00673	0.00673	0.52	130.092	87.5504	742.957	140.704	124.6	564.624	0.849498	0.688343	617.06	0.673988	0.490401	687.18	0.913617	1.28488	355.526	8.4036	7.32112	573.929	7.04225	5.21122	675.682	0.245644	0.282919	434.124	1.37466	1.16939	587.77	0.984614	1.07441	458.211
0.642518	0.00674	0.00674	0.52	116.436	79.0127	736.82	161.002	139.861	575.579	1.50814	1.25537	600.674	4.25459	3.90928	544.166	0.15667	0.299465	261.584	-0.0234496	0.310527	37.7578	0.378824	0.451722	419.311	-0.0266326	0.156333	85.179	2.23163	2.2883	487.616	1.28008	1.15732	553.039
0.643776	0.00675	0.00675	0.52	370.437	244.373	757.933	234.331	189.708	617.609	0.281788	0.345522	407.771	2.51937	2.14571	587.069	3.7284	3.02276	616.721	45.2415	32.8842	687.891	41.8644	31.9573	655.007	1.80688	1.27984	705.898	4.36105	3.71744	586.567	5.33661	5.0384	529.594
0.645436	0.00676	0.00676	0.52	228.965	155.712	735.219	222.926	195.103	571.303	0.210515	0.461018	228.315	1.63185	1.21887	669.412	0.707387	0.490007	721.813	7.4382	5.9733	622.62	7.68346	5.76871	665.96	0.339435	0.361866	469.007	2.16386	1.96756	549.884	1.36827	1.44597	473.133
0.646353	0.00677	0.00677	0.52	222.051	151.464	733.014	312.481	276.983	564.08	0.204192	0.563444	181.2	2.56063	1.83058	699.405	1.45896	1.4322	509.339	18.0438	14.2058	635.087	17.6099	14.1502	622.249	0.676286	0.719444	470.007	3.55387	3.40166	522.373	2.97261	2.64806	561.28
0.647478	0.00678	0.00678	0.52	176.797	119.976	736.799	185.731	165.163	562.263	0.456819	0.450811	506.664	1.98678	1.79082	554.712	1.67877	1.32545	633.285	16.2842	12.9025	631.048	13.4634	9.8275	684.984	0.749597	0.625602	599.101	2.01715	1.93068	522.395	1.95462	1.97991	493.614
0.649485	0.00679	0.00679	0.52	242.836	160.773	755.214	230.425	192.975	597.034	0.237607	0.349524	339.901	1.26169	0.830465	759.63	0.873874	0.854095	511.578	9.51187	8.16477	582.495	9.79936	7.19933	680.575	0.143419	0.348531	205.747	2.75817	2.07309	665.233	1.55655	1.57461	494.266
0.652182	0.0068	0.0068	0.603	257.429	173.982	739.815	246.814	213.271	578.641	0.795574	0.550811	722.184	2.66929	2.69555	495.129	3.05749	2.53412	603.265	35.2708	26.6662	661.34	29.8155	22.9181	650.479	1.63626	1.29902	629.806	3.66132	3.62881	504.479	4.37111	3.95232	552.98
0.655477	0.00681	0.00681	0.603	688.286	445.925	771.75	357.003	289.145	617.342	1.56755	0.920025	851.904	3.48106	3.51559	495.089	2.66428	2.25894	589.72	32.2582	24.5626	656.652	29.8889	22.9145	652.182	1.53107	0.981506	779.962	4.47892	3.87781	577.506	4.29172	3.27149	655.928
0.657245	0.00682	0.00682	0.603	285.347	188.706	756.063	233.262	199.031	585.994	0.833405	0.332923	1251.65	1.45958	1.5189	480.472	1.27575	1.14221	558.454	14.7235	11.2005	657.275	13.4234	9.79001	685.568	0.592196	0.495424	597.666	1.90484	2.00599	474.789	1.75253	1.8827	465.43
0.657305	0.00683	0.00683	0.603	292.575	196.566	744.215	254.974	213.412	597.375	0.424669	0.372861	569.474	1.82669	1.70578	535.441	1.13258	0.949348	596.505	8.08073	6.46064	625.381	8.72563	6.11254	713.748	0.340289	0.443596	383.557	3.2703	3.01903	541.616	1.50815	1.2713	593.151
0.658452	0.00684	0.00684	0.603	440.969	290.095	760.044	289.155	238.631	605.86	0.918029	0.85672	535.781	2.20201	1.90629	577.564	2.57963	2.26168	570.291	26.3788	19.8777	663.528	24.7537	19.3577	639.376	1.31144	0.785091	835.214	3.97069	3.1943	621.527	3.38651	2.80109	604.499
0.658864	0.00685	0.00685	0.603	281.868	187.26	752.611	285.418	238.968	597.19	0.429937	0.298306	720.63	2.17741	1.93639	562.233	2.20675	1.98426	556.063	24.658	16.5128	746.636	20.5337	14.2972	718.099	1.01101	0.936488	539.79	3.18203	3.03096	524.921	3.29414	3.32322	495.624
0.66383	0.00686	0.00686	0.603	1156.11	671.464	860.888	862.847	562.491	766.987	1.95685	1.29112	757.813	8.10813	5.44698	744.279	7.2634	4.99401	727.211	91.5496	57.6055	794.625	82.9481	52.1539	795.224	4.29295	3.3545	639.878	11.9176	8.32055	716.155	12.0101	8.04778	746.174
0.66411	0.00687	0.00687	0.603	365.472	242.027	755.024	229.603	194.563	590.049	0.489717	0.426975	573.472	1.80914	1.70622	530.159	1.78283	1.49671	595.584	26.2913	19.6207	669.988	23.1927	17.4624	664.073	1.05552	0.723063	729.897	3.98322	3.48804	570.982	3.61356	3.63875	496.538
0.665626	0.00688	0.00688	0.603	268.491	182.186	736.861	244.325	205.663	593.993	0.589971	0.571625	516.047	1.41808	1.17006	605.985	1.50127	1.56718	478.972	12.8945	9.28044	694.711	12.2327	8.41787	726.591	0.669291	0.596753	560.777	2.92417	2.64723	552.307	1.39013	1.40246	495.605
0.667028	0.00689	0.00689	0.603	393.345	265.443	740.921	240.045	209.041	574.159	0.0875913	0.824382	53.1254	2.22796	1.91154	582.767	1.43598	1.30722	549.249	20.5311	15.4965	662.444	19.0199	14.778	643.519	0.996026	0.918377	542.275	3.10484	2.66644	582.208	2.30653	2.65888	433.74
0.669664	0.0069	0.0069	0.603	214.694	147.78	726.397	190.978	169.387	563.732	0.0663179	0.228517	145.105	1.74378	1.49367	583.724	1.01091	0.793721	636.818	9.0417	6.97985	647.7	8.79433	7.78967	564.487	0.447155	0.451679	494.992	1.93439	2.14139	451.666	1.23228	0.998592	617.008
0.671359	0.00691	0.00691	0.603	238.109	156.961	758.495	185.127	152.738	606.03	0.656449	0.500806	655.392	1.72231	1.62787	529.008	1.1672	0.953818	611.856	11.1745	7.86546	710.35	10.3458	7.26401	712.125	0.607078	0.489162	620.528	2.74854	2.55579	537.708	1.42874	1.50161	475.735
0.673209	0.00692	0.00692	0.603	159.94	109.295	731.691	144.087	123.009	585.675	0.690358	0.50771	679.874	1.28993	1.10488	583.745	1.0551	0.807041	653.686	12.7364	10.0817	631.66	12.1596	8.77867	692.567	0.72086	0.488096	738.441	2.43573	2.08126	585.156	1.71211	1.62212	527.738
0.673524	0.00693	0.00693	0.603	188.769	125.82	750.155	173.671	147.894	587.146	0.147716	0.292738	252.302	1.0429	1.1377	458.34	1.16404	0.984548	591.153	11.8329	9.62466	614.717	9.30399	7.18316	647.625	0.386706	0.434966	444.524	2.17611	2.10448	517.017	1.31772	1.45438	453.016
0.674019	0.00694	0.00694	0.603	491.546	324.594	757.17	413.15	341.13	605.56	0.988965	0.622709	794.082	2.2624	2.08486	542.58	2.10631	1.47123	715.835	21.3267	15.2161	700.793	19.4679	15.1749	641.451	1.02739	0.886914	579.196	4.08709	3.20297	638.016	2.72553	2.34826	580.33
0.674218	0.00695	0.00695	0.603	188.92	125.445	752.998	169.667	147.532	575.018	0.236448	0.28457	415.448	1.28545	1.41925	452.86	0.309731	0.489953	316.082	5.33941	3.99297	668.602	4.66279	3.64754	639.169	0.337583	0.403092	418.741	1.33392	1.32076	504.982	1.10436	0.854857	645.933
0.676991	0.00696	0.00696	0.603	573.955	361.397	794.078	683.234	564.367	605.309	1.73067	1.48294	583.524	5.8677	4.60653	636.889	3.8535	3.27604	588.134	44.0649	32.629	675.241	42.5738	29.1108	731.238	2.44041	2.4046	507.445	9.16654	8.43435	543.405	6.57893	5.87157	560.236
0.67949	0.00697	0.00697	0.603	469.281	304.733	769.988	315.528	263.626	598.439	0.841542	0.670442	627.602	2.72156	2.4566	553.929	4.38027	3.02546	723.901	57.6171	41.5355	693.59	47.1916	34.2224	689.485	2.02294	1.77097	571.141	4.71565	4.21915	558.839	5.77841	5.12558	563.683
0.679816	0.00698	0.00698	0.603	234.376	153.734	762.278	221.511	180.099	614.971	0.161977	0.338294	239.403	2.40486	2.09803	573.123	2.40948	2.08079	578.982	25.3891	18.499	686.228	22.5586	17.5226	643.701	1.01349	0.958084	528.917	4.13583	3.73399	553.809	3.46987	3.10675	558.44
0.680593	0.00699	0.00699	0.603	332.181	220.372	753.681	256.842	214.187	599.573	0.925602	0.467838	989.233	2.05511	2.01646	509.586	1.41012	1.21468	580.448	15.7406	11.4099	689.777	12.9111	8.45561	763.462	0.82188	0.656812	625.659	3.08001	2.92661	526.209	2.14852	2.05187	523.552
0.682922	0.007	0.007	0.603	107.993	73.3977	735.673	120.277	107.184	561.078	0.127897	0.144606	442.226	0.894428	0.759337	588.953	1.13063	1.02855	549.622	15.6594	12.202	641.672	14.8226	11.5857	639.693	0.515432	0.364152	707.715	1.67686	1.57612	531.957	1.73216	1.96822	440.03
0.683186	0.00701	0.00701	0.603	241.528	159.645	756.452	184.157	156.188	589.534	0.180681	0.193175	467.662	1.78305	1.74035	512.269	1.02653	0.925609	554.515	10.6049	7.24895	731.478	8.96405	7.36571	608.499	0.654812	0.489325	669.097	2.80074	2.15735	649.116	1.46865	1.57083	467.475
0.685349	0.00702	0.00702	0.603	431.761	284.037	760.044	315.782	258.007	611.964	1.02163	0.710052	719.404	2.23146	1.79736	620.759	2.59909	2.06269	630.026	29.084	22.0447	659.661	25.8512	20.2858	637.174	1.25227	0.825549	758.45	3.92083	3.50354	559.553	3.68152	3.42725	537.095
0.687016	0.00703	0.00703	0.603	157.106	110.892	708.372	124.984	114.776	544.473	0.474196	0.261715	905.941	0.626786	0.860018	364.403	1.01876	1.0285	495.265	11.1039	8.36363	663.821	9.61521	8.66205	555.019	0.41007	0.775214	264.488	1.72593	1.83413	470.504	1.09336	1.4212	384.663
0.688322	0.00704	0.00704	0.603	244.176	161.716	754.951	206.488	166.82	618.893	0.0730299	0.227402	160.575	1.22092	0.956098	638.492	0.505149	0.607078	416.05	6.36255	5.0738	627	6.11187	4.43714	688.718	0.428284	0.262496	815.791	3.15774	2.5885	609.956	0.88991	0.935807	475.477
0.688643	0.00705	0.00705	0.603	213.237	146.159	729.468	164.777	142.951	576.338	0.357543	0.446878	400.046	1.29702	1.08742	596.375	0.552484	0.642733	429.793	9.99119	8.22233	607.564	8.23251	7.00127	587.93	0.554718	0.540901	512.773	1.9467	1.9676	494.69	1.16636	1.35503	430.379
0.689362	0.00706	0.00706	0.603	200.281	135.547	738.788	254.826	216.741	587.858	0.641674	0.563516	569.348	2.57073	2.37349	541.55	1.79401	1.42469	629.616	19.0753	14.9919	636.185	16.4312	13.0355	630.248	0.977738	0.791725	617.473	4.00345	4.30142	465.363	2.74681	2.42141	567.193
0.689726	0.00707	0.00707	0.603	114.778	78.8218	728.087	92.7299	78.643	589.562	-0.0347183	0.284455	61.0262	0.49197	0.460646	534	0.596263	0.880362	338.646	7.754	5.41481	715.999	5.61372	4.24193	661.695	0.735934	0.716041	513.891	1.23039	1.14154	538.918	0.625207	0.806626	387.545
0.691602	0.00708	0.00708	0.603	190.018	130.885	725.897	141.262	127.446	554.205	0.169554	0.176756	479.629	1.10389	1.25265	440.622	1.0312	0.708283	727.955	10.3898	7.51122	691.621	11.0291	8.4487	652.708	0.646976	0.601748	537.581	2.45735	2.0625	595.723	1.38404	1.5592	443.83
0.691944	0.00709	0.00709	0.603	212.097	141.473	749.603	161.788	138.548	583.872	0.561522	0.57533	488	2.83784	2.38459	595.036	1.40136	1.50093	466.83	16.776	12.0562	695.743	13.7745	11.0224	624.84	0.912894	0.510306	894.458	3.80308	2.9327	648.393	2.4363	2.57991	472.168
0.692319	0.0071	0.0071	0.603	239.08	161.399	740.647	209.113	174.483	599.235	0.357473	0.59429	300.756	1.49007	1.25858	591.965	0.660318	0.75205	439.012	10.4109	7.63512	681.777	9.73388	7.17201	678.602	0.335101	0.29131	575.162	2.68147	2.39367	560.115	1.58472	1.27119	623.319
0.693626	0.00711	0.00711	0.603	274.238	185.4	739.586	176.441	153.181	575.925	0.0829667	0.427473	97.0431	1.66794	1.66159	501.908	2.18863	1.58433	690.711	25.6978	20.88	615.37	23.7752	17.8738	665.084	0.931381	0.73041	637.574	2.51697	2.92411	430.382	3.2872	3.06843	535.649
0.694063	0.00712	0.00712	0.603	339.614	230.082	738.029	568.074	479.119	592.832	1.62563	1.14204	711.721	4.76565	4.02297	592.305	3.75395	3.63993	515.663	48.6453	37.1087	655.444	46.0915	35.8277	643.238	2.13742	1.67359	638.576	6.12235	5.66028	540.817	5.99778	5.72507	523.818
0.694984	0.00713	0.00713	0.603	147.104	101.241	726.5	127.092	112.332	565.697	0.3389	0.442698	382.767	0.440717	0.736955	299.012	0.754427	1.00918	373.78	8.47145	7.10572	596.1	7.49834	5.96567	628.457	0.149263	0.183781	406.09	1.56092	1.16587	669.42	0.926642	0.883666	524.317
0.695922	0.00714	0.00714	0.603	371.265	251.376	738.465	266.016	227.484	584.691	0.308983	0.465809	331.663	1.67079	1.66492	501.763	1.54594	1.48122	521.848	24.0368	18.3881	653.595	24.9531	19.0968	653.333	1.38551	1.03229	671.082	2.69055	2.18946	614.434	3.04284	2.79062	545.191
0.697128	0.00715	0.00715	0.603	200.818	134.672	745.583	153.339	131.051	585.036	0.298961	0.489368	305.456	1.40171	1.44167	486.143	0.961001	0.745886	644.201	8.66659	6.63828	652.774	8.03581	6.63398	605.655	0.270499	0.254344	531.76	2.24404	1.97412	568.364	1.19261	1.21434	491.054
0.697379	0.00716	0.00716	0.603	259.761	175.196	741.345	241.087	204.069	590.7	0.44989	0.248291	905.974	1.50204	1.24409	603.668	1.62453	1.59033	510.755	16.3991	13.1171	625.102	13.4909	10.8035	624.374	0.537202	0.437833	613.479	3.28092	3.02853	541.669	1.97045	1.80229	546.654
0.698319	0.00717	0.00717	0.603	282.119	188.728	747.422	180.139	150.436	598.722	0.507072	0.526757	481.315	2.1	2.00003	524.993	0.55924	0.557469	501.588	8.6384	6.49393	665.113	7.52399	6.85047	549.159	0.591144	0.576539	512.666	2.69902	2.65155	508.952	1.62542	1.75105	464.127
0.698779	0.00718	0.00718	0.603	406.744	272.177	747.206	261.157	220.304	592.721	0.378051	0.514992	367.045	2.2938	2.1123	542.962	1.67334	1.51993	550.466	19.8341	15.649	633.719	18.0379	14.7194	612.724	0.828715	0.868355	477.175	3.86678	3.68333	524.903	3.04812	2.75598	553.001
0.699641	0.00719	0.00719	0.603	217.797	148.679	732.441	191.962	162.868	589.319	0.61938	0.272235	1137.58	1.74741	1.70152	513.487	1.13733	0.910074	624.857	13.041	9.96347	654.441	9.81056	7.73108	634.488	0.535211	0.454329	589.012	2.91201	3.20204	454.712	1.95032	2.06928	471.256
0.700305	0.0072	0.0072	0.603	369.78	246.166	751.079	260.483	213.473	610.109	1.10749	0.508596	1088.77	2.86134	2.44723	584.607	1.6801	1.38847	605.019	23.6508	18.046	655.292	25.5104	20.1457	633.146	0.994396	1.03497	480.4	3.22291	2.46333	654.177	3.38971	3.53921	478.879
0.700742	0.00721	0.00721	0.603	371.422	249.297	744.938	323.642	273.777	591.068	1.27106	0.694369	915.261	3.1273	2.80455	557.541	4.03323	3.03037	665.467	43.22	32.172	671.702	39.2684	29.8115	658.611	2.30532	2.21886	519.485	5.09589	4.91154	518.767	4.61139	4.61296	499.829
0.700764	0.00722	0.00722	0.603	471.678	313.185	753.034	379.991	327.789	579.627	1.12644	1.16069	485.246	4.32937	3.99512	541.832	2.70535	2.25198	600.66	38.7628	28.961	669.224	37.9185	28.906	655.892	1.91489	2.02395	473.058	6.51596	5.5667	585.262	5.79357	4.24273	682.764
0.703401	0.00723	0.00723	0.603	277.18	186.377	743.599	197.472	163.48	603.964	0.543786	0.610488	445.37	1.63768	1.96959	415.742	1.4584	1.09459	666.187	14.239	10.2986	691.311	12.9384	8.89541	727.252	0.459999	0.418193	549.984	2.49252	2.61556	476.479	1.84822	1.98435	465.698
0.704532	0.00724	0.00724	0.603	216.458	143.632	753.517	232.437	203.971	569.78	0.47424	0.402976	588.421	3.12673	2.65783	588.211	2.57322	2.0329	632.894	25.6253	20.2865	631.586	23.2642	16.7008	696.502	0.98164	0.924651	530.816	3.90548	3.68137	530.439	3.39872	3.82609	444.15
0.704545	0.00725	0.00725	0.603	141.077	93.5116	754.33	116.547	100.755	578.366	0.0825168	0.179139	230.315	1.28	0.844513	757.834	2.37356	1.9981	593.954	30.0117	23.3361	643.033	29.2448	22.3455	654.378	1.45728	1.57165	463.613	3.34319	2.00637	833.144	4.68251	2.89249	809.426
0.704936	0.00726	0.00726	0.603	277.372	184.429	751.976	233.767	192.874	606.009	0.550468	0.469987	585.621	1.68973	1.40467	601.47	1.50704	1.10494	681.952	14.1249	10.4769	674.099	12.7121	9.30415	683.144	0.670334	0.491932	681.328	2.53663	2.09423	605.622	2.00059	1.93088	518.051
0.704982	0.00727	0.00727	0.603	290.456	197.072	736.928	252.936	221.427	571.15	0.63289	0.554325	570.865	0.93211	0.82693	563.597	0.776464	0.743112	522.441	8.73512	6.42741	679.521	8.90397	7.85766	566.579	0.464918	0.377851	615.213	2.19569	2.0225	542.816	1.31492	1.26376	520.241
0.706303	0.00728	0.00728	0.603	179.475	123.369	727.39	165.705	144.142	574.798	0.398215	0.464845	428.331	1.61955	1.33619	606.031	0.610519	0.576393	529.603	7.80435	5.65186	690.423	6.17456	4.87516	633.267	0.0900933	0.251718	178.957	2.46494	2.2049	558.967	0.947757	0.846001	560.139
0.70691	0.00729	0.00729	0.603	371.928	248.748	747.602	322.857	270.614	596.528	0.675359	1.00125	337.259	3.66252	3.70549	494.201	5.62726	4.23827	663.864	79.5876	60.3296	659.606	78.6372	59.8744	656.685	3.78828	2.75065	688.616	5.58653	4.47765	623.824	8.57361	8.23417	520.612
0.709353	0.0073	0.0073	0.603	166.532	112.377	740.949	124.146	107.485	577.503	0.306973	0.250576	612.535	0.502735	0.63462	396.091	0.72706	0.416292	873.258	6.16815	4.74166	650.421	5.28662	3.44039	768.317	0.232489	0.161531	719.644	1.86468	1.66294	560.658	0.6414	0.746494	429.608
0.711568	0.00731	0.00731	0.603	212.129	145.261	730.166	177.509	152.77	580.965	0.574541	0.497403	577.541	1.42954	0.804347	888.634	0.730584	0.516412	707.365	8.59212	6.70489	640.736	8.45638	6.75653	625.793	0.390974	0.364857	535.791	1.92355	1.70144	565.271	0.976615	1.11677	437.248
0.711688	0.00732	0.00732	0.603	151.104	101.929	741.227	117.394	98.7941	594.135	-0.0327735	0.319428	51.3003	0.933351	0.934474	499.399	1.01992	0.789629	645.82	12.8898	9.66039	667.144	10.6981	8.15076	656.266	0.569955	0.66787	426.696	1.93972	1.64115	590.963	1.46461	1.66243	440.504
0.711986	0.00733	0.00733	0.603	123.706	83.8554	737.614	106.957	92.1877	580.106	0.146507	0.423349	173.034	1.30367	1.63573	398.498	1.63621	1.40674	581.561	16.1493	12.2247	660.519	15.3158	11.9426	641.224	0.815423	0.633988	643.091	2.05304	1.96818	521.56	1.97731	1.86498	530.116
0.712898	0.00734	0.00734	0.603	293.116	193.177	758.674	251.745	213.309	590.094	0.519354	0.421388	616.242	1.31123	1.53678	426.615	0.283955	0.31495	450.794	6.0662	4.47432	677.891	5.45452	4.5257	602.617	0.422843	0.668911	316.068	3.48037	2.39357	727.025	0.809854	0.890553	454.692
0.714349	0.00735	0.00735	0.603	169.396	112.689	751.605	141.075	114.97	613.528	0.434863	0.194071	1120.37	1.14462	0.803888	711.926	0.866533	0.683819	633.598	10.7343	8.19907	654.602	9.62924	6.70811	717.731	0.891649	0.398532	1118.67	2.45666	2.21705	554.04	1.33351	1.5353	434.281
0.715434	0.00736	0.00736	0.603	339.415	213.101	796.372	217.983	177.669	613.452	0.347758	0.555031	313.278	2.0573	1.66036	619.534	2.08739	1.94034	537.893	28.2948	21.0045	673.542	26.6869	17.9409	743.748	1.18989	1.00293	593.204	3.05597	2.60571	586.398	3.3108	2.87734	575.325
0.715445	0.00737	0.00737	0.603	157.75	73.3305	1075.61	144.374	72.3484	997.772	1.99762	1.47821	675.689	4.81901	2.74049	879.224	0.982248	0.478252	1026.91	10.4813	4.59772	1139.84	9.53864	4.49652	1060.67	1.04815	0.70315	745.324	4.74996	2.54241	934.144	5.82966	2.72906	1068.07
0.715746	0.00738	0.00738	0.603	370.444	166.257	1114.07	309.74	164.448	941.759	0.694158	0.424461	817.694	2.57115	1.84381	697.24	1.08133	0.526646	1026.62	12.4934	6.46714	965.91	11.099	4.78983	1158.6	0.569673	0.412505	690.504	3.49046	2.13226	818.487	1.79906	0.944352	952.535
0.716852	0.00739	0.00739	0.603	154.851	106.245	728.742	119.465	103.166	578.993	0.492836	0.399276	617.162	1.05266	1.10225	477.503	1.27755	1.22609	520.986	14.6215	11.3885	641.94	13.0876	11.3334	577.39	0.644749	0.575659	560.009	1.7037	1.72938	492.576	1.68867	1.62184	520.604
0.717974	0.0074	0.0074	0.603	208.466	139.456	747.43	156.181	128.271	608.792	0.204381	0.402642	253.799	1.58001	1.46331	539.876	1.24274	1.09106	569.507	13.7034	10.3399	662.65	12.5846	9.62625	653.662	0.737582	0.629015	586.3	3.0822	2.73245	564	2.03408	2.29365	443.416
0.719656	0.00741	0.00741	0.603	212.768	140.646	756.395	199.201	166.438	598.426	0.422128	0.679754	310.5	1.82801	1.65179	553.343	2.2967	1.9834	578.982	23.2783	16.3619	711.355	23.2125	18.0992	641.257	0.865489	0.785808	550.7	3.38182	2.46988	684.613	3.13064	2.85726	547.839
0.722839	0.00742	0.00742	0.603	342.911	229.241	747.928	292.597	249.726	585.836	0.595785	0.560791	531.2	2.65716	2.06068	644.727	1.2866	0.849516	757.256	18.9395	13.6984	691.303	18.8207	15.51	606.731	1.02766	0.824964	622.852	2.50102	2.48314	503.601	2.32737	2.46269	472.525
0.723075	0.00743	0.00743	0.603	238.3	157.014	758.849	212.683	171.795	619.002	-0.0281907	0.468988	30.0548	1.1327	0.929263	609.464	0.418395	0.238101	878.607	7.30843	5.6942	641.744	6.6371	5.36879	618.118	0.173354	0.340658	254.44	2.61167	2.3335	559.605	1.42369	1.6182	439.901
0.725608	0.00744	0.00744	0.603	234.271	162.68	720.039	168.412	150.912	557.982	0.439918	0.44193	497.723	1.14164	1.22055	467.674	1.53224	1.77316	432.065	20.9062	16.4368	635.957	18.8102	15.1997	618.768	1.24231	0.811998	764.973	2.19919	1.94509	565.318	2.07269	1.81745	570.22
0.72856	0.00745	0.00745	0.603	333.878	220.642	756.605	314.426	262.864	598.077	0.420018	0.552941	379.804	1.21928	0.933016	653.407	1.21359	0.730844	830.268	13.5321	9.19036	736.209	12.9282	10.2197	632.512	0.523762	0.469364	557.949	3.39937	2.8473	596.945	1.83673	1.55209	591.695
0.729303	0.00746	0.00746	0.603	139.142	96.12	723.792	130.41	115.96	562.307	0.184725	0.39527	233.669	1.43158	1.40983	507.716	2.07897	1.92251	540.691	25.9354	20.3265	637.97	23.4937	18.6169	630.979	1.13452	1.13785	498.535	2.08807	2.0838	501.024	2.65973	2.28195	582.775
0.731157	0.00747	0.00747	0.603	238.651	156.832	760.848	195.914	158.074	619.69	0.281312	0.327607	429.344	1.44685	1.28334	563.704	0.453081	0.324027	699.142	5.36966	4.2489	631.887	4.82657	3.62396	665.924	0.246534	0.154848	796.054	2.83346	2.03957	694.624	0.813358	0.763028	532.98
0.732244	0.00748	0.00748	0.603	375.586	253.165	741.781	309.775	267.531	578.951	0.753249	0.742376	507.323	1.98315	2.07074	478.852	1.01574	1.14206	444.696	14.3373	11.9728	598.743	13.0752	9.94546	657.344	0.617064	0.824512	374.2	4.49154	3.75046	598.799	1.65842	1.56917	528.438
0.732885	0.00749	0.00749	0.603	181.044	122.897	736.57	156.737	131.791	594.643	0.539975	0.492187	548.546	1.15534	1.252	461.398	1.10038	1.06919	514.588	10.8395	8.26244	655.949	10.2536	8.37263	612.326	0.587402	0.359013	818.079	1.92648	1.77959	541.272	1.52339	1.84607	412.603
0.733632	0.0075	0.0075	0.603	301.889	202.323	746.056	203.433	175.614	579.203	0.509505	0.614496	414.571	1.65057	1.43555	574.891	0.409863	0.34942	586.491	6.57613	4.94025	665.566	7.0344	5.93649	592.471	0.420761	0.282373	745.044	2.76469	2.24404	616.006	1.3258	0.998608	663.825
0.733987	0.00751	0.00751	0.603	256.93	172.454	744.925	241.202	209.315	576.17	0.850676	0.483273	880.12	1.91601	1.64464	582.503	3.20451	2.50308	640.113	32.9517	25.3181	650.754	29.5988	23.1094	640.405	1.24711	1.0358	602.004	3.18897	3.17275	502.556	3.07939	2.99771	513.624
0.735746	0.00752	0.00752	0.603	364.541	242.404	751.927	283.766	236.41	600.155	0.672477	0.67336	499.344	1.50162	1.45962	514.386	1.46739	1.28088	572.802	12.6064	9.63108	654.464	11.4675	8.18246	700.736	0.540592	0.441387	612.38	3.82861	3.34095	572.982	1.67246	1.43875	581.221
0.735994	0.00753	0.00753	0.603	472.685	308.435	766.265	318.357	259.811	612.669	0.5565	0.87194	319.116	2.80418	2.59864	539.548	3.45609	2.42287	713.222	42.5945	30.383	700.959	41.913	31.4767	665.779	2.14425	1.75088	612.335	3.64759	3.04366	599.21	4.63548	3.85294	601.552
0.738967	0.00754	0.00754	0.603	342.649	234.665	730.08	276.664	237.728	581.893	0.502308	0.570459	440.267	2.53888	2.18954	579.773	3.31375	2.69433	614.949	48.5148	37.4863	647.1	46.6651	35.5504	656.324	2.38717	1.56841	761.015	4.25207	3.79883	559.656	4.81955	4.46437	539.78
0.740092	0.00755	0.00755	0.603	427.199	278.898	765.87	293.863	237.904	617.609	0.809625	0.924794	437.732	2.92615	2.09232	699.261	1.7076	1.25454	680.568	26.5172	19.6534	674.62	25.4611	18.1996	699.498	1.53663	1.11626	688.296	3.79929	3.13423	606.096	3.57313	2.75306	648.939
0.741752	0.00756	0.00756	0.603	199.976	134.026	746.035	160.071	139.886	572.147	0.00539998	0.254457	10.6108	1.58321	1.39486	567.516	0.616743	0.476317	647.408	5.10502	4.38422	582.205	5.83572	3.97562	733.937	0.227899	0.27034	421.504	2.32227	2.18138	532.294	0.952856	0.949946	501.532
0.742835	0.00757	0.00757	0.603	237.58	157.005	756.602	216.572	178.218	607.602	0.120149	0.374031	160.614	1.48108	1.28171	577.778	3.43616	3.04617	564.014	41.2211	29.3661	701.849	38.428	28.8019	667.11	1.81839	1.49502	608.148	3.63932	3.22657	563.961	4.77337	4.57253	521.961
0.743712	0.00758	0.00758	0.603	382.24	255.842	747.023	329.521	270.728	608.584	0.434718	0.514177	422.732	3.13391	2.75951	567.838	1.84921	1.84939	499.952	23.0426	16.2254	710.079	23.1422	17.8871	646.895	1.08137	1.07333	503.749	4.01993	3.94056	510.072	3.20042	2.57014	622.617
0.744066	0.00759	0.00759	0.603	161.951	108.779	744.406	133.287	112.959	589.978	0.183762	0.447312	205.407	1.1528	0.940118	613.115	1.11731	1.03259	541.025	8.43552	6.85768	615.042	8.16585	6.2382	654.504	0.418409	0.251841	830.7	1.8862	1.58	596.897	1.50496	1.01765	739.434
0.744124	0.0076	0.0076	0.603	176.31	119.287	739.015	173.349	150.546	575.734	0.433953	0.555391	390.673	1.48536	0.985866	753.328	2.68804	2.40837	558.064	36.9534	29.2138	632.465	34.348	25.768	666.485	1.75694	1.23826	709.442	2.28484	1.94646	586.924	4.06755	4.03497	504.036
0.744283	0.00761	0.00761	0.603	338.125	219.913	768.77	402.837	330.16	610.063	1.04564	0.64686	808.239	3.72776	3.05843	609.423	4.48404	3.72317	602.181	52.6522	38.6449	681.23	49.544	36.3573	681.349	2.36741	1.49493	791.814	6.83707	5.50463	621.029	6.91093	6.18462	558.719
0.744774	0.00762	0.00762	0.603	177.083	123.037	719.631	121.487	106.652	569.547	0.416681	0.357194	583.27	0.922782	0.901755	511.659	0.605648	0.690452	438.588	8.22565	6.46871	635.804	7.95625	7.14258	556.959	0.400436	0.285437	701.443	1.46688	1.84886	396.7	1.06321	0.769119	691.19
0.74888	0.00763	0.00763	0.603	213.201	145.176	734.285	217.409	186.619	582.494	0.36545	0.619412	294.997	2.16577	1.86329	581.167	2.05226	2.03855	503.363	22.823	16.9747	672.265	19.4957	15.1166	644.842	1.03983	0.945326	549.984	2.65743	2.23051	595.701	2.54962	2.63736	483.366
0.749446	0.00764	0.00764	0.603	257.438	172.502	746.189	242.025	212.816	568.624	0.722138	0.749892	481.494	2.95527	2.08949	707.174	1.82723	1.31969	692.293	21.7351	17.5186	620.343	20.73	16.482	628.867	0.849139	0.764768	555.161	2.80262	3.14286	445.872	3.31048	2.55349	648.228
0.750022	0.00765	0.00765	0.603	331.082	218.727	756.839	211.812	169.43	625.071	0.678406	0.450823	752.408	2.20171	1.97675	556.904	0.885579	0.640599	691.211	9.82062	8.51526	576.648	8.68486	6.38205	680.413	0.500805	0.528315	473.964	3.25603	3.24989	500.945	1.70027	1.33607	636.295
0.752088	0.00766	0.00766	0.603	242.798	163.589	742.097	173.307	150.281	576.612	0.541133	0.369377	732.493	2.22531	1.90401	584.375	2.68431	2.08011	645.234	28.2382	21.5735	654.465	25.0965	17.9905	697.49	1.25906	1.07072	587.954	2.56043	2.67758	478.125	3.01492	2.86891	525.448
0.752506	0.00767	0.00767	0.603	292.719	197.179	742.268	217.25	187.119	580.513	0.132918	0.503738	131.932	1.76001	1.68104	523.49	1.93478	1.33246	726.019	21.1429	16.0953	656.801	18.4102	14.5727	631.666	0.813215	0.686867	591.975	2.1168	2.01828	524.407	2.57918	2.46814	522.494
0.755857	0.00768	0.00768	0.708	484.485	316.95	764.292	376.358	302.048	623.01	0.836664	0.79321	527.391	3.62165	2.9907	605.485	1.88221	1.49617	629.01	16.9346	12.6479	669.46	16.7152	11.9859	697.289	0.938853	0.42555	1103.1	5.3852	4.58152	587.709	2.78857	2.54711	547.4
0.757319	0.00769	0.00769	0.708	160.381	109.03	735.489	110.916	96.553	574.38	-0.188351	0.401623	234.487	1.09308	1.1034	495.324	1.13268	1.0335	547.983	15.1956	11.7132	648.651	13.306	10.6992	621.821	0.755195	0.536219	704.185	1.5931	1.41496	562.949	1.87804	2.25556	416.312
0.75748	0.0077	0.0077	0.708	162.157	110.627	732.896	122.636	106.262	577.043	0.234629	0.491719	238.581	1.36607	1.09544	623.528	0.56411	0.76092	370.676	8.29513	6.02863	687.977	7.55736	6.17253	612.176	0.333836	0.345048	483.753	2.06367	1.47333	700.341	1.40183	1.09634	639.318
0.759082	0.00771	0.00771	0.708	164.514	109.452	751.539	133.167	115.985	574.07	-0.0619628	0.413472	74.9299	0.900248	0.977528	460.471	0.742087	0.694697	534.109	6.76318	5.35539	631.438	5.61764	3.97452	706.707	0.081698	0.142457	286.745	1.49737	1.76866	423.307	1.26211	1.52218	414.573
0.759305	0.00772	0.00772	0.708	98.9836	66.3284	746.163	83.5411	71.1605	586.991	0.18663	0.172073	542.297	1.15985	0.68251	849.695	0.447089	0.395492	565.231	4.67439	3.35552	696.521	4.74158	3.83017	618.978	0.40015	0.347471	575.804	1.16969	1.5081	387.804	1.09221	0.829545	658.32
0.760106	0.00773	0.00773	0.708	313.088	205.461	761.914	236.111	192.319	613.852	0.00326116	0.103734	15.7189	1.47599	1.48377	497.377	1.80039	1.63036	552.147	18.3797	13.2293	694.659	18.428	13.088	704.002	0.762432	0.576687	661.045	3.15873	2.56848	614.902	2.35445	2.31188	509.207
0.760427	0.00774	0.00774	0.708	157.372	107.096	734.719	95.2055	81.8743	581.412	0.0433247	0.357664	60.5662	1.11478	1.00245	556.031	1.15661	0.811874	712.309	10.9659	8.80525	622.69	10.0799	7.62956	660.582	0.478541	0.462206	517.67	2.12104	1.88317	563.155	1.84298	1.56498	588.818
0.761498	0.00775	0.00775	0.708	508.495	326.784	778.029	494.359	394.878	625.964	1.60955	1.59076	505.906	6.2238	5.12726	606.933	4.80424	4.5696	525.674	52.9591	37.8174	700.195	47.7625	33.7053	708.53	2.36683	1.8324	645.825	8.07983	7.44591	542.568	7.50318	7.21986	519.621
0.761614	0.00776	0.00776	0.708	454.019	303.58	747.775	292.945	240.76	608.376	0.974753	0.663617	734.424	3.92358	3.69937	530.304	3.40581	2.85112	597.276	42.7238	31.3996	680.324	42.9491	30.7237	698.957	1.88691	1.96342	480.518	4.15468	3.58198	579.941	5.22917	4.43722	589.24
0.763759	0.00777	0.00777	0.708	156.485	107.344	728.897	154.558	135.073	572.126	0.272077	0.307914	441.806	0.760879	0.621331	612.298	0.851655	0.804971	528.997	10.1986	8.47221	601.883	9.24861	7.28506	634.765	0.438057	0.401413	545.645	1.4076	1.37248	512.794	1.24393	1.12914	550.831
0.763979	0.00778	0.00778	0.708	209.964	141.531	741.759	199.006	166.734	596.778	0.340141	0.41983	405.094	1.54011	1.21934	631.535	1.08497	1.01549	534.21	11.4828	7.96826	720.536	10.0185	7.59385	659.644	0.348984	0.473036	368.877	2.62015	2.21865	590.483	1.84071	1.38556	664.247
0.768447	0.00779	0.00779	0.708	264.869	177.294	746.978	260.118	223.155	582.82	0.395338	0.649966	304.122	2.25947	1.86902	604.453	3.39705	3.00087	566.01	35.7653	27.1782	657.977	32.7338	25.6758	637.445	1.24312	1.17222	530.243	3.4677	3.42061	506.884	3.61724	3.40794	530.708
0.768864	0.0078	0.0078	0.708	153.252	106.548	719.171	93.1126	84.1263	553.41	-0.051829	0.276615	93.6843	1.46005	1.16748	625.302	1.56534	1.36063	575.227	21.6907	17.0683	635.408	22.9957	19.4269	591.851	1.12443	0.899937	624.725	2.04186	1.35532	753.274	2.27894	2.28287	499.14
0.769768	0.00781	0.00781	0.708	282.685	191.226	739.14	300.319	266.352	563.763	0.689314	0.97877	352.133	2.782	2.33252	596.351	2.55275	2.41435	528.662	28.2484	20.8554	677.243	21.57	16.0008	674.031	1.27662	0.884469	721.687	4.50887	4.12611	546.383	3.8727	3.71591	521.097
0.773317	0.00782	0.00782	0.708	125.91	84.6721	743.516	152.962	135.888	562.826	0.441196	0.342465	644.148	1.68387	1.55341	541.992	1.73955	1.59179	546.413	18.4203	14.8643	619.617	17.8819	14.2131	629.061	0.78763	0.859713	458.077	2.482	2.22385	558.041	2.08637	2.15288	484.551
0.773331	0.00783	0.00783	0.708	282.28	190.27	741.788	272.802	235.326	579.626	0.574953	0.736404	390.379	3.02833	3.20134	472.978	2.61234	2.04296	639.352	29.3435	23.7243	618.428	26.1751	20.474	639.227	1.16149	1.02003	569.342	5.9763	4.29892	695.094	4.5651	3.41083	669.207
0.773361	0.00784	0.00784	0.708	88.1425	60.2422	731.568	104.705	96.9117	540.206	0.586449	0.389897	752.056	0.978216	0.762901	641.116	1.17844	1.03598	568.755	12.2535	10.3112	594.184	12.8238	10.0524	637.845	0.668554	0.446617	748.464	1.40571	0.845574	831.215	1.97059	1.41168	697.961
0.773483	0.00785	0.00785	0.708	122.485	82.9054	738.703	136.864	122.553	558.385	0.605057	0.263854	1146.57	1.14777	0.60231	952.811	1.23305	0.971471	634.629	10.2606	7.509	683.217	8.59874	6.45629	665.92	0.535715	0.34256	781.927	1.49033	1.07095	695.798	1.08134	1.39648	387.167
0.773748	0.00786	0.00786	0.708	461.649	308.932	747.17	249.288	212.608	586.263	0.663495	0.445118	745.303	2.70485	2.21712	609.99	2.01117	2.08571	482.132	25.3858	19.9082	637.571	25.0174	17.5979	710.806	1.26888	0.980186	647.267	2.72754	2.48888	547.945	2.81417	2.70351	520.466
0.775753	0.00787	0.00787	0.708	115.733	78.6437	735.808	86.2652	77.5688	556.056	0.31793	0.314126	506.056	0.672531	0.463743	725.112	0.7784	0.767652	507.001	5.62503	4.6504	604.79	5.51255	4.80181	574.007	0.56925	0.512963	554.864	1.2534	1.04518	599.61	0.904777	0.722059	626.526
0.777454	0.00788	0.00788	0.708	204.144	138.099	739.121	129.333	108.244	597.415	0.396952	0.516861	384.002	2.00473	1.35467	739.931	0.923841	0.711788	648.958	10.1262	8.37015	604.901	8.69358	6.14689	707.152	0.505191	0.63081	400.431	2.53622	2.31255	548.36	1.52929	1.50188	509.126
0.778391	0.00789	0.00789	0.708	160.512	106.467	753.815	156.053	138.066	565.139	0.512961	0.329813	777.654	1.32355	1.29839	509.686	0.631183	0.657421	480.045	6.80738	4.75783	715.388	7.08692	5.97715	592.834	0.489507	0.460313	531.71	1.78636	1.59968	558.35	1.08842	1.1269	482.925
0.779023	0.0079	0.0079	0.708	391.398	255.176	766.917	330.011	269.996	611.141	0.757019	0.565366	669.495	3.09051	2.59478	595.525	1.09862	0.802084	684.853	13.98	9.77403	715.163	12.0507	8.73371	689.897	0.781389	0.55904	698.868	4.14318	3.92076	528.364	2.49427	2.33204	534.782
0.781588	0.00791	0.00791	0.708	228.985	156.488	731.636	165.661	144.108	574.781	0.280119	0.504084	277.85	1.38131	1.17193	589.333	1.33696	1.09058	612.958	18.3366	15.1005	607.149	18.9045	14.5691	648.788	0.771573	0.771751	499.885	2.10253	1.80367	582.846	2.23488	2.06967	539.911
0.78312	0.00792	0.00792	0.708	288.421	189.417	761.339	204.376	168.405	606.8	0.631748	0.416982	757.525	1.4348	1.22876	583.843	0.894465	0.671675	665.847	13.3078	10.5009	633.649	12.5268	10.273	609.695	0.492432	0.551067	446.799	2.9047	2.50273	580.306	1.84162	1.59289	578.076
0.785316	0.00793	0.00793	0.708	326.486	216.129	755.304	282.266	234.325	602.294	0.26935	0.311759	431.985	1.98486	1.62819	609.529	1.70826	1.22172	699.119	19.6396	14.3196	685.757	16.9496	13.2612	639.068	0.690845	0.599879	575.82	4.3136	3.32468	648.724	2.89782	2.24353	645.816
0.78635	0.00794	0.00794	0.708	390.85	252.083	775.241	293.869	237.492	618.691	0.569013	0.285928	995.029	2.64688	2.0112	658.035	1.609	1.25379	641.654	18.5249	12.6847	730.206	17.5056	13.0865	668.84	0.707408	0.466834	757.666	3.67495	3.2552	564.473	2.11319	1.97754	534.297
0.786982	0.00795	0.00795	0.708	699.235	441.86	791.24	513.182	409.253	626.974	1.46872	1.33643	549.494	4.48544	3.54797	632.114	5.56121	4.35015	639.197	63.9356	46.7972	683.114	60.1009	42.3812	709.051	2.53393	1.85527	682.9	7.45001	5.86348	635.289	8.0925	7.41977	545.334
0.786999	0.00796	0.00796	0.708	401.739	261.975	766.752	301.778	243.111	620.66	0.830814	0.647827	641.232	2.68849	2.27463	590.973	1.90143	1.54457	615.521	23.4388	16.7784	698.48	24.3708	17.6588	690.049	1.22599	1.26368	485.086	4.57987	4.11075	557.06	5.31647	4.46444	595.425
0.78863	0.00797	0.00797	0.708	474.693	302.08	785.709	500.614	406.001	616.518	1.19108	1.12174	530.908	4.2342	3.28347	644.775	6.35866	4.39535	723.34	80.2714	56.1833	714.372	74.7428	55.3353	675.363	3.88981	2.46107	790.267	6.16092	4.73189	651	9.10604	7.79257	584.277
0.789278	0.00798	0.00798	0.708	222.858	149.708	744.31	269.465	236.948	568.616	0.0607908	0.23743	128.018	1.98822	1.99407	498.533	1.29948	1.35926	478.012	16.4567	13.5631	606.669	15.9599	12.0083	664.535	0.825042	0.687268	600.233	2.82559	3.04276	464.314	2.15587	2.22303	484.894
0.789432	0.00799	0.00799	0.708	249.984	170.723	732.134	235.372	206.704	569.345	0.988172	0.974895	506.809	2.89105	2.54374	568.269	2.59838	2.18086	595.723	34.2157	26.7324	639.968	32.0656	27.0809	592.034	1.64344	1.14711	716.338	3.82379	3.55724	537.467	3.86109	3.91299	493.369
0.790106	0.008	0.008	0.708	242.609	159.693	759.61	231.072	198.954	580.717	0.276403	0.425658	324.677	1.62937	1.46749	555.155	0.911283	0.94134	484.035	10.1422	8.75114	579.476	9.56087	7.83882	609.841	0.419369	0.32344	648.294	2.52851	2.01614	627.067	1.37384	1.0947	627.5
0.790569	0.00801	0.00801	0.708	274.411	182.793	750.606	224.282	188.956	593.476	0.334272	0.347438	481.053	1.96321	1.75181	560.338	1.09657	0.946655	579.183	10.9424	7.70816	709.794	9.06283	7.24021	625.867	0.34543	0.330977	521.834	2.79662	2.14129	653.022	1.63536	1.80495	453.023
0.791754	0.00802	0.00802	0.708	154.116	102.554	751.388	159.088	139.277	571.121	0.450607	0.51234	439.754	1.6799	1.39876	600.496	1.061	1.28308	413.459	11.5379	9.09214	634.501	11.1427	8.30489	670.85	0.591995	0.439273	673.834	2.7172	2.69874	503.421	1.82823	1.83139	499.138
0.792729	0.00803	0.00803	0.708	149.415	102.537	728.593	99.4451	87.6772	567.109	0.165292	0.360833	229.042	1.19898	1.02756	583.41	0.137697	0.324355	212.263	3.69678	3.16786	583.483	3.06839	2.63163	582.983	0.214511	0.305221	351.403	2.25383	2.0385	552.816	0.951876	0.708117	672.117
0.795428	0.00804	0.00804	0.708	155.977	104.96	743.033	142.026	125.44	566.112	0.408009	0.266801	764.632	0.95246	0.850074	560.222	0.719075	0.698389	514.81	7.19145	5.93206	606.152	7.24114	5.20467	695.639	0.36818	0.567286	324.51	1.3981	1.39716	500.337	1.17071	0.96675	605.485
0.79556	0.00805	0.00805	0.708	174.08	113.571	766.393	141.247	121.66	580.498	0.0156413	0.367901	21.2575	1.35717	1.29791	522.827	2.31269	1.68062	688.047	28.7435	20.5936	697.875	25.8826	18.5353	698.2	1.01985	0.842959	604.925	2.59982	2.46684	526.954	3.15165	2.9762	529.475
0.79584	0.00806	0.00806	0.708	623.874	396.448	786.83	501.546	405.993	617.679	1.47496	0.715918	1030.12	3.66729	2.94838	621.915	1.94209	1.66275	584.001	20.9965	14.8449	707.196	17.6575	13.7585	641.694	0.992591	0.911856	544.27	5.64215	4.87033	579.237	3.14996	2.8733	548.143
0.795891	0.00807	0.00807	0.708	274.969	187.806	732.056	259.648	226.108	574.167	0.357642	0.365468	489.293	1.90561	1.82879	521.003	1.43292	1.14127	627.775	15.6378	12.7208	614.656	14.9292	11.0212	677.292	0.736064	0.634209	580.301	2.73425	2.54198	537.82	2.23686	2.27509	491.598
0.796561	0.00808	0.00808	0.708	384.566	249.048	772.071	233.876	190.245	614.671	0.822676	0.535658	767.911	2.39694	2.16585	553.349	0.867934	0.609444	712.07	8.55203	6.86728	622.665	10.0799	7.30947	689.513	0.223427	0.381732	292.65	3.244	2.90909	557.563	1.68797	1.19444	706.593
0.797836	0.00809	0.00809	0.708	156.932	107.421	730.45	112.727	103.177	546.278	0.424996	0.359226	591.545	1.11038	0.641419	865.563	0.56118	0.425309	659.733	4.76331	3.89983	610.707	3.39314	2.80166	605.559	0.220778	0.309088	357.145	1.83983	1.77619	517.917	0.833227	0.811263	513.537
0.797849	0.0081	0.0081	0.708	112.935	74.2929	760.069	106.959	87.5727	610.685	0.635007	0.599488	529.624	1.00483	0.894209	561.853	1.51182	1.17152	645.238	16.0078	12.1472	658.91	13.3994	11.0114	608.436	0.857791	0.828078	517.941	2.33558	1.31383	888.843	2.26437	1.42088	796.816
0.797921	0.00811	0.00811	0.708	85.2757	57.5125	741.366	84.2657	76.5949	550.074	0.16259	0.43819	185.524	1.13551	0.986672	575.423	0.350989	0.626351	280.186	8.0859	6.5481	617.423	10.0782	8.50779	592.291	0.455023	0.335283	678.565	1.16118	1.26203	460.044	1.1461	1.15225	497.332
0.798157	0.00812	0.00812	0.708	231.794	156.127	742.327	192.781	163.259	590.416	0.499655	0.538617	463.831	2.21623	1.73742	637.792	3.02344	2.95588	511.428	32.6736	25.242	647.209	29.6885	21.1219	702.788	1.7073	1.33592	638.998	4.04804	3.36064	602.273	3.83678	3.36929	569.374
0.798279	0.00813	0.00813	0.708	108.41	73.9941	732.56	85.648	73.8433	579.931	0.435587	0.313908	693.812	0.935015	0.644941	724.885	0.68694	0.757017	453.716	4.23398	3.62449	584.079	3.56218	2.80887	634.094	0.238008	0.134197	886.787	0.913219	0.985292	463.425	0.625963	0.759872	411.887
0.798464	0.00814	0.00814	0.708	197.231	131.182	751.747	171.323	141.713	604.472	0.501658	0.430843	582.182	1.66463	1.81526	458.51	0.828958	0.730794	567.163	10.5669	8.04228	656.958	8.49109	6.35026	668.562	0.492565	0.485193	507.598	2.72104	2.1251	640.213	1.81288	1.30046	697.015
0.79916	0.00815	0.00815	0.708	140.636	97.6459	720.135	111.138	101.856	545.566	0.130033	0.297104	218.835	1.06062	1.0162	521.854	1.25426	1.2418	505.018	13.8081	11.1112	621.358	12.8343	9.64737	665.173	0.286716	0.348501	411.355	1.51917	1.30179	583.493	1.77035	1.81841	486.786
0.801411	0.00816	0.00816	0.708	166.099	111.508	744.78	161.528	140.402	575.235	0.300379	0.30247	496.543	1.59302	1.09002	730.73	1.46966	1.34031	548.253	16.2719	12.5153	650.08	14.2044	11.1885	634.776	1.06072	0.762162	695.862	2.15744	1.98452	543.566	2.08398	1.82404	571.256
0.801917	0.00817	0.00817	0.708	133.026	90.8862	731.83	105.398	94.1557	559.698	0.675381	0.592049	570.376	0.714458	0.848118	421.202	0.371985	0.423422	439.261	5.53351	4.5148	612.819	5.26534	4.21243	624.978	0.336593	0.142929	1177.48	1.33132	0.86025	773.8	0.909537	0.772117	588.989
0.804674	0.00818	0.00818	0.708	314.404	207.35	758.147	262.059	216.616	604.894	0.650492	0.321879	1010.46	2.23619	1.84467	606.124	5.02778	3.59268	699.724	69.6781	52.3707	665.239	59.9272	45.0972	664.423	3.03055	2.6669	568.18	3.83676	3.69268	519.508	7.72732	7.05055	547.994
0.805869	0.00819	0.00819	0.708	219.115	145.05	755.312	371.024	313.067	592.563	0.79884	0.75889	526.322	3.44216	2.89248	595.019	2.15512	1.97829	544.692	25.2984	21.6719	583.67	23.4997	17.2583	680.824	0.779432	0.948473	410.888	6.01328	4.94976	607.432	3.75005	3.77844	496.242
0.807255	0.0082	0.0082	0.708	186.658	129.845	718.77	134.287	126.724	529.839	0.332709	0.316524	525.567	0.983169	1.20856	406.75	1.17828	0.976896	603.074	12.4361	10.2444	606.969	10.7505	9.26757	580.004	0.618045	0.480064	643.711	1.6587	1.07903	768.61	1.88869	1.92468	490.651
0.807601	0.00821	0.00821	0.708	187.193	125.643	744.941	177.243	147.509	600.784	0.49987	0.577803	432.562	1.33817	1.31461	508.961	1.05424	0.972884	541.81	15.4943	12.3589	626.85	16.0391	11.3493	706.615	0.845472	0.721941	585.555	2.43018	2.41262	503.638	2.23412	1.90278	587.067
0.808245	0.00822	0.00822	0.708	152.279	100.244	759.537	146.303	124.763	586.323	0.253151	0.307255	411.956	1.52027	1.18905	639.281	0.946924	0.757635	624.921	12.6826	10.0958	628.112	12.0372	8.49643	708.368	0.630394	0.654606	481.507	2.06346	1.77923	579.875	1.47646	1.18637	622.255
0.808379	0.00823	0.00823	0.708	189.699	127.377	744.633	109.68	94.8821	577.979	0.625243	0.626678	498.855	1.64967	1.51042	546.097	1.2069	1.15924	520.557	14.6793	11.6162	631.848	15.2173	11.907	639.004	0.861305	0.586968	733.69	1.88427	1.44898	650.206	2.1142	1.927	548.572
0.808876	0.00824	0.00824	0.708	405.489	268.374	755.455	339.221	286.626	591.747	0.491714	0.572271	429.617	2.65203	2.06542	642.009	3.50783	3.23286	542.527	44.0596	32.9696	668.186	41.8743	31.1083	673.041	2.39432	1.7683	677.012	3.64304	3.06058	595.157	4.69252	4.04814	579.59
0.810991	0.00825	0.00825	0.708	182.992	123.772	739.229	142.596	120.923	589.615	0.528063	0.521392	506.398	1.1102	1.23072	451.039	1.03503	0.778482	664.778	12.2727	9.91723	618.755	10.2105	6.97067	732.392	0.485022	0.550207	440.763	1.90021	1.50016	633.336	1.60754	1.53463	523.756
0.811575	0.00826	0.00826	0.708	304.624	203.929	746.888	194.017	166.627	582.188	0.815549	0.642996	634.18	2.76969	2.03497	680.524	0.558531	0.496311	562.682	6.13815	4.60078	667.077	5.98318	4.91244	608.982	0.424337	0.367653	577.089	2.5944	2.35707	550.345	1.33305	1.34766	494.578
0.814401	0.00827	0.00827	0.708	292.834	191.343	765.207	245.922	201.405	610.515	0.579225	0.643025	450.391	1.48607	1.70441	435.947	1.25898	1.13066	556.745	14.7584	11.4297	645.615	12.6378	9.57205	660.14	0.51878	0.523929	495.086	3.59818	2.85982	629.091	1.85762	1.48665	624.77
0.814881	0.00828	0.00828	0.708	250.668	166.995	750.526	209.344	177.07	591.134	0.463015	0.641365	360.961	1.64714	1.40867	584.64	2.80839	2.56814	546.774	26.2525	19.3904	676.947	21.4455	15.5566	689.273	0.77367	0.711448	543.729	3.9553	3.69995	534.507	3.15562	2.86814	550.116
0.814989	0.00829	0.00829	0.708	262.9	176.884	743.142	181.922	161.81	562.149	0.161094	0.361622	222.738	1.33058	1.08604	612.586	1.22089	1.13739	536.709	14.9347	11.5833	644.664	12.679	9.4772	668.924	0.618279	0.550618	561.441	2.53282	2.40046	527.569	1.79863	1.54906	580.556
0.817749	0.0083	0.0083	0.708	597.207	382.23	781.215	327.949	264.352	620.287	1.266	0.872977	725.105	3.61135	2.85926	631.517	1.94575	1.47491	659.619	22.1777	15.3946	720.308	19.6106	13.6334	719.211	1.03482	1.04885	493.312	3.70751	3.41587	542.689	2.57942	2.34272	550.516
0.818192	0.00831	0.00831	0.708	171.586	117.164	732.247	136.039	122.078	557.181	0.637619	0.570217	559.102	1.63978	1.50496	544.793	1.9103	1.45653	655.773	20.8398	17.1126	608.9	19.0947	16.4101	581.797	1.0586	0.871832	607.113	1.74044	1.64154	530.124	2.1803	2.14523	508.175
0.818269	0.00832	0.00832	0.708	281.54	189.248	743.839	253.656	215.998	587.171	0.261138	0.425773	306.663	1.36955	1.46773	466.556	0.972153	0.847395	573.613	10.723	8.51714	629.495	10.3048	8.21474	627.213	0.42432	0.42741	496.384	2.65757	2.17438	611.109	1.55593	1.53519	506.755
0.818709	0.00833	0.00833	0.708	249.734	166.172	751.431	233.769	201.895	578.938	0.498438	0.367976	677.269	2.39117	1.91381	624.716	1.75579	1.43858	610.248	25.8739	19.3253	669.431	24.58	18.9963	646.968	1.50545	1.22431	614.815	3.61362	3.7262	484.893	3.17954	2.70858	586.938
0.820283	0.00834	0.00834	0.708	240.922	161.439	746.167	220.126	195.482	563.032	0.714261	0.651462	548.199	1.47881	1.48198	498.93	0.927163	0.955741	485.049	11.6854	9.44134	618.842	10.6827	7.92695	673.825	0.759023	0.724541	523.796	2.94459	3.05817	481.429	2.12036	1.82718	580.227
0.823219	0.00835	0.00835	0.708	104.654	69.8113	749.548	85.886	72.6526	591.073	0.0993807	0.226203	219.672	0.805029	0.887161	453.711	1.1331	1.11142	509.754	12.2914	9.6875	634.395	11.5459	8.83821	653.178	0.577809	0.500186	577.595	1.40691	1.54528	455.228	1.44335	1.53833	469.129
0.823569	0.00836	0.00836	0.708	408.058	269.198	757.914	289.999	237.413	610.747	0.293941	0.263359	558.062	1.9476	1.62703	598.515	2.65427	1.99332	665.79	30.904	22.0769	699.917	26.1341	20.929	624.349	1.76861	1.58442	558.124	4.00613	3.14364	637.18	3.77848	3.39889	555.841
0.824885	0.00837	0.00837	0.708	378.799	256.525	738.327	221.716	186.111	595.654	0.649213	0.457435	709.624	1.92894	1.36375	707.216	2.21205	1.76855	625.385	26.2092	20.2491	647.17	24.8967	17.7326	702.003	1.41187	1.00262	704.086	2.54924	2.46578	516.923	2.79863	2.49584	560.658
0.825927	0.00838	0.00838	0.708	160.885	107.603	747.587	139.903	118.739	589.12	0.474203	0.371315	638.545	1.1014	1.01618	541.933	1.17456	0.972416	603.937	13.7276	10.3351	664.121	12.8656	9.22347	697.437	0.743756	0.629813	590.458	2.05109	1.66296	616.699	1.71503	1.44373	593.959
0.825962	0.00839	0.00839	0.708	119.601	78.9487	757.463	164.515	140.207	586.686	0.40814	0.440976	462.769	1.55931	1.27698	610.545	0.913007	0.653766	698.267	7.97428	6.48954	614.395	7.13166	5.25452	678.621	0.461749	0.313061	737.474	2.0751	1.69199	613.211	1.26813	1.11297	569.702
0.830991	0.0084	0.0084	0.708	271.374	178.664	759.455	223.105	179.596	621.13	0.239456	0.269082	444.949	1.27575	1.21307	525.836	1.15048	0.951709	604.429	11.9333	8.75413	681.581	11.2618	8.53627	659.646	0.442232	0.473283	467.196	2.68461	2.37234	565.814	1.55946	1.62662	479.356
0.831018	0.00841	0.00841	0.708	296.411	197.27	751.282	262.168	229.724	570.613	0.221187	0.505593	218.741	1.79183	1.48179	604.619	0.527069	0.52741	499.677	7.37519	5.72832	643.748	6.04581	4.65349	649.599	0.254713	0.27863	457.08	3.37797	2.61219	646.577	1.46693	1.20583	608.266
0.831434	0.00842	0.00842	0.708	931.625	531.796	875.923	1292.1	896.995	720.236	3.58133	2.42161	739.451	14.3909	9.86974	729.041	12.1047	9.09251	665.642	145.644	100.896	721.758	138.951	95.6482	726.366	6.38929	4.52124	706.586	18.3102	13.7601	665.334	18.0248	15.17	594.095
0.831646	0.00843	0.00843	0.708	285.8	190.01	752.065	228.372	198.404	575.522	0.209877	0.259831	403.873	1.66473	1.59138	523.044	0.926026	0.855637	541.133	11.3453	8.62818	657.457	9.70645	7.43601	652.665	0.49471	0.499166	495.536	2.01929	1.81151	557.352	1.90812	1.88583	505.911
0.831847	0.00844	0.00844	0.708	390.29	252.673	772.321	307.116	251.688	610.114	0.797735	0.74029	538.799	2.4499	2.50929	488.167	1.30307	1.06309	612.869	18.2725	14.3992	634.497	15.6845	11.0179	711.772	1.01341	0.694105	730.011	4.18392	3.28381	637.052	2.46766	2.25582	546.953
0.833576	0.00845	0.00845	0.708	154.552	102.832	751.481	122.195	106.787	572.146	0.269076	0.210751	638.372	0.970706	0.770235	630.137	1.35523	0.99568	680.552	12.409	9.57718	647.84	10.6246	7.96615	666.859	0.628616	0.420844	746.851	1.64332	1.57786	520.746	1.43372	1.17089	612.236
0.833798	0.00846	0.00846	0.708	262.885	180.951	726.398	218.104	184.945	589.645	0.88898	0.777097	571.987	1.53014	1.73993	439.713	0.864199	0.810493	533.132	10.5055	8.34942	629.113	9.72503	6.86672	708.128	0.353121	0.541436	326.097	2.27448	1.98101	574.072	1.2605	1.15872	543.916
0.834254	0.00847	0.00847	0.708	178.811	117.676	759.76	150.215	128.315	585.339	0.230041	0.66064	174.105	1.12132	1.07018	523.892	1.31686	0.998517	659.41	17.0689	13.1958	646.758	17.4713	13.232	660.192	0.683561	0.572801	596.683	2.44751	1.9034	642.931	2.16014	2.47846	435.783
0.834699	0.00848	0.00848	0.708	185.84	124.23	747.963	123.922	101.562	610.082	0.439842	0.745521	294.99	0.864192	0.835808	516.98	1.09274	1.0458	522.44	12.2496	9.2188	664.38	10.8912	7.86444	692.432	0.521098	0.356465	730.925	2.70136	2.17499	621.004	1.55963	1.41331	551.763
0.835553	0.00849	0.00849	0.708	213.353	143.314	744.354	142.684	123.583	577.279	0.154922	0.447992	172.907	1.42734	1.09803	649.956	1.46191	1.36314	536.229	16.0889	12.9301	622.15	13.1092	9.498	690.101	0.558463	0.612463	455.915	2.06818	1.92607	536.892	1.49136	1.76113	423.411
0.837009	0.0085	0.0085	0.708	489.978	218.01	1123.75	405.735	222.093	913.435	0.91233	0.568616	802.238	2.83943	1.56343	908.074	1.81666	1.44173	630.028	22.2682	14.6996	757.44	22.9443	14.0376	817.243	1.16791	0.838379	696.531	3.7258	2.38306	781.727	1.51163	0.922582	819.238
0.839194	0.00851	0.00851	0.708	209.881	139.349	753.079	132.433	112.213	590.099	0.0957815	0.342449	139.848	1.24329	1.06608	583.11	0.525683	0.746434	352.13	8.74643	7.0318	621.92	8.00039	5.75378	695.229	0.332452	0.172034	966.24	2.50264	2.49842	500.845	1.34571	1.42783	471.243
0.839424	0.00852	0.00852	0.708	83.4694	56.6782	736.345	63.0781	54.227	581.612	0.510606	0.526415	484.985	0.618607	0.63535	486.824	0.422071	0.22751	927.586	5.07081	3.28675	771.401	4.06006	2.86856	707.682	0.310361	0.144004	1077.61	1.01319	1.05598	479.74	0.412931	0.49226	419.424
0.839808	0.00853	0.00853	0.708	267.169	179.771	743.082	259.186	222.236	583.134	0.604593	0.339351	890.807	1.74277	1.35862	641.376	1.47022	1.2898	569.941	13.7167	10.7937	635.401	11.8319	8.91506	663.588	0.497231	0.485606	511.969	3.62011	2.6453	684.255	1.64446	1.56984	523.768
0.840035	0.00854	0.00854	0.708	395.788	262.34	754.343	262.044	223.16	587.12	0.653968	0.485527	673.462	2.20082	1.61874	679.792	1.15385	1.34658	428.438	10.6199	8.22782	645.364	9.98431	7.96776	626.545	0.564654	0.668674	422.219	2.94491	2.54775	577.942	1.80461	1.90669	473.231
0.840323	0.00855	0.00855	0.708	132.764	89.7756	739.419	148.288	127.399	581.982	0.0806887	0.228223	176.776	0.980798	0.766662	639.655	0.408979	0.657486	311.017	7.45118	4.95226	752.301	6.78014	5.80578	583.912	0.138314	0.32876	210.357	1.65639	1.44087	574.788	1.13771	1.49557	380.362
0.840492	0.00856	0.00856	0.708	186.196	127.004	733.033	192.162	168.292	570.919	0.408822	0.335116	609.971	2.24387	2.23104	502.876	0.990617	0.584474	847.443	6.25232	4.8091	650.051	6.33819	4.56164	694.727	0.229981	0.45986	250.056	3.29407	3.35464	490.973	1.18818	1.26924	468.068
0.841654	0.00857	0.00857	0.708	615.284	411.09	748.357	400.864	340.94	587.88	0.761035	0.729746	521.439	4.07019	3.29815	617.041	4.81873	3.70952	649.509	63.3966	52.7344	601.093	60.4447	46.2286	653.759	3.1421	2.54217	617.996	4.6425	4.22875	548.921	6.30269	6.21423	507.118
0.842839	0.00858	0.00858	0.708	357.978	243.393	735.392	289.863	246.218	588.63	0.367434	0.254595	721.605	1.92676	1.67181	576.248	1.80087	1.76766	509.392	18.6035	14.3972	646.079	17.1936	13.4193	640.629	0.661331	0.802321	412.136	2.65857	2.2393	593.615	2.50331	2.34282	534.252
0.844375	0.00859	0.00859	0.708	119.428	81.0622	736.643	134.787	111.606	603.852	0.257631	0.338683	380.342	1.46532	1.07145	683.802	1.83481	1.84756	496.551	20.4283	17.553	581.903	19.2395	16.2425	592.257	0.842727	0.982196	429.001	1.85234	1.3596	681.208	2.58622	2.79515	462.625
0.845548	0.0086	0.0086	0.708	394.296	263.902	747.048	311.283	265.034	587.251	0.537997	0.776382	346.477	2.88164	2.34826	613.57	4.81735	3.88162	620.534	56.1123	41.3244	678.925	52.6925	38.2889	688.092	2.36841	1.91866	617.204	4.3266	3.39126	637.905	6.60884	6.09903	541.794
0.846278	0.00861	0.00861	0.708	192.006	130.443	735.979	161.861	135.372	597.839	0.465315	0.277802	837.494	1.51053	1.57093	480.775	1.51024	1.56336	483.013	16.9811	12.6453	671.438	16.9396	13.4515	629.656	1.0772	0.905355	594.902	2.40659	2.4941	482.457	2.05272	2.16943	473.102
0.8467	0.00862	0.00862	0.708	400.32	265.136	754.933	297.729	243.797	610.608	0.600077	0.542196	553.377	3.21368	2.89856	554.358	1.15964	0.918182	631.484	11.3322	8.4369	671.585	9.48547	7.06968	670.855	0.473562	0.431793	548.366	4.1687	3.93953	529.086	2.05018	1.5524	660.326
0.847839	0.00863	0.00863	0.708	688.992	403.541	853.682	644.704	459.648	701.301	2.85342	1.7913	796.467	6.38896	4.48821	711.75	4.60964	3.74133	616.043	57.6887	41.3833	697.004	53.7117	36.069	744.569	2.73296	1.82923	747.026	7.29638	6.38806	571.095	7.13729	6.32071	564.596
0.848557	0.00864	0.00864	0.708	240.102	159.94	750.601	258.547	220.369	586.625	0.343192	0.468582	366.202	1.9214	1.54565	621.549	0.626874	0.403214	777.346	8.74322	6.51055	671.466	7.81721	6.91695	565.076	0.349955	0.383921	455.764	3.15802	2.88941	546.481	1.17931	1.04973	561.719
0.849459	0.00865	0.00865	0.708	195.074	130.817	745.6	107.605	93.5198	575.303	0.608087	0.522978	581.369	1.63313	1.40803	579.934	1.10939	1.02303	542.209	10.2538	7.77416	659.482	10.9991	8.64667	636.029	0.484745	0.418052	579.767	1.89027	1.62575	581.352	1.50059	1.50437	498.744
0.850473	0.00866	0.00866	0.708	398.704	260.32	765.796	328.361	271.958	603.698	0.642814	0.477919	672.514	2.67571	2.08023	643.128	0.623671	0.613688	508.134	5.0491	4.39844	573.964	4.08639	2.85089	716.686	0.336681	0.321575	523.487	4.55815	4.08851	557.435	1.09519	1.17055	467.812
0.850547	0.00867	0.00867	0.708	262.051	176.892	740.707	223.744	198.408	563.851	0.377022	0.543028	347.148	1.86798	1.78637	522.842	1.08215	0.873364	619.527	15.2084	12.7243	597.609	15.1032	11.6523	648.076	0.523893	0.571112	458.661	2.19232	2.05559	533.258	2.14995	2.29496	468.408
0.850644	0.00868	0.00868	0.708	222.767	148.553	749.788	176.068	144.173	610.615	0.689471	0.539292	639.238	1.3007	1.03148	630.499	0.918011	0.89975	510.148	8.30545	6.21688	667.976	7.76373	5.78767	670.713	0.348961	0.120015	1453.82	2.55571	2.14125	596.78	1.1943	1.49835	398.537
0.851458	0.00869	0.00869	0.708	179.239	120.696	742.521	178.675	153.007	583.879	0.467255	0.411142	568.241	1.14873	1.17174	490.181	1.63603	1.30692	625.913	15.0431	11.5822	649.404	12.8312	9.46418	677.885	0.599346	0.60192	497.862	2.07491	1.76155	588.945	2.34092	2.06957	565.556
0.853219	0.0087	0.0087	0.708	137.311	93.9973	730.399	139.158	124.387	559.375	0.152196	0.447657	169.992	0.810839	0.966965	419.27	1.13652	0.893184	636.22	13.9748	11.0213	633.99	12.0305	8.96702	670.821	0.601893	0.721524	417.098	1.78367	1.49699	595.75	1.49606	1.69266	441.925
0.856533	0.00871	0.00871	0.791	187.838	128.353	731.723	179.932	156.679	574.209	0.257152	0.658622	195.22	1.99757	1.54413	646.826	0.891162	0.56225	792.496	11.4048	9.56621	596.098	11.0158	8.13981	676.663	0.329723	0.233739	705.321	1.66011	1.89255	438.593	1.49446	1.47718	505.848
0.858158	0.00872	0.00872	0.791	351.791	234.01	751.657	301.19	246.79	610.215	0.802982	0.881501	455.463	2.12578	2.14719	495.015	1.78683	1.48419	601.954	18.5815	12.2464	758.651	14.9023	11.7907	631.952	0.81326	0.759922	535.094	4.57711	3.58032	639.204	2.70691	2.69183	502.801
0.859338	0.00873	0.00873	0.791	93.7017	63.96	732.502	93.0163	81.9498	567.52	0.0241286	0.254194	47.4611	0.695683	0.644837	539.425	0.66816	0.578781	577.213	5.57884	4.78149	583.379	4.27715	3.52836	606.11	0.3966	0.161139	1230.61	1.23488	1.33313	463.15	0.704026	0.62019	567.588
0.859491	0.00874	0.00874	0.791	268.953	175.087	768.057	208.404	168.363	618.913	0.575691	0.278585	1033.24	1.66724	1.64976	505.297	1.60818	1.35852	591.883	17.8442	14.0869	633.36	18.0094	12.3461	729.359	0.863714	0.668216	646.284	2.48029	3.00049	413.314	2.33916	2.2073	529.869
0.860994	0.00875	0.00875	0.791	108.757	74.1386	733.468	83.8932	71.6172	585.706	0.104309	0.286425	182.088	1.61936	1.11559	725.787	0.940995	0.938632	501.259	11.9714	9.94151	602.089	10.6638	8.31656	641.121	0.53627	0.578513	463.49	1.42487	1.11843	636.997	1.35	1.52645	442.204
0.862209	0.00876	0.00876	0.791	311.636	211.138	737.991	201.262	167.547	600.613	0.411167	0.512744	400.948	2.17703	2.18717	497.68	0.629582	0.730466	430.946	6.92687	4.8571	713.066	6.55223	4.96222	660.212	0.535283	0.754954	354.514	2.51005	2.1648	579.742	1.08208	1.19891	451.276
0.862834	0.00877	0.00877	0.791	110.498	76.5632	721.613	100.303	92.2371	543.723	0.463531	0.353023	656.517	1.0251	0.953709	537.427	0.659363	0.596753	552.459	7.2248	5.14255	702.453	6.63648	6.13154	541.176	0.571843	0.519162	550.737	0.724041	0.721661	501.649	1.10792	1.29014	429.383
0.864132	0.00878	0.00878	0.791	169.061	116.108	728.033	168.62	148.126	569.177	0.572099	0.547082	522.864	1.66455	1.40135	593.912	1.33907	1.12993	592.541	15.7015	11.7298	669.303	12.221	8.64011	707.224	0.654061	0.583925	560.056	2.01106	1.75	574.587	1.90921	1.97712	482.827
0.86432	0.00879	0.00879	0.791	466.955	304.877	765.807	266.831	216.675	615.742	0.186595	0.333153	280.043	2.28113	1.59897	713.312	2.08164	1.84229	564.959	25.595	18.4592	693.286	23.4896	18.1928	645.573	1.37772	0.969991	710.17	2.62605	2.29457	572.233	2.65891	2.56054	519.209
0.864485	0.0088	0.0088	0.791	370.048	250.809	737.709	291.265	243.065	599.152	1.0379	0.770879	673.194	2.88361	2.12667	677.962	2.75511	2.41026	571.538	36.8164	30.0638	612.304	36.4685	28.5584	638.489	1.94137	1.37499	705.955	4.04381	3.31903	609.185	4.1015	4.0008	512.585
0.865209	0.00881	0.00881	0.791	476.399	317.351	750.586	447.801	379.15	590.533	0.723139	0.795561	454.484	3.47169	2.88456	601.772	1.73784	1.42403	610.181	23.4033	18.2025	642.861	19.0801	13.5301	705.098	1.27503	0.904442	704.87	4.58305	4.19897	545.735	3.13937	2.87399	546.169
0.865763	0.00882	0.00882	0.791	149.512	101.146	739.094	166.595	142.642	583.961	-0.101653	0.399489	127.229	1.29674	1.23553	524.771	0.705966	0.581159	607.378	10.5832	7.75094	682.703	10.855	9.14576	593.445	0.598025	0.513282	582.55	1.91731	1.62789	588.897	1.51439	1.63879	462.045
0.866006	0.00883	0.00883	0.791	347.037	227.154	763.88	268.89	210.628	638.305	0.669505	0.524455	638.287	2.17715	2.03749	534.273	4.41994	3.4271	644.85	50.7833	36.3946	697.676	46.0987	34.6373	665.449	2.56297	1.80211	711.101	3.9358	3.4217	575.123	5.57158	5.43607	512.463
0.866141	0.00884	0.00884	0.791	325.288	220.496	737.629	283.996	239.465	592.98	0.793854	0.933184	425.347	1.81467	1.26627	716.544	0.980389	0.904802	541.77	13.4563	10.8274	621.399	10.4274	8.25386	631.666	0.75174	0.555955	676.079	3.04085	2.68551	566.159	1.41987	1.40717	504.511
0.866208	0.00885	0.00885	0.791	432.347	291.881	740.623	324.568	270.775	599.331	1.0129	0.66806	758.093	1.94478	1.73373	560.864	2.64165	2.304	573.275	28.0289	21.402	654.818	23.5859	17.3052	681.469	0.93596	0.763491	612.947	3.56304	2.85032	625.024	3.12818	3.02208	517.554
0.867304	0.00886	0.00886	0.791	132.636	92.1293	719.839	109.987	99.7972	551.052	-0.0198569	0.308543	32.1784	0.945573	0.705503	670.14	1.24699	1.0435	597.504	11.3641	9.68772	586.521	11.4143	9.3173	612.535	0.722627	0.487012	741.898	1.76354	1.52359	578.745	1.40966	1.56805	449.496
0.867498	0.00887	0.00887	0.791	395.886	260.753	759.12	318.773	260.239	612.462	0.336171	0.671721	250.231	2.22749	2.10958	527.946	1.78766	1.61006	555.151	17.4871	12.9743	673.911	16.7662	11.8916	704.956	0.841236	0.591041	711.656	4.47259	3.9367	568.063	2.32381	1.94034	598.816
0.867722	0.00888	0.00888	0.791	171.906	116.244	739.42	174.59	153.454	568.867	0.108937	0.275943	197.391	2.26477	2.34041	483.839	4.40017	3.84384	572.366	46.5026	34.6921	670.218	41.2606	32.0613	643.464	2.05333	1.88084	545.855	3.70166	3.58208	516.692	5.24292	4.93059	531.673
0.868622	0.00889	0.00889	0.791	398.399	264.648	752.697	265.217	216.045	613.8	0.524991	0.408039	643.309	1.47598	1.34154	550.107	2.5971	1.79553	723.211	26.2764	20.1	653.642	22.2853	15.7163	708.988	0.842015	0.706083	596.257	4.32749	3.68812	586.681	3.08509	2.60229	592.764
0.869377	0.0089	0.0089	0.791	201.146	134.444	748.065	137.502	116.286	591.223	0.307797	0.304842	504.847	1.6574	1.26656	654.292	0.740455	0.429559	861.879	8.51462	7.08271	601.084	6.79801	5.17499	656.813	0.331433	0.240313	689.586	2.20829	1.73056	638.027	0.918679	0.83308	551.375
0.871015	0.00891	0.00891	0.791	151.328	102.989	734.676	160.537	138.601	579.134	0.661006	0.332882	992.854	1.61263	1.51189	533.316	1.35447	0.981836	689.766	14.773	11.8311	624.328	14.457	11.6581	620.04	0.452554	0.592529	381.883	1.8962	1.93721	489.414	1.55545	1.45897	533.065
0.871755	0.00892	0.00892	0.791	535.471	153.649	1742.51	409.172	198.754	1029.34	0.634966	0.407901	778.334	3.13082	1.74117	899.057	3.36224	1.9299	871.093	43.5777	19.2639	1131.07	38.2765	17.8238	1073.75	1.45721	0.702373	1037.34	3.2284	2.47943	651.036	3.24893	2.56402	633.561
0.871761	0.00893	0.00893	0.791	554.458	235.311	1178.14	455.902	198.991	1145.53	0.946604	0.512299	923.879	4.30513	2.29644	937.349	3.85966	1.99369	967.971	48.0739	19.0801	1259.79	41.7297	17.7703	1174.14	1.72124	0.637543	1349.9	5.9901	2.91949	1025.88	6.27687	2.89448	1084.28
0.872192	0.00894	0.00894	0.791	197.786	134.65	734.442	187.206	159.215	587.904	0.801639	0.77513	517.1	1.76491	1.56928	562.33	1.68169	1.45122	579.405	19.8969	15.5113	641.367	17.0313	13.3089	639.846	0.733773	0.435249	842.934	3.0273	2.57299	588.284	2.62988	2.604	504.969
0.872688	0.00895	0.00895	0.791	123.835	83.9215	737.805	120.16	104.282	576.133	0.017164	0.38714	22.1678	0.732763	0.705029	519.668	1.42094	1.19293	595.566	13.7428	10.3308	665.139	13.8161	9.71349	711.179	0.606878	0.744943	407.332	1.95722	1.49726	653.598	1.63497	1.7915	456.314
0.874071	0.00896	0.00896	0.791	141.3	94.9506	744.073	104.543	88.6093	589.908	-0.112402	0.374928	149.898	0.442359	0.654738	337.814	0.581588	0.488723	595.008	6.74173	5.14093	655.692	7.25479	4.88578	742.439	0.525275	0.367379	714.895	2.10893	1.48159	711.712	1.01775	0.818338	621.84
0.874271	0.00897	0.00897	0.791	222.057	153.605	722.821	124.642	106.737	583.876	0.546254	0.272042	1003.99	1.15007	1.16546	493.397	1.16761	1.05658	552.539	12.4279	10.2559	605.889	11.3301	9.90611	571.873	0.458505	0.428771	534.673	2.18456	2.35909	463.009	1.26644	1.40617	450.312
0.876511	0.00898	0.00898	0.791	300.84	203.933	737.597	214.161	176.742	605.857	0.710967	0.410862	865.214	1.95005	1.45018	672.346	3.03034	2.07346	730.744	30.8955	23.1959	665.968	25.9001	19.5658	661.873	1.25184	0.880015	711.259	2.87806	3.06395	469.665	2.99463	2.83126	528.852
0.876733	0.00899	0.00899	0.791	291.462	197.475	737.97	203.387	178.966	568.228	0.465741	0.455854	510.845	2.04249	1.86826	546.629	1.96908	1.80834	544.443	28.033	22.3687	626.612	26.1287	20.7412	629.875	1.31582	1.05589	623.085	2.27941	2.34186	486.668	3.16259	3.12084	506.689
0.876993	0.009	0.009	0.791	175.89	118.205	744.002	98.9019	82.9204	596.367	0.173616	0.36844	235.61	0.814364	0.702577	579.555	0.524189	0.421633	621.619	4.57081	3.46456	659.652	3.83945	3.12321	614.666	0.206961	0.247017	418.922	1.50281	1.4407	521.554	1.04054	0.887198	586.419
0.878059	0.00901	0.00901	0.791	158.985	106.757	744.61	141.634	115.148	615.01	0.460686	0.290552	792.778	0.779469	0.942796	413.382	1.41382	1.18786	595.115	17.9738	13.4838	666.498	16.4284	11.9032	690.079	0.718586	0.598634	600.187	2.35618	2.47285	476.409	2.33422	2.28731	510.255
0.878858	0.00902	0.00902	0.791	359.821	234.136	768.399	292.269	240.235	608.298	0.576643	0.500187	576.427	2.49031	2.3413	531.822	1.79462	1.49674	599.509	22.5287	16.2461	693.358	20.8226	16.1374	645.164	1.06154	0.817555	649.217	4.27905	4.66603	458.532	2.9207	2.7632	528.498
0.881993	0.00903	0.00903	0.791	384.392	247.071	777.899	373.444	294.53	633.967	1.20839	0.491038	1230.45	3.00583	2.54284	591.037	3.82278	3.13762	609.185	47.5069	33.9569	699.516	45.9904	31.5898	727.932	2.08155	1.29616	802.973	5.03342	3.99003	630.749	5.28391	4.45751	592.697
0.883143	0.00904	0.00904	0.791	156.802	104.837	747.836	109.283	93.3767	585.171	0.389899	0.410704	474.671	1.29624	1.18909	545.055	1.10997	1.31762	421.203	10.5967	7.9778	664.134	9.8302	7.27812	675.325	0.537159	0.602066	446.096	1.74101	1.42461	611.049	1.3183	1.18535	556.083
0.88581	0.00905	0.00905	0.791	322.042	214.921	749.211	214.253	180.762	592.638	0.440248	0.410006	536.879	2.68624	2.48384	540.744	1.36558	0.980457	696.402	17.0686	11.9977	711.327	15.0095	10.7283	699.528	0.651567	0.5911	551.148	2.82601	2.46243	573.825	2.46815	2.1467	574.872
0.886428	0.00906	0.00906	0.791	397.299	261.109	760.791	254.287	207.981	611.322	0.806327	0.738182	546.157	2.15343	2.01034	535.586	1.21616	0.829227	733.311	13.1109	9.97616	657.113	12.1311	8.8182	687.843	0.652341	0.529102	616.461	3.32626	2.67293	622.214	2.2444	2.22653	504.012
0.886771	0.00907	0.00907	0.791	152.035	105.466	720.776	117.088	102.657	570.286	-0.0250041	0.153127	81.6449	1.06841	0.709923	752.481	0.921429	0.614114	750.21	10.8776	8.08453	672.74	8.96358	6.29319	712.164	0.565915	0.530351	533.528	2.00174	1.98248	504.857	1.1958	1.15383	518.185
0.887965	0.00908	0.00908	0.791	181.6	121.993	744.308	128.631	110.719	580.891	0.0861795	0.401825	107.235	1.03544	1.34879	383.842	0.721096	0.580662	620.926	8.34724	6.32311	660.058	7.30666	5.95502	613.488	0.299469	0.34931	428.658	1.76512	1.66524	529.99	1.01668	0.998666	509.02
0.888044	0.00909	0.00909	0.791	118.814	82.8243	717.264	105.757	97.215	543.934	0.492996	0.31909	772.503	0.496531	0.762911	325.419	0.484717	0.35859	675.866	11.771	10.0632	584.857	11.8656	8.94682	663.119	0.282137	0.412635	341.873	1.21504	1.35483	448.412	1.32963	1.34044	495.97
0.888649	0.0091	0.0091	0.791	95.7463	66.0728	724.552	105.072	94.0393	558.659	0.131059	0.370983	176.638	0.511897	0.865523	295.715	1.05128	0.967776	543.141	15.5285	12.5789	617.245	14.6328	12.3636	591.767	0.579507	0.438775	660.369	1.70166	1.73707	489.808	1.74025	1.84052	472.76
0.888982	0.00911	0.00911	0.791	189.478	129.608	730.968	106.221	88.1831	602.273	0.519492	0.280694	925.371	1.25873	1.01963	617.25	0.954683	0.85154	560.563	7.34978	5.37303	683.951	7.64496	4.75138	804.5	0.343329	0.387668	442.813	1.71542	1.81398	472.833	1.0943	1.17176	466.946
0.889182	0.00912	0.00912	0.791	199.712	137.108	728.303	221.686	194.883	568.769	0.837898	0.603588	694.098	2.4754	2.18066	567.579	2.15973	1.90651	566.41	30.2689	24.414	619.909	28.7827	22.5692	637.655	1.42973	0.967182	739.123	3.14601	3.03155	518.879	3.33921	3.65113	457.285
0.891672	0.00913	0.00913	0.791	244.407	163.207	748.762	210.257	181.048	580.667	0.364244	0.555551	327.822	0.971213	1.20262	403.789	0.715804	0.569313	628.655	8.02765	6.07825	660.359	7.52605	5.84279	644.046	0.299462	0.278518	537.599	2.67145	2.10585	634.294	1.56315	1.35508	576.774
0.892312	0.00914	0.00914	0.791	114.44	77.5014	738.311	120.097	101.007	594.496	4.57959	4.16827	549.339	8.60487	7.86679	546.911	0.935772	0.69733	670.967	4.75774	3.59107	662.439	5.2136	3.71879	700.981	1.11486	0.944174	590.388	5.40518	5.76016	469.186	6.39263	5.73239	557.589
0.892459	0.00915	0.00915	0.791	291.377	192.07	758.517	291.026	238.145	611.028	0.901991	0.605299	745.08	2.88419	2.53742	568.33	4.73737	3.43151	690.275	53.5126	38.9203	687.464	45.2936	33.0262	685.723	2.46651	1.75567	702.444	4.72059	4.72669	499.355	5.65097	5.51863	511.99
0.893579	0.00916	0.00916	0.791	150.118	105.013	714.758	125.825	114.542	549.256	0.469503	0.585545	400.911	0.785292	1.17574	333.957	0.278243	0.248745	559.294	4.84934	3.71784	652.172	4.59111	3.9384	582.864	0.165612	0.255428	324.186	1.41867	1.26991	558.571	0.766711	0.770125	497.783
0.894159	0.00917	0.00917	0.791	175.566	119.573	734.136	147.344	129.421	569.244	0.435034	0.278883	779.958	0.859047	0.856411	501.539	1.00258	0.627898	798.36	11.777	9.43698	623.98	12.1829	9.52297	639.657	0.561063	0.701246	400.047	1.60794	1.64924	487.48	1.17009	1.05529	554.389
0.894419	0.00918	0.00918	0.791	193.414	133.879	722.346	211.387	187.749	562.952	0.289967	0.26094	555.62	0.647322	0.95712	338.162	1.59887	1.34018	596.514	20.7429	17.2015	602.94	17.9492	14.1651	633.57	0.878996	0.771632	569.569	2.10929	2.23196	472.519	1.94477	1.95275	497.956
0.894647	0.00919	0.00919	0.791	318.77	211.459	753.739	250.07	199.264	627.487	0.884474	0.74686	592.128	2.16785	1.72016	630.129	2.47399	1.84396	670.836	25.2498	17.6435	715.556	22.7011	16.7374	678.155	1.11844	0.974876	573.63	3.49983	2.82367	619.731	2.72923	2.53438	538.441
0.895768	0.0092	0.0092	0.791	92.3461	62.8924	734.16	99.4608	86.9973	571.632	0.545175	0.611574	445.715	1.09095	1.0795	505.306	0.706029	0.629955	560.38	6.52486	4.56329	714.929	6.39723	4.69757	680.909	0.338622	0.208941	810.331	1.37627	1.35942	506.196	1.04051	0.942362	552.074
0.896164	0.00921	0.00921	0.791	221.961	152.617	727.182	190.26	164.137	579.575	0.57884	0.587122	492.948	1.9614	1.60656	610.434	2.47368	2.22424	556.072	31.3857	24.7849	633.161	29.717	21.6504	686.292	1.19118	0.909211	655.063	2.45703	2.70425	454.289	3.52033	3.62342	485.775
0.896893	0.00922	0.00922	0.791	225.161	150.193	749.573	172.321	147.214	585.272	0.364167	0.35779	508.912	2.07233	1.69587	610.995	1.32018	1.11227	593.46	13.7219	9.88284	694.23	13.824	9.84267	702.246	0.534827	0.536698	498.257	2.84194	2.75014	516.691	1.79686	1.73154	518.861
0.897496	0.00923	0.00923	0.791	242.068	160.4	754.577	196.915	160.917	611.853	0.672245	0.330625	1016.63	1.18185	1.13555	520.389	0.72218	0.455301	793.079	9.15909	6.30494	726.343	8.48384	6.56393	646.247	0.501881	0.38549	650.965	2.66167	2.89762	459.286	1.41839	1.07911	657.203
0.89812	0.00924	0.00924	0.791	184.746	123.012	750.928	121.309	103.219	587.632	0.176985	0.463584	190.888	0.81933	0.858919	476.954	0.751847	0.50255	748.032	8.03074	6.29698	637.665	7.64685	5.99262	638.023	0.566568	0.518875	545.958	1.89947	1.68388	564.016	1.28083	1.07502	595.724
0.900485	0.00925	0.00925	0.791	219.032	146.418	747.967	219.936	182.018	604.159	0.808459	0.604106	669.137	1.69182	1.54904	546.089	0.58354	0.738579	395.042	7.15699	4.85825	736.582	7.17016	5.73074	625.588	0.372857	0.381953	488.092	2.64265	2.15777	612.356	1.34055	1.28152	523.034
0.902536	0.00926	0.00926	0.791	229.869	149.451	769.044	216.604	175.958	615.502	0.587509	0.441571	665.249	1.93847	1.55707	622.475	1.54657	1.54523	500.433	16.6028	11.7379	707.233	14.8634	10.9743	677.193	0.841424	0.667347	630.424	2.48472	2.21913	559.84	2.7312	2.51735	542.476
0.903879	0.00927	0.00927	0.791	346.005	229.56	753.626	273.117	222.291	614.322	0.658491	0.375409	877.031	1.68211	1.26726	663.679	1.62833	1.23674	658.316	15.9386	10.9027	730.949	14.1275	10.4763	674.258	0.494884	0.388049	637.656	3.67809	3.03904	605.139	1.91794	2.00834	477.494
0.903923	0.00928	0.00928	0.791	358.395	241.079	743.314	295.879	252.838	585.114	0.653167	0.63105	517.524	2.197	1.86623	588.62	1.61232	0.961386	838.54	21.9343	16.9278	647.877	20.9008	16.0558	650.881	1.11843	0.872952	640.602	3.5303	3.17145	556.575	3.22431	3.17313	508.064
0.904145	0.00929	0.00929	0.791	231.845	156.945	738.621	271.096	236.362	573.476	0.278845	0.610972	228.197	1.86506	2.21891	420.266	2.47912	2.24891	551.182	30.0328	22.8298	657.755	23.9438	18.3283	653.193	1.1454	0.701548	816.338	4.33654	4.14232	523.444	3.47193	3.19713	542.976
0.904234	0.0093	0.0093	0.791	364.363	237.646	766.608	266.018	216.64	613.963	0.593974	0.701921	423.106	1.8648	1.57099	593.509	0.45409	0.539212	421.068	9.41228	7.07833	664.866	8.83977	6.02609	733.458	0.35074	0.364053	481.716	2.94415	2.66841	551.667	1.36456	1.47318	463.134
0.90462	0.00931	0.00931	0.791	326.494	218.64	746.648	275.881	229.596	600.795	0.353036	0.502736	351.114	1.65162	1.62913	506.903	1.2293	0.870455	706.127	17.874	12.7138	702.936	16.2551	11.7814	689.865	1.16393	0.865052	672.752	2.61909	2.30433	568.296	2.01406	1.75529	573.712
0.905065	0.00932	0.00932	0.791	532.76	312.4	852.688	1143.62	841.775	679.288	16.8511	10.8229	778.492	28.5462	19.1194	746.524	3.18554	2.21109	720.357	17.9928	12.7923	703.27	17.3593	10.671	813.387	3.0459	2.15453	706.859	19.6485	13.4069	732.777	19.038	13.6963	695.006
0.9088	0.00933	0.00933	0.791	109.248	76.4095	714.886	85.0506	74.0028	574.644	0.186126	0.296809	313.545	1.08878	0.762049	714.375	0.934472	0.798065	585.461	8.73759	7.11653	613.894	8.09649	5.92745	682.965	0.366852	0.344893	531.834	1.45218	1.53414	473.287	1.0007	0.995683	502.518
0.90994	0.00934	0.00934	0.791	210.412	140.258	750.09	192.291	162.099	593.128	0.854227	0.465925	916.699	1.51392	1.01048	749.112	1.36969	0.976692	701.187	12.7499	9.29951	685.513	10.7135	7.7484	691.337	0.644415	0.54892	586.984	2.01891	1.75419	575.453	1.54544	1.51489	510.085
0.910014	0.00935	0.00935	0.791	309.816	208.303	743.666	302.508	259.127	583.706	7.87032	6.08344	646.864	14.8027	11.8022	627.114	1.36306	0.939457	725.449	7.35765	5.298	694.38	8.95208	6.05496	739.235	1.09754	1.00031	548.604	9.17744	9.15179	501.401	9.5206	8.71245	546.379
0.913989	0.00936	0.00936	0.791	165.949	113.387	731.781	189.686	160.882	589.517	0.542459	0.770777	351.891	2.51394	2.17167	578.805	1.43861	1.28979	557.694	15.9632	12.0393	662.96	14.4717	12.2174	592.257	0.728755	0.744025	489.738	3.90947	3.81364	512.564	2.3572	2.3051	511.302
0.914985	0.00937	0.00937	0.791	184.148	123.131	747.769	231.793	202.83	571.399	0.359246	0.418024	429.696	2.62581	1.92159	683.239	2.57042	2.53221	507.545	27.6461	20.8968	661.491	23.9481	19.2374	622.435	1.07206	0.821852	652.223	3.94514	3.8431	513.276	3.70095	4.05292	456.578
0.914998	0.00938	0.00938	0.791	174.721	113.417	770.259	166.862	127.14	656.212	0.473357	0.327366	722.977	1.11497	0.839918	663.738	1.0085	0.750746	671.668	9.98547	5.63069	886.7	9.76345	7.00043	697.347	0.294711	0.291803	504.983	3.99708	1.76437	1132.72	4.20589	2.33709	899.814
0.916199	0.00939	0.00939	0.791	108.329	74.1806	730.172	114.383	97.9678	583.781	0.194684	0.234424	415.24	0.946264	0.824578	573.786	1.15171	0.964601	596.987	10.962	8.65209	633.491	10.1424	7.52479	673.934	0.682887	0.640532	533.062	1.14131	1.19064	479.285	1.44535	1.19498	604.759
0.916247	0.0094	0.0094	0.791	361.508	246.641	732.863	284.671	244.828	581.371	0.177444	0.273655	324.211	2.70125	2.43952	553.644	2.4825	2.31363	536.495	28.1759	21.2697	662.349	26.1793	20.1062	651.025	1.17593	1.0475	561.302	3.49109	2.89784	602.362	3.37777	3.07097	549.951
0.917449	0.00941	0.00941	0.791	191.165	127.497	749.689	206.798	181.564	569.491	0.222052	0.378105	293.639	2.09702	1.55838	672.823	2.2634	1.79537	630.342	26.4239	18.7078	706.225	22.183	16.6123	667.67	1.11281	0.841481	661.222	2.87578	3.16065	454.934	2.84085	3.34838	424.212
0.917516	0.00942	0.00942	0.791	301.215	197.876	761.121	215.272	179.379	600.048	0.813262	0.483129	841.662	2.13038	1.98092	537.725	1.02514	0.995785	514.74	10.7746	8.81284	611.3	10.5461	8.26989	637.621	0.442186	0.342515	645.498	3.6112	2.73368	660.502	1.69986	1.96466	432.61
0.918527	0.00943	0.00943	0.791	236.202	161.053	733.304	307.452	269.62	570.157	1.22358	1.40789	434.545	4.18744	3.7155	563.51	1.96322	1.83714	534.314	23.8422	19.1428	622.745	24.1635	18.9931	636.113	1.23543	1.07027	577.161	3.85528	3.79799	507.542	3.73128	3.39226	549.97
0.921162	0.00944	0.00944	0.791	346.261	226.948	762.865	236.635	190.181	622.131	0.583717	0.565434	516.167	1.7467	1.62254	538.262	1.90996	1.50014	636.594	20.3626	15.4214	660.206	18.8383	12.7991	735.92	1.07383	0.837647	640.983	3.99509	3.09232	645.969	2.31298	2.44241	473.504
0.921977	0.00945	0.00945	0.791	165.012	116.393	708.854	115.831	105.231	550.368	0.315631	0.500764	315.149	1.66078	1.5633	531.181	1.32851	1.24727	532.569	16.7606	14.3409	584.366	18.1616	14.5618	623.605	0.995959	1.00285	496.564	1.39075	1.52714	455.346	2.11486	1.94532	543.576
0.92255	0.00946	0.00946	0.791	244.25	166.421	733.83	198.529	176.112	563.645	0.29755	0.470422	316.259	1.8987	1.48679	638.521	0.786114	0.665945	590.225	7.39119	6.49389	569.088	7.55863	5.79935	651.68	0.54522	0.535399	509.172	2.13997	2.07464	515.744	0.980689	0.838389	584.865
0.922646	0.00947	0.00947	0.791	311.762	208.871	746.304	671.223	569.259	589.559	2.10439	1.84302	570.91	8.41115	6.87132	612.047	31.0955	24.9405	623.393	408.186	312.535	653.024	377.243	284.075	663.984	18.6692	14.4283	646.964	13.7738	12.8212	537.148	40.7572	38.7287	526.188
0.922895	0.00948	0.00948	0.791	272.166	186.845	728.32	194.551	171.658	566.682	0.63133	0.728857	433.096	2.99499	2.54374	588.696	2.29375	1.90293	602.687	28.635	23.1909	617.375	31.192	24.5766	634.586	1.482	1.1794	628.285	3.29582	2.71467	607.039	3.61348	3.3116	545.579
0.923125	0.00949	0.00949	0.791	353.047	240.191	734.93	366.815	319.211	574.566	0.766033	0.683983	559.98	2.11707	1.92964	548.568	1.36106	1.09319	622.515	13.3193	9.30002	716.089	12.301	9.18044	669.957	0.405523	0.415743	487.708	3.49975	3.1519	555.182	1.88841	1.70911	552.456
0.924735	0.0095	0.0095	0.791	128.396	89.7437	715.35	116.947	102.696	569.384	0.242076	0.375356	322.461	0.902972	0.559267	807.282	0.414203	0.343216	603.415	4.25805	3.52379	604.186	3.74694	3.30047	567.638	0.0397134	0.138403	143.47	1.3174	1.11298	591.832	0.474453	0.679156	349.296
0.926298	0.00951	0.00951	0.791	367.812	247.828	742.073	279.066	239.903	581.622	0.543148	0.637903	425.729	3.1354	2.43506	643.803	3.12341	2.91348	536.028	43.4475	34.0386	638.208	42.2199	32.713	645.307	1.98963	1.32221	752.389	3.75006	3.09819	605.201	5.005	4.32036	579.234
0.926949	0.00952	0.00952	0.791	146.871	101.949	720.32	110.219	97.518	565.121	0.64829	0.425851	761.17	0.653765	0.857732	381.101	0.195371	0.369249	264.552	2.75024	2.30747	595.942	2.66504	2.79418	476.892	0.121784	0.169629	358.972	1.26525	1.44551	437.65	0.967362	0.785292	615.925
0.927895	0.00953	0.00953	0.791	347.675	228.366	761.224	327.198	269.515	607.013	0.514515	0.429436	599.058	1.32026	1.48237	445.32	2.66965	2.2278	599.168	22.447	17.1444	654.646	19.6249	13.6525	718.729	0.850968	0.756267	562.611	3.72958	2.9589	630.232	2.24462	2.07071	541.995
0.92813	0.00954	0.00954	0.791	224.323	154.169	727.524	322.297	277.865	579.953	0.880366	0.466724	943.134	2.47902	1.94109	638.566	3.36716	2.69079	625.682	37.405	27.5117	679.801	31.1552	22.3059	698.363	1.57346	1.55722	505.213	4.90458	4.24832	577.238	3.90696	4.0045	487.821
0.928359	0.00955	0.00955	0.791	124.208	84.1184	738.295	134.122	112.462	596.297	0.260601	0.454339	286.791	1.14212	1.28555	444.216	0.73117	0.395878	923.479	5.40146	4.644	581.553	4.53996	3.2735	693.442	0.0324161	0.287668	56.3428	2.093	2.05073	510.306	0.764448	0.680061	562.043
0.929419	0.00956	0.00956	0.874	259.971	180.753	719.132	231.116	202.64	570.263	0.307133	0.527724	290.998	1.85592	1.48533	624.752	4.21052	3.91525	537.708	46.2297	37.7692	612.002	45.4628	35.731	636.181	2.37747	1.95262	608.79	2.52703	2.50105	505.195	4.88846	5.25199	465.391
0.932078	0.00957	0.00957	0.874	297.983	203.022	733.867	232.4	198.069	586.665	0.530129	0.51454	515.149	1.49848	1.11714	670.677	1.48816	1.2487	595.883	19.877	15.1053	657.948	15.0471	11.2187	670.625	1.05777	1.102	479.929	2.44134	2.23096	547.151	2.0453	2.01124	508.467
0.934497	0.00958	0.00958	0.874	162.943	113.343	718.808	99.3035	87.9525	564.529	0.140822	0.270194	260.594	1.19478	1.08932	548.408	0.812052	0.478386	848.743	9.61573	7.9584	604.124	7.969	6.45862	616.927	0.569675	0.5348	532.606	1.97499	1.343	735.289	1.22969	1.35801	452.756
0.934812	0.00959	0.00959	0.874	161.158	109.457	736.172	102.607	89.5265	573.055	0.0431791	0.288649	74.7951	1.3764	1.27275	540.716	0.363415	0.271903	668.281	5.97647	4.32179	691.435	4.91277	3.59588	683.111	0.436618	0.320892	680.318	1.58472	1.4812	534.945	1.01076	1.18665	425.888
0.936228	0.0096	0.0096	0.874	388.839	253.001	768.453	271.668	220.115	617.105	0.610264	0.460518	662.585	1.72082	1.57412	546.596	3.77042	3.04594	618.925	43.8472	33.6483	651.551	43.3023	31.847	679.849	2.02955	1.2241	828.997	3.08656	2.35465	655.417	4.9681	4.17896	594.419
0.936738	0.00961	0.00961	0.874	280.352	186.516	751.548	219.423	181.542	604.331	0.209248	0.400514	261.224	1.37107	1.34817	508.492	0.703752	0.488977	719.617	5.19073	4.11078	631.356	5.64455	4.21035	670.319	0.543009	0.421606	643.976	2.96987	2.51699	589.963	1.03752	0.927731	559.172
0.936785	0.00962	0.00962	0.874	497.175	321.74	772.633	413.586	320.875	644.466	0.315596	0.916236	172.224	4.57398	3.87581	590.068	3.44062	2.59791	662.189	35.631	25.5824	696.397	28.5897	20.1162	710.612	1.39477	1.04231	669.079	6.21388	5.36822	578.766	4.83895	4.26683	567.044
0.937546	0.00963	0.00963	0.874	555.644	360.247	771.2	402.429	324.468	620.137	0.891731	0.910323	489.788	3.44968	3.37474	511.103	2.93892	2.73415	537.447	40.1895	29.3254	685.235	35.4404	26.7036	663.587	1.56154	1.03442	754.788	4.73149	3.73064	634.139	4.79472	4.30107	557.387
0.940183	0.00964	0.00964	0.874	86.3599	59.2758	728.458	79.2673	70.8898	559.088	0.634009	0.405681	781.413	0.4132	0.556957	370.944	0.194953	0.210162	463.817	3.82354	3.32661	574.691	3.74331	2.88637	648.447	0.151905	0.16693	454.996	0.971632	1.01713	477.632	0.634267	0.44903	706.263
0.94183	0.00965	0.00965	0.874	251.03	176.841	709.762	178.567	161.915	551.423	0.744748	0.520917	714.844	1.17629	1.54806	379.925	1.16969	1.12654	519.152	17.6139	14.1223	623.621	18.1569	14.2403	637.516	1.11268	0.913303	609.153	2.29384	1.46432	783.248	2.04703	2.02193	506.207
0.942215	0.00966	0.00966	0.874	148.784	101.354	733.987	97.9416	86.4242	566.633	0.379999	0.661179	287.365	1.37109	1.10996	617.627	1.0173	1.22777	414.287	15.8497	13.3632	593.034	16.1353	12.9849	621.31	0.797372	0.783909	508.587	1.11118	1.24867	444.943	1.79141	1.75986	508.961
0.942257	0.00967	0.00967	0.874	118.283	80.4117	735.486	114.7	100.616	569.988	0.775937	0.284307	1364.61	0.985806	0.81598	604.062	1.01803	0.875502	581.395	8.19647	6.44663	635.717	7.47611	5.87082	636.718	0.265795	0.313501	423.915	0.969555	0.863783	561.227	1.09891	1.06126	517.74
0.943932	0.00968	0.00968	0.874	264.473	181.874	727.075	254.122	220.953	575.059	0.437448	0.513741	425.748	2.82808	2.2979	615.363	1.93199	1.53554	629.091	18.3327	14.6902	623.975	16.5331	12.1255	681.75	0.778292	0.633314	614.46	3.48109	3.44908	504.64	2.25671	2.27508	495.963
0.944265	0.00969	0.00969	0.874	386.73	255.77	756.011	264.798	214.098	618.403	0.606775	0.489162	620.22	2.46889	2.01161	613.659	2.80904	1.84889	759.658	36.4917	26.7318	682.551	35.2715	24.826	710.374	1.79847	1.51326	594.236	3.52488	2.5087	702.529	4.88895	4.31293	566.778
0.945686	0.0097	0.0097	0.874	314.935	211.841	743.328	242.378	209.595	578.205	0.62022	0.582833	532.074	1.90537	1.70762	557.904	0.959309	0.63039	760.886	8.2172	7.00298	586.693	8.24596	7.28865	565.671	0.375099	0.578228	324.352	3.07276	3.02502	507.891	1.54217	1.2233	630.333
0.947354	0.00971	0.00971	0.874	441.691	290.612	759.931	335.096	270.61	619.15	1.28882	0.710775	906.632	1.89952	1.93503	490.823	2.3051	1.70932	674.277	22.8024	17.1739	663.87	21.6108	16.5181	654.157	1.02159	1.0733	475.909	4.2229	3.82178	552.477	2.90394	2.65727	546.414
0.948475	0.00972	0.00972	0.874	296.562	195.662	757.841	230.756	182.78	631.24	0.380698	0.349434	544.735	1.34388	1.5871	423.377	2.04073	1.6262	627.453	21.633	16.9782	637.083	20.4607	14.6639	697.659	0.871072	0.844415	515.785	3.01847	2.90278	519.926	2.83406	2.80145	505.82
0.948572	0.00973	0.00973	0.874	244.917	168.161	728.222	189.849	161.827	586.58	0.256243	0.33295	384.806	1.66096	1.66107	499.967	0.784451	0.504608	777.287	5.55637	4.65616	596.669	5.04836	3.90855	645.81	0.258913	0.333377	388.319	2.33464	2.1299	548.062	1.12709	1.14408	492.572
0.948928	0.00974	0.00974	0.874	632.455	396.757	797.031	795.108	597.081	665.829	2.61166	1.94683	670.749	6.8707	5.59044	614.505	6.47249	4.9728	650.79	82.6713	60.4829	683.427	76.3262	54.6262	698.622	4.13258	3.26839	632.205	11.0836	8.57276	646.446	10.0606	8.63413	582.607
0.950058	0.00975	0.00975	0.874	547.415	346.94	788.918	859.069	657.771	653.015	2.13813	2.01203	531.338	7.81069	5.81838	671.208	4.76357	4.02874	591.199	59.9279	44.4099	674.713	57.6498	42.6475	675.888	2.89181	2.16648	667.396	12.3754	9.70109	637.834	7.36204	6.71992	547.777
0.95142	0.00976	0.00976	0.874	333.158	223.738	744.528	614.085	516.178	594.839	1.49226	1.41824	526.099	5.61032	4.84176	579.369	5.74428	4.57057	628.398	67.5178	50.0747	674.171	64.3027	47.7996	672.628	3.13018	2.22866	702.257	8.30169	7.21161	575.578	7.83582	7.74484	505.874
0.951624	0.00977	0.00977	0.874	124.669	85.2674	731.046	82.3037	71.8658	572.621	0.340777	0.133042	1280.71	0.921381	0.799977	575.88	0.460349	0.617717	372.622	6.28223	4.81515	652.34	5.04373	3.50339	719.835	0.252874	0.122163	1034.99	0.895189	0.919975	486.529	1.03507	0.911325	567.891
0.952813	0.00978	0.00978	0.874	224.909	150.374	747.83	196.792	170.457	577.249	0.411499	0.439197	468.468	1.5684	1.23894	632.962	1.40467	1.14961	610.934	19.3846	15.5699	622.502	18.8034	12.5871	746.93	0.707246	0.671089	526.939	2.58488	2.56383	504.105	2.46132	1.96871	625.109
0.952892	0.00979	0.00979	0.874	146.457	101.799	719.347	110.164	101.843	540.853	0.479194	0.330296	725.4	1.31817	1.56722	420.544	0.376013	0.250554	750.363	4.95352	3.63356	681.634	4.43238	3.57582	619.772	0.172397	0.229306	375.91	1.53342	1.46314	524.018	0.863249	0.608337	709.516
0.955706	0.0098	0.0098	0.874	146.156	97.9868	745.793	111.376	94.1316	591.596	0.274738	0.0894084	1536.42	0.814497	0.917492	443.872	0.272932	0.38187	357.362	4.70746	4.09462	574.835	4.02686	3.2654	616.594	0.265168	0.318378	416.435	1.41048	1.20287	586.296	0.9029	0.636734	709.008
[truncated: 11,477 more rows]

## Sheet: SuppFig10
	Filename	Area	RT	Peak Status	Sample ID	Compound
0	Alst	943638	5.87624		45	Chlorotryptophan
[truncated: 119 more rows]
