# Supplementary material for: Biosynthesis of natural and halogenated plant monoterpene indole alkaloids in yeast
Source: Nat Chem Biol. 2023 Nov 6;19(12):1551–60. doi: 10.1038/s41589-023-01430-2 (PMC10667104; doi:10.1038/s41589-023-01430-2)
Supplement: Supplementary file 4 — Statistical source data. [file 41589_2023_1430_MOESM4_ESM.xlsx]

## Sheet: raw data YPD Fig 1B
Peak_Name	Area	Amt	Sample_Notes
Caffeine	17126	1	Solvent Blank
Caffeine	9059	1	Solvent Blank
Caffeine	0	0	Solvent Blank
Caffeine	3,02E+06	1	QC00_v16_#7
Caffeine	11316	1	Solvent Blank
Caffeine	4157	1	Double Blank_YPD
Caffeine	1,09E+06	1	Blank_YPD
Caffeine	1,86E+06	1	Std_v16_YPD#1
Caffeine	1,83E+06	1	Std_v16_YPD#2
Caffeine	1,93E+06	1	Std_v16_YPD#3
Caffeine	1,52E+06	1	Std_v16_YPD#4
Caffeine	1,33E+06	1	Std_v16_YPD#5
Caffeine	1,23E+06	1	Std_v16_YPD#6
Caffeine	1,94E+06	1	Std_v16_YPD#7
Caffeine	2,14E+06	1	Std_v16_YPD#8
Caffeine	1,42E+06	1	Std_v16_YPD#9
Caffeine	1,89E+06	1	Std_v16_YPD#10
Caffeine	24556	1	Solvent Blank
Caffeine	14807	1	Solvent Blank
Caffeine	39582	1	Solvent Blank
Caffeine	1,11E+06	1	96WP1699_A1
Caffeine	859237	1	96WP1699_A2
Caffeine	806145	1	96WP1699_A3
Caffeine	1,21E+06	1	96WP1699_A4
Caffeine	758223	1	96WP1699_A5
Caffeine	1,17E+06	1	96WP1699_A6
Caffeine	792208	1	96WP1699_A7
Caffeine	1,12E+06	1	96WP1699_A8
Caffeine	842180	1	96WP1699_A9
Caffeine	1,21E+06	1	96WP1699_A10
Caffeine	723333	1	96WP1699_A11
Caffeine	751249	1	96WP1699_A12
Caffeine	27009	1	Solvent Blank
Caffeine	2,77E+06	1	QC02_v16_#7
Caffeine	14950	1	Solvent Blank
Caffeine	950486	1	96WP1699_B1
Caffeine	797651	1	96WP1699_B2
Caffeine	1,32E+06	1	96WP1699_B3
Caffeine	1,18E+06	1	96WP1699_B4
Caffeine	1,17E+06	1	96WP1699_B5
Caffeine	749063	1	96WP1699_B6
Caffeine	746135	1	96WP1699_B7
Caffeine	879408	1	96WP1699_B8
Caffeine	1,96E+06	1	96WP1699_B9
Caffeine	1,83E+06	1	96WP1699_B10
Caffeine	1,98E+06	1	96WP1699_B11
Caffeine	1,38E+06	1	96WP1699_B12
Caffeine	30445	1	Solvent Blank
Caffeine	3,04E+06	1	QC03_v16_#7
Caffeine	12864	1	Solvent Blank
Caffeine	1,05E+06	1	96WP1699_C1
Caffeine	867188	1	96WP1699_C2
Caffeine	846557	1	96WP1699_C3
Caffeine	1,11E+06	1	96WP1699_C4
Caffeine	762987	1	96WP1699_C5
Caffeine	868865	1	96WP1699_C6
Caffeine	2,21E+06	1	96WP1699_C7
Caffeine	2,07E+06	1	96WP1699_C8
Caffeine	1,27E+06	1	96WP1699_C9
Caffeine	1,90E+06	1	96WP1699_C10
Caffeine	42368	1	96WP1699_C11
Caffeine	747015	1	96WP1699_C12
Caffeine	28486	1	Solvent Blank
Caffeine	2,64E+06	1	QC04_v16_#7
Caffeine	12129	1	Solvent Blank
Caffeine	1,52E+06	1	96WP1699_D1
Caffeine	1,06E+06	1	96WP1699_D2
Caffeine	1,01E+06	1	96WP1699_D3
Caffeine	720497	1	96WP1699_D4
Caffeine	1,03E+06	1	96WP1699_D5
Caffeine	1,57E+06	1	96WP1699_D6
Caffeine	1,78E+06	1	96WP1699_D7
Caffeine	1,42E+06	1	96WP1699_D8
Caffeine	827633	1	96WP1699_D9
Caffeine	911083	1	96WP1699_D10
Caffeine	1,02E+06	1	96WP1699_D11
Caffeine	782849	1	96WP1699_D12
Caffeine	38941	1	Solvent Blank
Caffeine	2,72E+06	1	QC05_v16_#7
Caffeine	14170	1	Solvent Blank
Caffeine	12429	1	Double Blank_YPD
Caffeine	1,32E+06	1	Blank_YPD
Caffeine	1,03E+06	1	Std_v16_YPD#1
Caffeine	1,70E+06	1	Std_v16_YPD#2
Caffeine	1,29E+06	1	Std_v16_YPD#3
Caffeine	935217	1	Std_v16_YPD#4
Caffeine	1,53E+06	1	Std_v16_YPD#5
Caffeine	1,39E+06	1	Std_v16_YPD#6
Caffeine	825207	1	Std_v16_YPD#7
Caffeine	918689	1	Std_v16_YPD#8
Caffeine	1,26E+06	1	Std_v16_YPD#9
Caffeine	1,67E+06	1	Std_v16_YPD#10
Caffeine	16671	1	Solvent Blank
Caffeine	35730	1	Solvent Blank
Caffeine	31343	1	Solvent Blank
Caffeine	1,13E+06	1	96WP1699_E1
Caffeine	1,85E+06	1	96WP1699_E2
Caffeine	1,77E+06	1	96WP1699_E3
Caffeine	37489	1	96WP1699_E4
Caffeine	1,94E+06	1	96WP1699_E5
Caffeine	1,22E+06	1	96WP1699_E6
Caffeine	776501	1	96WP1699_E7
Caffeine	1,15E+06	1	96WP1699_E8
Caffeine	912075	1	96WP1699_E9
Caffeine	1,45E+06	1	96WP1699_E10
Caffeine	1,89E+06	1	96WP1699_E11
Caffeine	1,44E+06	1	96WP1699_E12
Caffeine	30800	1	Solvent Blank
Caffeine	3,11E+06	1	QC06_v16_#7
Caffeine	18001	1	Solvent Blank
Caffeine	790030	1	96WP1699_F1
Caffeine	770045	1	96WP1699_F2
Caffeine	771723	1	96WP1699_F3
Caffeine	906157	1	96WP1699_F4
Caffeine	1,64E+06	1	96WP1699_F5
Caffeine	1,58E+06	1	96WP1699_F6
Caffeine	1,07E+06	1	96WP1699_F7
Caffeine	695465	1	96WP1699_F8
Caffeine	924726	1	96WP1699_F9
Caffeine	1,05E+06	1	96WP1699_F10
Caffeine	802296	1	96WP1699_F11
Caffeine	895719	1	96WP1699_F12
Caffeine	24767	1	Solvent Blank
Caffeine	2,93E+06	1	QC07_v16_#7
Caffeine	34228	1	Solvent Blank
Caffeine	1,23E+06	1	96WP1699_G1
Caffeine	1,57E+06	1	96WP1699_G2
Caffeine	889313	1	96WP1699_G3
Caffeine	727603	1	96WP1699_G4
Caffeine	895819	1	96WP1699_G5
Caffeine	1,57E+06	1	96WP1699_G6
Caffeine	769388	1	96WP1699_G7
Caffeine	1,26E+06	1	96WP1699_G8
Caffeine	746050	1	96WP1699_G9
Caffeine	852990	1	96WP1699_G10
Caffeine	1,16E+06	1	96WP1699_G11
Caffeine	810277	1	96WP1699_G12
Caffeine	16334	1	Solvent Blank
Caffeine	2,85E+06	1	QC08_v16_#7
Caffeine	24339	1	Solvent Blank
Caffeine	1,61E+06	1	96WP1699_H1
Caffeine	1,73E+06	1	96WP1699_H2
Caffeine	1,56E+06	1	96WP1699_H3
Caffeine	1,15E+06	1	96WP1699_H4
Caffeine	717884	1	96WP1699_H5
Caffeine	942363	1	96WP1699_H6
Caffeine	1,20E+06	1	96WP1699_H7
Caffeine	1,07E+06	1	96WP1699_H8
Caffeine	682949	1	96WP1699_H9
Caffeine	656503	1	96WP1699_H10
Caffeine	1,01E+06	1	96WP1699_H11
Caffeine	1,12E+06	1	96WP1699_H12
Caffeine	8760	1	Solvent Blank
Caffeine	2,34E+06	1	QC9_v16_#7
Caffeine	34452	1	Solvent Blank
Caffeine	5714	1	Double Blank_YPD
Caffeine	875316	1	Blank_YPD
Caffeine	1,04E+06	1	Std_v16_YPD#1
Caffeine	1,23E+06	1	Std_v16_YPD#2
Caffeine	1,41E+06	1	Std_v16_YPD#3
Caffeine	1,70E+06	1	Std_v16_YPD#4
Caffeine	976627	1	Std_v16_YPD#5
Caffeine	996693	1	Std_v16_YPD#6
Caffeine	1,16E+06	1	Std_v16_YPD#7
Caffeine	1,73E+06	1	Std_v16_YPD#8
Caffeine	1,61E+06	1	Std_v16_YPD#9
Caffeine	1,27E+06	1	Std_v16_YPD#10
Caffeine	18037	1	Solvent Blank
Caffeine	13318	1	Solvent Blank
Caffeine	29070	1	Solvent Blank
Loganin	4069	4069	Solvent Blank
Loganin	2088	2088	Solvent Blank
Loganin	1220	1220	Solvent Blank
Loganin	413044	413044	QC00_v16_#7
Loganin	1146	1146	Solvent Blank
Loganin	1567	1567	Double Blank_YPD
Loganin	2797	2797	Blank_YPD
Loganin	2359	52349	Std_v16_YPD#1
Loganin	2026	35449	Std_v16_YPD#2
Loganin	8066	350958	Std_v16_YPD#3
Loganin	11127	674983	Std_v16_YPD#4
Loganin	11793	833667	Std_v16_YPD#5
Loganin	35602	2903075	Std_v16_YPD#6
Loganin	47059	2412914	Std_v16_YPD#7
Loganin	229528	10793,71	Std_v16_YPD#8
Loganin	406864	28309,76	Std_v16_YPD#9
Loganin	728050	37591,82	Std_v16_YPD#10
Loganin	4769	19669,08	Solvent Blank
Loganin	1881	12320,78	Solvent Blank
Loganin	1045	2389993	Solvent Blank
Loganin	3335	230347	96WP1699_A1
Loganin	1561	120657	96WP1699_A2
Loganin	0	0	96WP1699_A3
Loganin	1580	74295	96WP1699_A4
Loganin	1871	180051	96WP1699_A5
Loganin	3625	237425	96WP1699_A6
Loganin	1056	76525	96WP1699_A7
Loganin	1746	96936	96WP1699_A8
Loganin	1487	115958	96WP1699_A9
Loganin	1354	56952	96WP1699_A10
Loganin	1463	139372	96WP1699_A11
Loganin	1191	99528	96WP1699_A12
Loganin	0	0	Solvent Blank
Loganin	421705	15014,66	QC02_v16_#7
Loganin	926	5775642	Solvent Blank
Loganin	2064	153006	96WP1699_B1
Loganin	3454	350,32	96WP1699_B2
Loganin	1710	72862	96WP1699_B3
Loganin	3647	238,07	96WP1699_B4
Loganin	4656	317774	96WP1699_B5
Loganin	1157	95839	96WP1699_B6
Loganin	6358	734345	96WP1699_B7
Loganin	2683	233277	96WP1699_B8
Loganin	3573	121367	96WP1699_B9
Loganin	5461	226931	96WP1699_B10
Loganin	4285	152769	96WP1699_B11
Loganin	1420	48834	96WP1699_B12
Loganin	0	0	Solvent Blank
Loganin	435971	14080,31	QC03_v16_#7
Loganin	0	0	Solvent Blank
Loganin	4437	339207	96WP1699_C1
Loganin	1314	93101	96WP1699_C2
Loganin	1797	148602	96WP1699_C3
Loganin	5965	446154	96WP1699_C4
Loganin	2519	256232	96WP1699_C5
Loganin	1139	74549	96WP1699_C6
Loganin	631	0	96WP1699_C7
Loganin	3015	87,56	96WP1699_C8
Loganin	1626	71583	96WP1699_C9
Loganin	545	0	96WP1699_C10
Loganin	533	1108453	96WP1699_C11
Loganin	2336	240263	96WP1699_C12
Loganin	0	0	Solvent Blank
Loganin	424479	15960,6	QC04_v16_#7
Loganin	591	4502389	Solvent Blank
Loganin	1803	62885	96WP1699_D1
Loganin	2924	205704	96WP1699_D2
Loganin	3767	297131	96WP1699_D3
Loganin	2220	236041	96WP1699_D4
Loganin	2243	153983	96WP1699_D5
Loganin	2002	71535	96WP1699_D6
Loganin	5204	221305	96WP1699_D7
Loganin	853	9665	96WP1699_D8
Loganin	2043	180105	96WP1699_D9
Loganin	1991	154241	96WP1699_D10
Loganin	1117	54954	96WP1699_D11
Loganin	4906	527542	96WP1699_D12
Loganin	0	0	Solvent Blank
Loganin	387448	13967,56	QC05_v16_#7
Loganin	602	3906449	Solvent Blank
Loganin	646	4813875	Double Blank_YPD
Loganin	3598	204073	Blank_YPD
Loganin	0	0	Std_v16_YPD#1
Loganin	2430	68502	Std_v16_YPD#2
Loganin	4520	282616	Std_v16_YPD#3
Loganin	7898	790708	Std_v16_YPD#4
Loganin	10536	631808	Std_v16_YPD#5
Loganin	23092	1630,14	Std_v16_YPD#6
Loganin	45099	5509536	Std_v16_YPD#7
Loganin	117913	12911,49	Std_v16_YPD#8
Loganin	315266	24783,7	Std_v16_YPD#9
Loganin	997707	56942,47	Std_v16_YPD#10
Loganin	3191	18518,39	Solvent Blank
Loganin	1861	4927363	Solvent Blank
Loganin	1624	4900833	Solvent Blank
Loganin	3143	214472	96WP1699_E1
Loganin	937	0	96WP1699_E2
Loganin	3712	149074	96WP1699_E3
Loganin	538	1315247	96WP1699_E4
Loganin	2071	50802	96WP1699_E5
Loganin	3228	200859	96WP1699_E6
Loganin	1036	76029	96WP1699_E7
Loganin	2670	170172	96WP1699_E8
Loganin	1027	56158	96WP1699_E9
Loganin	4737	258911	96WP1699_E10
Loganin	2079	53542	96WP1699_E11
Loganin	5015	281363	96WP1699_E12
Loganin	0	0	Solvent Blank
Loganin	402312	12419,32	QC06_v16_#7
Loganin	630	3288799	Solvent Blank
Loganin	1592	140723	96WP1699_F1
Loganin	4489	503,6	96WP1699_F2
Loganin	1761	166,18	96WP1699_F3
Loganin	1468	103188	96WP1699_F4
Loganin	585	0	96WP1699_F5
Loganin	3054	133166	96WP1699_F6
Loganin	1589	90775	96WP1699_F7
Loganin	2500	291044	96WP1699_F8
Loganin	4648	427156	96WP1699_F9
Loganin	1874	118638	96WP1699_F10
Loganin	2562	252847	96WP1699_F11
Loganin	2338	197341	96WP1699_F12
Loganin	0	0	Solvent Blank
Loganin	351970	11529,4	QC07_v16_#7
Loganin	0	0	Solvent Blank
Loganin	1522	46771	96WP1699_G1
Loganin	601	12612	96WP1699_G2
Loganin	1657	71,47	96WP1699_G3
Loganin	3863	208688	96WP1699_G4
Loganin	8344	368499	96WP1699_G5
Loganin	661	14061	96WP1699_G6
Loganin	1370	118496	96WP1699_G7
Loganin	1461	59576	96WP1699_G8
Loganin	1353	121543	96WP1699_G9
Loganin	1133	75447	96WP1699_G10
Loganin	3582	241836	96WP1699_G11
Loganin	6994	770448	96WP1699_G12
Loganin	0	0	Solvent Blank
Loganin	383237	12925,08	QC08_v16_#7
Loganin	0	0	Solvent Blank
Loganin	9858	530002	96WP1699_H1
Loganin	9414	467519	96WP1699_H2
Loganin	8458	463702	96WP1699_H3
Loganin	1739	92826	96WP1699_H4
Loganin	6563	818967	96WP1699_H5
Loganin	2337	184986	96WP1699_H6
Loganin	812	13319	96WP1699_H7
Loganin	1658	96,53	96WP1699_H8
Loganin	3054	374374	96WP1699_H9
Loganin	3361	436022	96WP1699_H10
Loganin	2042	140983	96WP1699_H11
Loganin	1003	33974	96WP1699_H12
Loganin	0	0	Solvent Blank
Loganin	336996	13822,84	QC9_v16_#7
Loganin	627	1683165	Solvent Blank
Loganin	753	12651,22	Double Blank_YPD
Loganin	1097	68311	Blank_YPD
Loganin	905	11377	Std_v16_YPD#1
Loganin	3229	191856	Std_v16_YPD#2
Loganin	5306	308108	Std_v16_YPD#3
Loganin	8174	415996	Std_v16_YPD#4
Loganin	13310	1323143	Std_v16_YPD#5
Loganin	26676	2668892	Std_v16_YPD#6
Loganin	71052	6155494	Std_v16_YPD#7
Loganin	2873	92776	Std_v16_YPD#8
Loganin	535467	32609,16	Std_v16_YPD#9
Loganin	681122	51336,24	Std_v16_YPD#10
Loganin	2608	14524,29	Solvent Blank
Loganin	1305	9877971	Solvent Blank
Loganin	1589	5510197	Solvent Blank
Secologanin	95249	8548252	Solvent Blank
Secologanin	53997	9181994	Solvent Blank
Secologanin	32235	32235	Solvent Blank
Secologanin	1,21E+07	6115,04	QC00_v16_#7
Secologanin	33177	4441932	Solvent Blank
Secologanin	6610	2392888	Double Blank_YPD
Secologanin	9017	15,09	Blank_YPD
Secologanin	50766	43,51	Std_v16_YPD#1
Secologanin	99796	83961	Std_v16_YPD#2
Secologanin	238714	186836	Std_v16_YPD#3
Secologanin	415726	410983	Std_v16_YPD#4
Secologanin	882182	994421	Std_v16_YPD#5
Secologanin	2,19E+06	2695636	Std_v16_YPD#6
Secologanin	4,49E+06	3496372	Std_v16_YPD#7
Secologanin	8,42E+06	5987,98	Std_v16_YPD#8
Secologanin	2,29E+07	26496,85	Std_v16_YPD#9
Secologanin	4,40E+07	40411,06	Std_v16_YPD#10
Secologanin	101857	6325299	Solvent Blank
Secologanin	58323	5999866	Solvent Blank
Secologanin	41949	1591,27	Solvent Blank
Secologanin	12556	19711	96WP1699_A1
Secologanin	1147	4,76	96WP1699_A2
Secologanin	11930	24831	96WP1699_A3
Secologanin	11082	16452	96WP1699_A4
Secologanin	1412	5546	96WP1699_A5
Secologanin	2577	6,05	96WP1699_A6
Secologanin	9452	20555	96WP1699_A7
Secologanin	6412	11292	96WP1699_A8
Secologanin	9169	18999	96WP1699_A9
Secologanin	8075	12715	96WP1699_A10
Secologanin	737	4,29	96WP1699_A11
Secologanin	7434	17,52	96WP1699_A12
Secologanin	13503	749918	Solvent Blank
Secologanin	1,18E+07	6495625	QC02_v16_#7
Secologanin	21275	2139895	Solvent Blank
Secologanin	0	0	96WP1699_B1
Secologanin	6403	14736	96WP1699_B2
Secologanin	5797	9303	96WP1699_B3
Secologanin	0	0	96WP1699_B4
Secologanin	5808	10,16	96WP1699_B5
Secologanin	7869	18,43	96WP1699_B6
Secologanin	9193	21135	96WP1699_B7
Secologanin	7240	15042	96WP1699_B8
Secologanin	14742	13,99	96WP1699_B9
Secologanin	7200	8628	96WP1699_B10
Secologanin	6737	7852	96WP1699_B11
Secologanin	6845	10166	96WP1699_B12
Secologanin	6540	323306	Solvent Blank
Secologanin	1,21E+07	6068957	QC03_v16_#7
Secologanin	15038	1755957	Solvent Blank
Secologanin	541	3535	96WP1699_C1
Secologanin	0	0	96WP1699_C2
Secologanin	7732	16385	96WP1699_C3
Secologanin	4840	9274	96WP1699_C4
Secologanin	5516	13546	96WP1699_C5
Secologanin	5715	12574	96WP1699_C6
Secologanin	5044	6177	96WP1699_C7
Secologanin	0	0	96WP1699_C8
Secologanin	0	0	96WP1699_C9
Secologanin	4158	6034	96WP1699_C10
Secologanin	4445	159232	96WP1699_C11
Secologanin	729	4225	96WP1699_C12
Secologanin	4089	216897	Solvent Blank
Secologanin	1,18E+07	6822591	QC04_v16_#7
Secologanin	13294	1645934	Solvent Blank
Secologanin	0	0	96WP1699_D1
Secologanin	6164	11406	96WP1699_D2
Secologanin	0	0	96WP1699_D3
Secologanin	1117	5081	96WP1699_D4
Secologanin	5646	10956	96WP1699_D5
Secologanin	5939	8423	96WP1699_D6
Secologanin	4469	6507	96WP1699_D7
Secologanin	6064	9125	96WP1699_D8
Secologanin	3432	8951	96WP1699_D9
Secologanin	5711	12113	96WP1699_D10
Secologanin	2757	6805	96WP1699_D11
Secologanin	4101	10579	96WP1699_D12
Secologanin	4307	167712	Solvent Blank
Secologanin	1,08E+07	6073211	QC05_v16_#7
Secologanin	11370	1203842	Solvent Blank
Secologanin	2240	271608	Double Blank_YPD
Secologanin	1359	4307	Blank_YPD
Secologanin	46367	70054	Std_v16_YPD#1
Secologanin	85987	78039	Std_v16_YPD#2
Secologanin	207847	243249	Std_v16_YPD#3
Secologanin	382156	613148	Std_v16_YPD#4
Secologanin	856427	841199	Std_v16_YPD#5
Secologanin	2,28E+06	2472983	Std_v16_YPD#6
Secologanin	4,21E+06	7813755	Std_v16_YPD#7
Secologanin	7,61E+06	12942,14	Std_v16_YPD#8
Secologanin	2,17E+07	28454,95	Std_v16_YPD#9
Secologanin	4,65E+07	50377,89	Std_v16_YPD#10
Secologanin	91886	8469097	Solvent Blank
Secologanin	45847	1928342	Solvent Blank
Secologanin	28191	1349737	Solvent Blank
Secologanin	0	0	96WP1699_E1
Secologanin	0	0	96WP1699_E2
Secologanin	6882	8581	96WP1699_E3
Secologanin	13246	530391	96WP1699_E4
Secologanin	10908	11165	96WP1699_E5
Secologanin	8448	13096	96WP1699_E6
Secologanin	5743	13795	96WP1699_E7
Secologanin	10027	15782	96WP1699_E8
Secologanin	7902	15685	96WP1699_E9
Secologanin	7142	10,09	96WP1699_E10
Secologanin	8328	9325	96WP1699_E11
Secologanin	6479	9497	96WP1699_E12
Secologanin	8297	404862	Solvent Blank
Secologanin	1,16E+07	5652727	QC06_v16_#7
Secologanin	18810	1568859	Solvent Blank
Secologanin	8487	18783	96WP1699_F1
Secologanin	7374	17043	96WP1699_F2
Secologanin	7262	16796	96WP1699_F3
Secologanin	6955	14211	96WP1699_F4
Secologanin	7934	9966	96WP1699_F5
Secologanin	0	0	96WP1699_F6
Secologanin	0	0	96WP1699_F7
Secologanin	0	0	96WP1699_F8
Secologanin	6086	12581	96WP1699_F9
Secologanin	0	0	96WP1699_F10
Secologanin	7668	17016	96WP1699_F11
Secologanin	5259	11522	96WP1699_F12
Secologanin	4586	279053	Solvent Blank
Secologanin	1,13E+07	5856818	QC07_v16_#7
Secologanin	11853	519876	Solvent Blank
Secologanin	9519	23355	96WP1699_G1
Secologanin	15080	25323	96WP1699_G2
Secologanin	9691	26669	96WP1699_G3
Secologanin	12100	32745	96WP1699_G4
Secologanin	2856	18497	96WP1699_G5
Secologanin	0	0	96WP1699_G6
Secologanin	2868	8326	96WP1699_G7
Secologanin	4968	8657	96WP1699_G8
Secologanin	3909	10,58	96WP1699_G9
Secologanin	5701	12733	96WP1699_G10
Secologanin	5758	10145	96WP1699_G11
Secologanin	4647	11319	96WP1699_G12
Secologanin	750	71263	Solvent Blank
Secologanin	1,12E+07	6004069	QC08_v16_#7
Secologanin	11779	725,96	Solvent Blank
Secologanin	4625	7,04	96WP1699_H1
Secologanin	5258	7308	96WP1699_H2
Secologanin	5624	8132	96WP1699_H3
Secologanin	4858	9064	96WP1699_H4
Secologanin	3593	10231	96WP1699_H5
Secologanin	3572	8,42	96WP1699_H6
Secologanin	0	0	96WP1699_H7
Secologanin	5544	10497	96WP1699_H8
Secologanin	6121	16,13	96WP1699_H9
Secologanin	6570	17687	96WP1699_H10
Secologanin	3756	8302	96WP1699_H11
Secologanin	0	0	96WP1699_H12
Secologanin	1933	332028	Solvent Blank
Secologanin	1,11E+07	7210,67	QC9_v16_#7
Secologanin	10143	442281	Solvent Blank
Secologanin	2247	590061	Double Blank_YPD
Secologanin	1298	4,98	Blank_YPD
Secologanin	41041	61708	Std_v16_YPD#1
Secologanin	79995	99725	Std_v16_YPD#2
Secologanin	197079	210708	Std_v16_YPD#3
Secologanin	399081	352641	Std_v16_YPD#4
Secologanin	813446	1249699	Std_v16_YPD#5
Secologanin	2,20E+06	3337367	Std_v16_YPD#6
Secologanin	4,45E+06	5821998	Std_v16_YPD#7
Secologanin	8,51E+06	7541587	Std_v16_YPD#8
Secologanin	2,06E+07	20480,21	Std_v16_YPD#9
Secologanin	4,09E+07	60812,1	Std_v16_YPD#10
Secologanin	82956	7030973	Solvent Blank
Secologanin	43031	4902809	Solvent Blank
Secologanin	29448	1520766	Solvent Blank
Serpentine	0	0	Solvent Blank
Serpentine	0	0	Solvent Blank
Serpentine	0	0	Solvent Blank
Serpentine	53938	13,3	QC00_v16_#7
Serpentine	0	0	Solvent Blank
Serpentine	661	121548	Double Blank_YPD
Serpentine	0	0	Blank_YPD
Serpentine	0	0	Std_v16_YPD#1
Serpentine	930	15	Std_v16_YPD#2
Serpentine	2036	432	Std_v16_YPD#3
Serpentine	5824	2561	Std_v16_YPD#4
Serpentine	8349	4434	Std_v16_YPD#5
Serpentine	24300	14821	Std_v16_YPD#6
Serpentine	43173	16681	Std_v16_YPD#7
Serpentine	95023	33605	Std_v16_YPD#8
Serpentine	193871	104208	Std_v16_YPD#9
Serpentine	447202	180753	Std_v16_YPD#10
Serpentine	0	0	Solvent Blank
Serpentine	0	0	Solvent Blank
Serpentine	0	0	Solvent Blank
Serpentine	249925	8479921	96WP1699_A1
Serpentine	99260	7220069	96WP1699_A2
Serpentine	77448	6004503	96WP1699_A3
Serpentine	42520	220174	96WP1699_A4
Serpentine	38031	31,25	96WP1699_A5
Serpentine	43636	23125	96WP1699_A6
Serpentine	67607	53125	96WP1699_A7
Serpentine	61520	34375	96WP1699_A8
Serpentine	748187	55	96WP1699_A9
Serpentine	81881	42,5	96WP1699_A10
Serpentine	158427	136875	96WP1699_A11
Serpentine	730866	108125	96WP1699_A12
Serpentine	880	24585	Solvent Blank
Serpentine	48639	13091	QC02_v16_#7
Serpentine	0	0	Solvent Blank
Serpentine	4982	3125	96WP1699_B1
Serpentine	9924	2,5	96WP1699_B2
Serpentine	835	625	96WP1699_B3
Serpentine	599	625	96WP1699_B4
Serpentine	1091	625	96WP1699_B5
Serpentine	1100	625	96WP1699_B6
Serpentine	0	0	96WP1699_B7
Serpentine	521	625	96WP1699_B8
Serpentine	818	0	96WP1699_B9
Serpentine	0	0	96WP1699_B10
Serpentine	0	0	96WP1699_B11
Serpentine	710	625	96WP1699_B12
Serpentine	0	0	Solvent Blank
Serpentine	50139	12285	QC03_v16_#7
Serpentine	0	0	Solvent Blank
Serpentine	4805	3656	96WP1699_C1
Serpentine	4048	3125	96WP1699_C2
Serpentine	1697	1,25	96WP1699_C3
Serpentine	1538	625	96WP1699_C4
Serpentine	1374	1,25	96WP1699_C5
Serpentine	1674	1,25	96WP1699_C6
Serpentine	0	0	96WP1699_C7
Serpentine	0	0	96WP1699_C8
Serpentine	0	0	96WP1699_C9
Serpentine	0	0	96WP1699_C10
Serpentine	0	0	96WP1699_C11
Serpentine	1312	971	96WP1699_C12
Serpentine	0	0	Solvent Blank
Serpentine	50101	14192	QC04_v16_#7
Serpentine	0	0	Solvent Blank
Serpentine	108269	44375	96WP1699_D1
Serpentine	99828	58,75	96WP1699_D2
Serpentine	106235	66,25	96WP1699_D3
Serpentine	49097	42,5	96WP1699_D4
Serpentine	81668	49375	96WP1699_D5
Serpentine	50861	20	96WP1699_D6
Serpentine	0	0	96WP1699_D7
Serpentine	0	0	96WP1699_D8
Serpentine	612	193	96WP1699_D9
Serpentine	784	285	96WP1699_D10
Serpentine	657	0,12	96WP1699_D11
Serpentine	543	157	96WP1699_D12
Serpentine	0	0	Solvent Blank
Serpentine	54645	15037	QC05_v16_#7
Serpentine	0	0	Solvent Blank
Serpentine	0	0	Double Blank_YPD
Serpentine	507	0	Blank_YPD
Serpentine	0	0	Std_v16_YPD#1
Serpentine	1149	143	Std_v16_YPD#2
Serpentine	2358	1027	Std_v16_YPD#3
Serpentine	5129	3828	Std_v16_YPD#4
Serpentine	8139	3,71	Std_v16_YPD#5
Serpentine	22087	11807	Std_v16_YPD#6
Serpentine	49596	45,68	Std_v16_YPD#7
Serpentine	86100	71441	Std_v16_YPD#8
Serpentine	251251	152087	Std_v16_YPD#9
Serpentine	459754	210595	Std_v16_YPD#10
Serpentine	0	0	Solvent Blank
Serpentine	0	0	Solvent Blank
Serpentine	0	0	Solvent Blank
Serpentine	23431	13125	96WP1699_E1
Serpentine	24243	8125	96WP1699_E2
Serpentine	20215	6875	96WP1699_E3
Serpentine	0	0	96WP1699_E4
Serpentine	17384	5625	96WP1699_E5
Serpentine	19990	10	96WP1699_E6
Serpentine	1794	1396	96WP1699_E7
Serpentine	808	165	96WP1699_E8
Serpentine	2728	1918	96WP1699_E9
Serpentine	2115	0,74	96WP1699_E10
Serpentine	1577	264	96WP1699_E11
Serpentine	790	47	96WP1699_E12
Serpentine	0	0	Solvent Blank
Serpentine	50537	12082	QC06_v16_#7
Serpentine	0	0	Solvent Blank
Serpentine	5816	4375	96WP1699_F1
Serpentine	6393	5	96WP1699_F2
Serpentine	5857	5	96WP1699_F3
Serpentine	4341	3125	96WP1699_F4
Serpentine	6323	2,5	96WP1699_F5
Serpentine	5209	1875	96WP1699_F6
Serpentine	830	625	96WP1699_F7
Serpentine	1127	1,25	96WP1699_F8
Serpentine	2087	1,25	96WP1699_F9
Serpentine	0	0	96WP1699_F10
Serpentine	547	625	96WP1699_F11
Serpentine	1037	625	96WP1699_F12
Serpentine	0	0	Solvent Blank
Serpentine	47938	12,18	QC07_v16_#7
Serpentine	0	0	Solvent Blank
Serpentine	23991	12,5	96WP1699_G1
Serpentine	13166	5	96WP1699_G2
Serpentine	17258	11875	96WP1699_G3
Serpentine	20009	16875	96WP1699_G4
Serpentine	13544	9375	96WP1699_G5
Serpentine	13713	5625	96WP1699_G6
Serpentine	1,02E+07	8310	96WP1699_G7
Serpentine	9,76E+06	4849375	96WP1699_G8
Serpentine	1,01E+07	8446875	96WP1699_G9
Serpentine	9,52E+06	6975625	96WP1699_G10
Serpentine	7,84E+06	4211,25	96WP1699_G11
Serpentine	9,15E+06	7055	96WP1699_G12
Serpentine	10584	496,14	Solvent Blank
Serpentine	54940	14,41	QC08_v16_#7
Serpentine	5295	166318	Solvent Blank
Serpentine	9851	4301	96WP1699_H1
Serpentine	5768	2184	96WP1699_H2
Serpentine	5672	2405	96WP1699_H3
Serpentine	5463	3264	96WP1699_H4
Serpentine	3729	3606	96WP1699_H5
Serpentine	4370	3179	96WP1699_H6
Serpentine	2347	1,12	96WP1699_H7
Serpentine	2650	1525	96WP1699_H8
Serpentine	3609	3675	96WP1699_H9
Serpentine	6450	7154	96WP1699_H10
Serpentine	2469	1495	96WP1699_H11
Serpentine	2459	1302	96WP1699_H12
Serpentine	1535	133887	Solvent Blank
Serpentine	50584	16,16	QC9_v16_#7
Serpentine	971	21215	Solvent Blank
Serpentine	1049	140231	Double Blank_YPD
Serpentine	723	259	Blank_YPD
Serpentine	1011	372	Std_v16_YPD#1
Serpentine	2236	1018	Std_v16_YPD#2
Serpentine	3631	1594	Std_v16_YPD#3
Serpentine	5211	1971	Std_v16_YPD#4
Serpentine	8165	6032	Std_v16_YPD#5
Serpentine	21842	16418	Std_v16_YPD#6
Serpentine	51561	33559	Std_v16_YPD#7
Serpentine	76124	33377	Std_v16_YPD#8
Serpentine	227004	107382	Std_v16_YPD#9
Serpentine	422538	253856	Std_v16_YPD#10
Serpentine	1046	44049	Solvent Blank
Serpentine	677	38578	Solvent Blank
Serpentine	883	22907	Solvent Blank
Strictosidine	65285	16839,33	Solvent Blank
Strictosidine	43921	21439,5	Solvent Blank
Strictosidine	47826	47826	Solvent Blank
Strictosidine	2,33E+06	3342361	QC00_v16_#7
Strictosidine	41734	16289,57	Solvent Blank
Strictosidine	39374	41966,57	Double Blank_YPD
Strictosidine	35752	62389	Blank_YPD
Strictosidine	52889	43303	Std_v16_YPD#1
Strictosidine	72972	93677	Std_v16_YPD#2
Strictosidine	121233	195141	Std_v16_YPD#3
Strictosidine	209424	528486	Std_v16_YPD#4
Strictosidine	399228	1248821	Std_v16_YPD#5
Strictosidine	977784	3459256	Std_v16_YPD#6
Strictosidine	1,74E+06	3909126	Std_v16_YPD#7
Strictosidine	3,19E+06	6516676	Std_v16_YPD#8
Strictosidine	8,70E+06	27103,66	Std_v16_YPD#9
Strictosidine	1,65E+07	38721,39	Std_v16_YPD#10
Strictosidine	42115	7530329	Solvent Blank
Strictosidine	35114	10444,53	Solvent Blank
Strictosidine	28322	3093204	Solvent Blank
Strictosidine	35538	59702	96WP1699_A1
Strictosidine	34901	97226	96WP1699_A2
Strictosidine	33250	100009	96WP1699_A3
Strictosidine	137380	422043	96WP1699_A4
Strictosidine	52017	221,46	96WP1699_A5
Strictosidine	60222	145197	96WP1699_A6
Strictosidine	32205	97,38	96WP1699_A7
Strictosidine	23892	11487	96WP1699_A8
Strictosidine	49090	175673	96WP1699_A9
Strictosidine	24579	7061	96WP1699_A10
Strictosidine	43822	185858	96WP1699_A11
Strictosidine	17936	22902	96WP1699_A12
Strictosidine	16425	2616,55	Solvent Blank
Strictosidine	2,10E+06	3284735	QC02_v16_#7
Strictosidine	16284	4752051	Solvent Blank
Strictosidine	27434	45044	96WP1699_B1
Strictosidine	25820	60613	96WP1699_B2
Strictosidine	59923	118017	96WP1699_B3
Strictosidine	64362	160032	96WP1699_B4
Strictosidine	71357	187324	96WP1699_B5
Strictosidine	36056	130597	96WP1699_B6
Strictosidine	41439	163457	96WP1699_B7
Strictosidine	87062	356398	96WP1699_B8
Strictosidine	36130	0	96WP1699_B9
Strictosidine	15363	0	96WP1699_B10
Strictosidine	27384	0	96WP1699_B11
Strictosidine	18540	0	96WP1699_B12
Strictosidine	8600	1170,81	Solvent Blank
Strictosidine	1,88E+06	2669132	QC03_v16_#7
Strictosidine	9013	3027035	Solvent Blank
Strictosidine	13965	0	96WP1699_C1
Strictosidine	11371	0	96WP1699_C2
Strictosidine	11569	0	96WP1699_C3
Strictosidine	8651	0	96WP1699_C4
Strictosidine	10141	0	96WP1699_C5
Strictosidine	8632	0	96WP1699_C6
Strictosidine	685037	1294997	96WP1699_C7
Strictosidine	214623	376455	96WP1699_C8
Strictosidine	397857	1306073	96WP1699_C9
Strictosidine	202694	390861	96WP1699_C10
Strictosidine	5893	534359	96WP1699_C11
Strictosidine	35730	129244	96WP1699_C12
Strictosidine	4294	586118	Solvent Blank
Strictosidine	1,90E+06	3123749	QC04_v16_#7
Strictosidine	6881	2435,17	Solvent Blank
Strictosidine	16836	0	96WP1699_D1
Strictosidine	14921	0	96WP1699_D2
Strictosidine	33748	66033	96WP1699_D3
Strictosidine	20585	43745	96WP1699_D4
Strictosidine	16524	0	96WP1699_D5
Strictosidine	23185	0	96WP1699_D6
Strictosidine	11854	0	96WP1699_D7
Strictosidine	11617	0	96WP1699_D8
Strictosidine	17739	12064	96WP1699_D9
Strictosidine	36194	93,27	96WP1699_D10
Strictosidine	25131	26,45	96WP1699_D11
Strictosidine	18557	22144	96WP1699_D12
Strictosidine	2608	214277	Solvent Blank
Strictosidine	1,92E+06	3051	QC05_v16_#7
Strictosidine	5282	1571688	Solvent Blank
Strictosidine	4256	1436866	Double Blank_YPD
Strictosidine	3442	0	Blank_YPD
Strictosidine	24665	23488	Std_v16_YPD#1
Strictosidine	39190	19057	Std_v16_YPD#2
Strictosidine	103287	272527	Std_v16_YPD#3
Strictosidine	171832	732548	Std_v16_YPD#4
Strictosidine	350349	935417	Std_v16_YPD#5
Strictosidine	962751	2993027	Std_v16_YPD#6
Strictosidine	1,88E+06	10050,03	Std_v16_YPD#7
Strictosidine	3,56E+06	17108,11	Std_v16_YPD#8
Strictosidine	8,71E+06	30550,68	Std_v16_YPD#9
Strictosidine	1,63E+07	43321,48	Std_v16_YPD#10
Strictosidine	20476	5369283	Solvent Blank
Strictosidine	12487	1468313	Solvent Blank
Strictosidine	8810	1164719	Solvent Blank
Strictosidine	47504	104101	96WP1699_E1
Strictosidine	62908	68276	96WP1699_E2
Strictosidine	71756	97345	96WP1699_E3
Strictosidine	7157	764,42	96WP1699_E4
Strictosidine	121243	194801	96WP1699_E5
Strictosidine	131681	396278	96WP1699_E6
Strictosidine	7741	0	96WP1699_E7
Strictosidine	8111	0	96WP1699_E8
Strictosidine	7306	0	96WP1699_E9
Strictosidine	5436	0	96WP1699_E10
Strictosidine	8004	0	96WP1699_E11
Strictosidine	7022	0	96WP1699_E12
Strictosidine	3182	375529	Solvent Blank
Strictosidine	1,99E+06	2759186	QC06_v16_#7
Strictosidine	6134	1429688	Solvent Blank
Strictosidine	29788	84294	96WP1699_F1
Strictosidine	31183	96682	96WP1699_F2
Strictosidine	60611	265,57	96WP1699_F3
Strictosidine	169773	748618	96WP1699_F4
Strictosidine	31945	3213	96WP1699_F5
Strictosidine	57785	79487	96WP1699_F6
Strictosidine	51025	129321	96WP1699_F7
Strictosidine	15162	13696	96WP1699_F8
Strictosidine	25642	40011	96WP1699_F9
Strictosidine	65881	195162	96WP1699_F10
Strictosidine	200965	1028879	96WP1699_F11
Strictosidine	40536	117,81	96WP1699_F12
Strictosidine	2449	355788	Solvent Blank
Strictosidine	1,83E+06	2699802	QC07_v16_#7
Strictosidine	1780	147788	Solvent Blank
Strictosidine	89626	236,02	96WP1699_G1
Strictosidine	551886	1412014	96WP1699_G2
Strictosidine	109596	446944	96WP1699_G3
Strictosidine	179533	967193	96WP1699_G4
Strictosidine	100219	399079	96WP1699_G5
Strictosidine	198517	459199	96WP1699_G6
Strictosidine	11113	0	96WP1699_G7
Strictosidine	8329	0	96WP1699_G8
Strictosidine	12204	0	96WP1699_G9
Strictosidine	7192	0	96WP1699_G10
Strictosidine	7138	0	96WP1699_G11
Strictosidine	10368	0	96WP1699_G12
Strictosidine	636	89725	Solvent Blank
Strictosidine	1,85E+06	2798307	QC08_v16_#7
Strictosidine	1654	218629	Solvent Blank
Strictosidine	17620	0	96WP1699_H1
Strictosidine	13170	0	96WP1699_H2
Strictosidine	10661	0	96WP1699_H3
Strictosidine	5088	0	96WP1699_H4
Strictosidine	9234	0	96WP1699_H5
Strictosidine	11504	0	96WP1699_H6
Strictosidine	4682	0	96WP1699_H7
Strictosidine	3407	0	96WP1699_H8
Strictosidine	8802	0	96WP1699_H9
Strictosidine	2165	0	96WP1699_H10
Strictosidine	7107	0	96WP1699_H11
Strictosidine	6239	0	96WP1699_H12
Strictosidine	690	266736	Solvent Blank
Strictosidine	2,03E+06	3762515	QC9_v16_#7
Strictosidine	1654	130068	Solvent Blank
Strictosidine	1676	1218731	Double Blank_YPD
Strictosidine	1013	0	Blank_YPD
Strictosidine	19005	0	Std_v16_YPD#1
Strictosidine	38749	56741	Std_v16_YPD#2
Strictosidine	82115	174762	Std_v16_YPD#3
Strictosidine	179737	385637	Std_v16_YPD#4
Strictosidine	348104	1499198	Std_v16_YPD#5
Strictosidine	902532	3936725	Std_v16_YPD#6
Strictosidine	1,79E+06	6757284	Std_v16_YPD#7
Strictosidine	3,89E+06	9905489	Std_v16_YPD#8
Strictosidine	7,43E+06	20354,42	Std_v16_YPD#9
Strictosidine	1,50E+07	52305,66	Std_v16_YPD#10
Strictosidine	17455	4212,98	Solvent Blank
Strictosidine	9854	3201314	Solvent Blank
Strictosidine	9412	1354149	Solvent Blank
Tetrahydroalstonine	5978	200863	Solvent Blank
Tetrahydroalstonine	2349	148205	Solvent Blank
Tetrahydroalstonine	2233	2233	Solvent Blank
Tetrahydroalstonine	794882	150341	QC00_v16_#7
Tetrahydroalstonine	795	37221	Solvent Blank
Tetrahydroalstonine	0	0	Double Blank_YPD
Tetrahydroalstonine	1215	0	Blank_YPD
Tetrahydroalstonine	4711	0	Std_v16_YPD#1
Tetrahydroalstonine	9835	0	Std_v16_YPD#2
Tetrahydroalstonine	28465	4618	Std_v16_YPD#3
Tetrahydroalstonine	47235	14219	Std_v16_YPD#4
Tetrahydroalstonine	112306	45522	Std_v16_YPD#5
Tetrahydroalstonine	240517	111194	Std_v16_YPD#6
Tetrahydroalstonine	483326	142242	Std_v16_YPD#7
Tetrahydroalstonine	1,02E+06	275823	Std_v16_YPD#8
Tetrahydroalstonine	2,53E+06	1040393	Std_v16_YPD#9
Tetrahydroalstonine	5,51E+06	1706738	Std_v16_YPD#10
Tetrahydroalstonine	7234	168906	Solvent Blank
Tetrahydroalstonine	2599	99013	Solvent Blank
Tetrahydroalstonine	2009	25779	Solvent Blank
Tetrahydroalstonine	5,41E+06	2871015	96WP1699_A1
Tetrahydroalstonine	4,26E+06	2906479	96WP1699_A2
Tetrahydroalstonine	3,97E+06	2887135	96WP1699_A3
Tetrahydroalstonine	2,95E+06	1429356	96WP1699_A4
Tetrahydroalstonine	2,96E+06	2286666	96WP1699_A5
Tetrahydroalstonine	2,96E+06	1479808	96WP1699_A6
Tetrahydroalstonine	492225	360684	96WP1699_A7
Tetrahydroalstonine	672669	348046	96WP1699_A8
Tetrahydroalstonine	1,84E+06	1280854	96WP1699_A9
Tetrahydroalstonine	533533	254712	96WP1699_A10
Tetrahydroalstonine	2,36E+06	1912387	96WP1699_A11
Tetrahydroalstonine	725713	562998	96WP1699_A12
Tetrahydroalstonine	4027	83493	Solvent Blank
Tetrahydroalstonine	722540	149202	QC02_v16_#7
Tetrahydroalstonine	4104	157109	Solvent Blank
Tetrahydroalstonine	5,75E+06	3548112	96WP1699_B1
Tetrahydroalstonine	5,31E+06	3900714	96WP1699_B2
Tetrahydroalstonine	4,38E+06	1939875	96WP1699_B3
Tetrahydroalstonine	3,33E+06	1659821	96WP1699_B4
Tetrahydroalstonine	3,53E+06	1763,24	96WP1699_B5
Tetrahydroalstonine	3,73E+06	2919035	96WP1699_B6
Tetrahydroalstonine	5,13E+06	4028051	96WP1699_B7
Tetrahydroalstonine	4,01E+06	2670731	96WP1699_B8
Tetrahydroalstonine	5,96E+06	1781033	96WP1699_B9
Tetrahydroalstonine	5,46E+06	1746528	96WP1699_B10
Tetrahydroalstonine	5,50E+06	1628747	96WP1699_B11
Tetrahydroalstonine	6,40E+06	2716961	96WP1699_B12
Tetrahydroalstonine	9557	180241	Solvent Blank
Tetrahydroalstonine	836674	157802	QC03_v16_#7
Tetrahydroalstonine	6381	287155	Solvent Blank
Tetrahydroalstonine	1,89E+07	10524,83	96WP1699_C1
Tetrahydroalstonine	2,88E+07	19512,13	96WP1699_C2
Tetrahydroalstonine	2,48E+07	17210,2	96WP1699_C3
Tetrahydroalstonine	2,38E+07	12563,75	96WP1699_C4
Tetrahydroalstonine	2,42E+07	18595,06	96WP1699_C5
Tetrahydroalstonine	1,89E+07	12741,67	96WP1699_C6
Tetrahydroalstonine	2,65E+06	700323	96WP1699_C7
Tetrahydroalstonine	2,75E+06	775618	96WP1699_C8
Tetrahydroalstonine	2,69E+06	1238811	96WP1699_C9
Tetrahydroalstonine	2,60E+06	799878	96WP1699_C10
Tetrahydroalstonine	19822	270588	96WP1699_C11
Tetrahydroalstonine	3,85E+06	3022757	96WP1699_C12
Tetrahydroalstonine	12619	255992	Solvent Blank
Tetrahydroalstonine	767221	166847	QC04_v16_#7
Tetrahydroalstonine	10649	511335	Solvent Blank
Tetrahydroalstonine	3,69E+06	1419289	96WP1699_D1
Tetrahydroalstonine	4,36E+06	2402943	96WP1699_D2
Tetrahydroalstonine	4,28E+06	2496873	96WP1699_D3
Tetrahydroalstonine	2,54E+06	2065152	96WP1699_D4
Tetrahydroalstonine	3,73E+06	2125332	96WP1699_D5
Tetrahydroalstonine	2,87E+06	1069922	96WP1699_D6
Tetrahydroalstonine	4,69E+06	1540191	96WP1699_D7
Tetrahydroalstonine	5,11E+06	2105839	96WP1699_D8
Tetrahydroalstonine	4,58E+06	3243,88	96WP1699_D9
Tetrahydroalstonine	4,44E+06	2856861	96WP1699_D10
Tetrahydroalstonine	4,71E+06	2708,2	96WP1699_D11
Tetrahydroalstonine	5,63E+06	4214068	96WP1699_D12
Tetrahydroalstonine	12418	183167	Solvent Blank
Tetrahydroalstonine	857018	181124	QC05_v16_#7
Tetrahydroalstonine	8338	341392	Solvent Blank
Tetrahydroalstonine	8978	419974	Double Blank_YPD
Tetrahydroalstonine	5279	0	Blank_YPD
Tetrahydroalstonine	11818	2733	Std_v16_YPD#1
Tetrahydroalstonine	14255	893	Std_v16_YPD#2
Tetrahydroalstonine	29278	9309	Std_v16_YPD#3
Tetrahydroalstonine	54077	29921	Std_v16_YPD#4
Tetrahydroalstonine	110328	38,39	Std_v16_YPD#5
Tetrahydroalstonine	248370	100,91	Std_v16_YPD#6
Tetrahydroalstonine	527462	371164	Std_v16_YPD#7
Tetrahydroalstonine	1,12E+06	712715	Std_v16_YPD#8
Tetrahydroalstonine	2,99E+06	1387593	Std_v16_YPD#9
Tetrahydroalstonine	4,50E+06	1578036	Std_v16_YPD#10
Tetrahydroalstonine	7445	258128	Solvent Blank
Tetrahydroalstonine	5559	87302	Solvent Blank
Tetrahydroalstonine	4201	74647	Solvent Blank
Tetrahydroalstonine	4,13E+06	2146,5	96WP1699_E1
Tetrahydroalstonine	4,46E+06	1414272	96WP1699_E2
Tetrahydroalstonine	3,70E+06	1227023	96WP1699_E3
Tetrahydroalstonine	11711	179343	96WP1699_E4
Tetrahydroalstonine	3,47E+06	1047198	96WP1699_E5
Tetrahydroalstonine	3,37E+06	1617888	96WP1699_E6
Tetrahydroalstonine	1,95E+07	14762,73	96WP1699_E7
Tetrahydroalstonine	1,99E+07	10186,98	96WP1699_E8
Tetrahydroalstonine	2,34E+07	15022,33	96WP1699_E9
Tetrahydroalstonine	2,31E+07	9300562	96WP1699_E10
Tetrahydroalstonine	1,61E+07	5000	96WP1699_E11
Tetrahydroalstonine	1,40E+07	5702407	96WP1699_E12
Tetrahydroalstonine	24286	458805	Solvent Blank
Tetrahydroalstonine	807542	148455	QC06_v16_#7
Tetrahydroalstonine	15335	495994	Solvent Blank
Tetrahydroalstonine	3,60E+06	2671875	96WP1699_F1
Tetrahydroalstonine	4,27E+06	3250703	96WP1699_F2
Tetrahydroalstonine	4,10E+06	3111871	96WP1699_F3
Tetrahydroalstonine	4,42E+06	2857964	96WP1699_F4
Tetrahydroalstonine	3,88E+06	1383099	96WP1699_F5
Tetrahydroalstonine	3,13E+06	1161028	96WP1699_F6
Tetrahydroalstonine	2,64E+06	1450722	96WP1699_F7
Tetrahydroalstonine	2,66E+06	2237555	96WP1699_F8
Tetrahydroalstonine	3,29E+06	2086495	96WP1699_F9
Tetrahydroalstonine	1,96E+06	1088168	96WP1699_F10
Tetrahydroalstonine	3,11E+06	2269854	96WP1699_F11
Tetrahydroalstonine	2,93E+06	1913189	96WP1699_F12
Tetrahydroalstonine	10641	248155	Solvent Blank
Tetrahydroalstonine	836946	163882	QC07_v16_#7
Tetrahydroalstonine	8971	149817	Solvent Blank
Tetrahydroalstonine	1,06E+06	170,23	96WP1699_G1
Tetrahydroalstonine	634463	78357	96WP1699_G2
Tetrahydroalstonine	869009	191794	96WP1699_G3
Tetrahydroalstonine	886640	239,66	96WP1699_G4
Tetrahydroalstonine	615464	134267	96WP1699_G5
Tetrahydroalstonine	671190	82607	96WP1699_G6
Tetrahydroalstonine	30317	19109	96WP1699_G7
Tetrahydroalstonine	12870	1985	96WP1699_G8
Tetrahydroalstonine	26231	16618	96WP1699_G9
Tetrahydroalstonine	26149	13975	96WP1699_G10
Tetrahydroalstonine	24336	8255	96WP1699_G11
Tetrahydroalstonine	28885	16905	96WP1699_G12
Tetrahydroalstonine	3828	133533	Solvent Blank
Tetrahydroalstonine	634692	126813	QC08_v16_#7
Tetrahydroalstonine	6645	156246	Solvent Blank
Tetrahydroalstonine	2,66E+07	9683,45	96WP1699_H1
Tetrahydroalstonine	1,98E+07	6724662	96WP1699_H2
Tetrahydroalstonine	2,10E+07	7894016	96WP1699_H3
Tetrahydroalstonine	2,01E+07	10266,27	96WP1699_H4
Tetrahydroalstonine	2,27E+07	18569,48	96WP1699_H5
Tetrahydroalstonine	2,59E+07	16102,59	96WP1699_H6
Tetrahydroalstonine	1,73E+07	8420638	96WP1699_H7
Tetrahydroalstonine	1,62E+07	8867899	96WP1699_H8
Tetrahydroalstonine	2,05E+07	17571,41	96WP1699_H9
Tetrahydroalstonine	1,54E+07	13755	96WP1699_H10
Tetrahydroalstonine	1,43E+07	8298655	96WP1699_H11
Tetrahydroalstonine	1,55E+07	8081434	96WP1699_H12
Tetrahydroalstonine	29000	1939,08	Solvent Blank
Tetrahydroalstonine	715623	175167	QC9_v16_#7
Tetrahydroalstonine	22288	375704	Solvent Blank
Tetrahydroalstonine	12319	1261331	Double Blank_YPD
Tetrahydroalstonine	11222	3506	Blank_YPD
Tetrahydroalstonine	15228	4591	Std_v16_YPD#1
Tetrahydroalstonine	23292	7094	Std_v16_YPD#2
Tetrahydroalstonine	34795	10427	Std_v16_YPD#3
Tetrahydroalstonine	57947	15962	Std_v16_YPD#4
Tetrahydroalstonine	104255	58,64	Std_v16_YPD#5
Tetrahydroalstonine	246910	141,39	Std_v16_YPD#6
Tetrahydroalstonine	528536	262433	Std_v16_YPD#7
Tetrahydroalstonine	1,18E+06	395213	Std_v16_YPD#8
Tetrahydroalstonine	2,46E+06	889264	Std_v16_YPD#9
Tetrahydroalstonine	4,29E+06	1973973	Std_v16_YPD#10
Tetrahydroalstonine	11715	377226	Solvent Blank
Tetrahydroalstonine	8125	354068	Solvent Blank
Tetrahydroalstonine	7623	149893	Solvent Blank
Tryptamine	866934	12673,65	Solvent Blank
Tryptamine	567373	15712,71	Solvent Blank
Tryptamine	435371	435371	Solvent Blank
Tryptamine	5,71E+07	4642923	QC00_v16_#7
Tryptamine	405822	8939139	Solvent Blank
Tryptamine	128836	7706921	Double Blank_YPD
Tryptamine	144622	0	Blank_YPD
Tryptamine	488023	0	Std_v16_YPD#1
Tryptamine	875992	0	Std_v16_YPD#2
Tryptamine	2,48E+06	187806	Std_v16_YPD#3
Tryptamine	3,82E+06	499059	Std_v16_YPD#4
Tryptamine	5,87E+06	979629	Std_v16_YPD#5
Tryptamine	1,73E+07	3438,67	Std_v16_YPD#6
Tryptamine	4,00E+07	5085894	Std_v16_YPD#7
Tryptamine	7,93E+07	9225232	Std_v16_YPD#8
Tryptamine	1,61E+08	28582,6	Std_v16_YPD#9
Tryptamine	3,09E+08	41232,71	Std_v16_YPD#10
Tryptamine	612957	6180116	Solvent Blank
Tryptamine	417898	7005668	Solvent Blank
Tryptamine	316472	1886,62	Solvent Blank
Tryptamine	3,86E+08	88365,13	96WP1699_A1
Tryptamine	3,65E+08	107449,2	96WP1699_A2
Tryptamine	4,59E+08	144077,6	96WP1699_A3
Tryptamine	4,36E+08	91232,75	96WP1699_A4
Tryptamine	4,45E+08	148296	96WP1699_A5
Tryptamine	3,94E+08	84926,78	96WP1699_A6
Tryptamine	3,37E+08	107578	96WP1699_A7
Tryptamine	3,77E+08	84970,2	96WP1699_A8
Tryptamine	3,41E+08	102285,4	96WP1699_A9
Tryptamine	4,22E+08	87988,12	96WP1699_A10
Tryptamine	4,25E+08	148501,2	96WP1699_A11
Tryptamine	3,34E+08	112349,2	96WP1699_A12
Tryptamine	1,85E+06	17219,81	Solvent Blank
Tryptamine	13353	0	QC02_v16_#7
Tryptamine	1,35E+06	22636,66	Solvent Blank
Tryptamine	4,90E+08	130284,9	96WP1699_B1
Tryptamine	3,44E+08	109020,2	96WP1699_B2
Tryptamine	4,08E+08	77967,53	96WP1699_B3
Tryptamine	4,51E+08	97057,47	96WP1699_B4
Tryptamine	4,72E+08	101804	96WP1699_B5
Tryptamine	3,35E+08	113163,1	96WP1699_B6
Tryptamine	3,75E+08	126990,1	96WP1699_B7
Tryptamine	3,37E+08	96769,02	96WP1699_B8
Tryptamine	4,82E+08	62176,95	96WP1699_B9
Tryptamine	4,55E+08	62728,95	96WP1699_B10
Tryptamine	4,74E+08	60541,55	96WP1699_B11
Tryptamine	4,32E+08	79035,07	96WP1699_B12
Tryptamine	2,58E+06	21282,85	Solvent Blank
Tryptamine	5,40E+07	4361849	QC03_v16_#7
Tryptamine	1,68E+06	32850,79	Solvent Blank
Tryptamine	5,21E+08	124913,5	96WP1699_C1
Tryptamine	4,41E+08	128444,2	96WP1699_C2
Tryptamine	3,62E+08	107984,9	96WP1699_C3
Tryptamine	3,64E+08	82838,22	96WP1699_C4
Tryptamine	3,55E+08	117685	96WP1699_C5
Tryptamine	3,26E+08	94897,34	96WP1699_C6
Tryptamine	5,06E+08	57889,92	96WP1699_C7
Tryptamine	4,64E+08	56475,32	96WP1699_C8
Tryptamine	5,00E+08	99389,17	96WP1699_C9
Tryptamine	4,50E+08	59834,84	96WP1699_C10
Tryptamine	3,94E+06	23386,44	96WP1699_C11
Tryptamine	4,39E+08	148624,9	96WP1699_C12
Tryptamine	71575	499153	Solvent Blank
Tryptamine	25018	0	QC04_v16_#7
Tryptamine	42639	752913	Solvent Blank
Tryptamine	4,46E+08	73998,18	96WP1699_D1
Tryptamine	3,76E+08	89301,41	96WP1699_D2
Tryptamine	4,32E+08	108682,9	96WP1699_D3
Tryptamine	3,59E+08	125951,3	96WP1699_D4
Tryptamine	3,82E+08	93877,2	96WP1699_D5
Tryptamine	4,66E+08	75128,53	96WP1699_D6
Tryptamine	4,42E+08	62604,71	96WP1699_D7
Tryptamine	4,10E+08	72839,95	96WP1699_D8
Tryptamine	3,08E+08	94132,03	96WP1699_D9
Tryptamine	3,43E+08	95040,39	96WP1699_D10
Tryptamine	3,90E+08	96636,78	96WP1699_D11
Tryptamine	3,58E+08	115731,3	96WP1699_D12
Tryptamine	2,56E+06	16489,63	Solvent Blank
Tryptamine	5,61E+07	5084728	QC05_v16_#7
Tryptamine	1,80E+06	32062,62	Solvent Blank
Tryptamine	461288	9255649	Double Blank_YPD
Tryptamine	557110	0	Blank_YPD
Tryptamine	892979	83257	Std_v16_YPD#1
Tryptamine	1,17E+06	37097	Std_v16_YPD#2
Tryptamine	1,77E+06	210316	Std_v16_YPD#3
Tryptamine	3,20E+06	729171	Std_v16_YPD#4
Tryptamine	5,84E+06	830579	Std_v16_YPD#5
Tryptamine	1,57E+07	2713601	Std_v16_YPD#6
Tryptamine	2,53E+07	7620947	Std_v16_YPD#7
Tryptamine	5,13E+07	14006,82	Std_v16_YPD#8
Tryptamine	1,34E+08	26751,81	Std_v16_YPD#9
Tryptamine	3,05E+08	46058,94	Std_v16_YPD#10
Tryptamine	1,45E+06	21894,08	Solvent Blank
Tryptamine	1,06E+06	7349322	Solvent Blank
Tryptamine	974342	7730159	Solvent Blank
Tryptamine	5,34E+08	119719,4	96WP1699_E1
Tryptamine	4,75E+08	65016,71	96WP1699_E2
Tryptamine	4,87E+08	69635,81	96WP1699_E3
Tryptamine	4,03E+06	27034,32	96WP1699_E4
Tryptamine	4,46E+08	58173,24	96WP1699_E5
Tryptamine	3,93E+08	81410,94	96WP1699_E6
Tryptamine	3,51E+08	114297,6	96WP1699_E7
Tryptamine	3,82E+08	84003,24	96WP1699_E8
Tryptamine	3,84E+08	106392,9	96WP1699_E9
Tryptamine	4,46E+08	77506,79	96WP1699_E10
Tryptamine	4,29E+08	57226,66	96WP1699_E11
Tryptamine	4,09E+08	71888,26	96WP1699_E12
Tryptamine	2,31E+06	18799,94	Solvent Blank
Tryptamine	6,04E+07	4778729	QC06_v16_#7
Tryptamine	1,68E+06	23518,58	Solvent Blank
Tryptamine	3,97E+08	127113,3	96WP1699_F1
Tryptamine	3,90E+08	128151,9	96WP1699_F2
Tryptamine	4,05E+08	132725,2	96WP1699_F3
Tryptamine	3,59E+08	100033,1	96WP1699_F4
Tryptamine	5,13E+08	78926,68	96WP1699_F5
Tryptamine	4,95E+08	79203,34	96WP1699_F6
Tryptamine	4,40E+08	104359,3	96WP1699_F7
Tryptamine	3,19E+08	115957	96WP1699_F8
Tryptamine	3,42E+08	93517,2	96WP1699_F9
Tryptamine	4,22E+08	101444,9	96WP1699_F10
Tryptamine	3,33E+08	104926	96WP1699_F11
Tryptamine	3,57E+08	100572,1	96WP1699_F12
Tryptamine	76334	643262	Solvent Blank
Tryptamine	39340	0	QC07_v16_#7
Tryptamine	65185	345251	Solvent Blank
Tryptamine	6,91E+08	135011,9	96WP1699_G1
Tryptamine	6,48E+08	99045,75	96WP1699_G2
Tryptamine	6,81E+08	183172,8	96WP1699_G3
Tryptamine	5,59E+08	183982,4	96WP1699_G4
Tryptamine	4,26E+08	113809,4	96WP1699_G5
Tryptamine	6,27E+08	95371,75	96WP1699_G6
Tryptamine	3,19E+08	104929,8	96WP1699_G7
Tryptamine	3,61E+08	72557,13	96WP1699_G8
Tryptamine	3,69E+08	125111,9	96WP1699_G9
Tryptamine	3,30E+08	97865,05	96WP1699_G10
Tryptamine	4,30E+08	93411,92	96WP1699_G11
Tryptamine	4,42E+08	137902,8	96WP1699_G12
Tryptamine	127324	1835962	Solvent Blank
Tryptamine	5,72E+07	4942888	QC08_v16_#7
Tryptamine	1,87E+06	19315,37	Solvent Blank
Tryptamine	5,16E+08	80793,25	96WP1699_H1
Tryptamine	4,78E+08	69949,84	96WP1699_H2
Tryptamine	4,39E+08	70959,51	96WP1699_H3
Tryptamine	3,76E+08	82662,13	96WP1699_H4
Tryptamine	3,26E+08	114776,8	96WP1699_H5
Tryptamine	3,48E+08	93384,56	96WP1699_H6
Tryptamine	4,62E+08	97074,7	96WP1699_H7
Tryptamine	4,29E+08	101384,9	96WP1699_H8
Tryptamine	3,88E+08	143448,9	96WP1699_H9
Tryptamine	3,18E+08	122425,6	96WP1699_H10
Tryptamine	3,45E+08	86118,35	96WP1699_H11
Tryptamine	5,21E+08	117160,3	96WP1699_H12
Tryptamine	68481	1841552	Solvent Blank
Tryptamine	6246	0	QC9_v16_#7
Tryptamine	1,69E+06	12268,06	Solvent Blank
Tryptamine	528023	23247,29	Double Blank_YPD
Tryptamine	516800	12715	Blank_YPD
Tryptamine	946854	94117	Std_v16_YPD#1
Tryptamine	1,09E+06	88115	Std_v16_YPD#2
Tryptamine	2,46E+06	303004	Std_v16_YPD#3
Tryptamine	4,85E+06	583866	Std_v16_YPD#4
Tryptamine	5,86E+06	1382802	Std_v16_YPD#5
Tryptamine	1,45E+07	3541397	Std_v16_YPD#6
Tryptamine	3,22E+07	6866824	Std_v16_YPD#7
Tryptamine	8,18E+07	11841,72	Std_v16_YPD#8
Tryptamine	1,53E+08	23767,44	Std_v16_YPD#9
Tryptamine	2,35E+08	46542,52	Std_v16_YPD#10
Tryptamine	1,19E+06	16492,82	Solvent Blank
Tryptamine	932365	17579,72	Solvent Blank
Tryptamine	801936	6844517	Solvent Blank

## Sheet: layout Fig1b
Well	name
A1	RteAS-1
A2	RteAS-1
A3	RteAS-1
A4	RteAS-1
A5	RteAS-1
A6	RteAS-1
A7	RteAS-2
A8	RteAS-2
A9	RteAS-2
A10	RteAS-2
A11	RteAS-2
A12	RteAS-2
B1	RteAS-3
B2	RteAS-3
B3	RteAS-3
B4	RteAS-3
B5	RteAS-3
B6	RteAS-3
B7	RteAS-4
B8	RteAS-4
B9	RteAS-4
B10	RteAS-4
B11	RteAS-4
B12	RteAS-4
C1	RteAS-5
C2	RteAS-5
C3	RteAS-5
C4	RteAS-5
C5	RteAS-5
C6	RteAS-5
C7	CroAS
C8	CroAS
C9	CroAS
C10	CroAS
C11	CroAS
C12	CroAS
D1	CroAS2
D2	CroAS2
D3	CroAS2
D4	CroAS2
D5	CroAS2
D6	CroAS2
D7	RseSBE
D8	RseSBE
D9	RseSBE
D10	RseSBE
D11	RseSBE
D12	RseSBE
E1	GseSBE
E2	GseSBE
E3	GseSBE
E4	GseSBE
E5	GseSBE
E6	GseSBE
E7	CroAS_nat
E8	CroAS_nat
E9	CroAS_nat
E10	CroAS_nat
E11	CroAS_nat
E12	CroAS_nat
F1	CroAS2_nat
F2	CroAS2_nat
F3	CroAS2_nat
F4	CroAS2_nat
F5	CroAS2_nat
F6	CroAS2_nat
F7	RseSBE_nat
F8	RseSBE_nat
F9	RseSBE_nat
F10	RseSBE_nat
F11	RseSBE_nat
F12	RseSBE_nat
G1	GseSBE_nat
G2	GseSBE_nat
G3	GseSBE_nat
G4	GseSBE_nat
G5	GseSBE_nat
G6	GseSBE_nat
G7	CroSS_nat
G8	CroSS_nat
G9	CroSS_nat
G10	CroSS_nat
G11	CroSS_nat
G12	CroSS_nat
H7	no AS (Ctrl)
H8	no AS (Ctrl)
H9	no AS (Ctrl)
H10	no AS (Ctrl)
H11	no AS (Ctrl)
H12	no AS (Ctrl)

## Sheet:  Sc BJL 85 Fig1D,S.fig2
sample name	Sample Name	CHEBI15771_Loganin	CHEBI18002_Secologanin	CHEBI17559_Strictosidine	THA	Serpentine	CHEBI16765_Tryptamine		s1,2,3	mean and std_Loganin	CHEBI18002_Secologanin	CHEBI17559_Strictosidine	Ajmalicine	Serpentine	CHEBI16765_Tryptamine
		mg/L	mg/L	mg/L	mg/L	mg/L	mg/L
s1	c1	4.57097	0	0	0.00616148	3.91182	103.837		48	4.07595	0	0.00506833	0.00649102	4.04313	101.852
s1	c2	4.87192	0	0.015205	0.0061359	3.93165	101.854		stdv	1.12811	0	0.00877861	0.000593078	0.210497	1.98572
s1	c3	2.78497	0	0	0.00717569	4.28592	99.8653
s2	e9	16.1958	0	0	0.00279085	7.42125	130.002		96	13.0253	0	0	0.0115805	8.12638	124.528
s2	e10	15.564	0	0	0.00229479	7.87683	122.449		stdv	4.95435	0	0	0.0156557	0.857592	4.78593
s2	e11	7.31613	0	0	0.0296558	9.08108	121.132
s3	h5 used in pub F1	8.53189	0	0	0.0230758	8.85018	139.562		144	7.06275	0	0	0.0383052	8.82812	92.4372
s3	h6/ F2	6.3035	0	0	0.0160798	7.5725	107.194		stdv	1.27255	0	0	0.0326248	1.24475	55.9813
s3	h7 F8	6.35286	0	0	0.0757599	10.0617	30.5557
	needs to be divided 2 timkes due to 2ul injection l	ug/L	ug/L	ug/L	ug/L	ug/L	ug/L	ug/L
		9141.93	0	0	12.323	7823.65	207673	311.11
		9743.83	0	30.41	12.2718	7863.3	203708	311.32
		5569.93	0	0	14.3514	8571.85	199731	347.95
		32391.5	0	0	5.5817	14842.5	260003	986.62
		31127.9	0	0	4.58958	15753.6	244899	932.34
		14632.3	0	0	59.3116	18162.2	242265	1040.58
		17063.8	0	0	46.1515	17700.3	279123	1037.38
		12607	0	0	32.1597	15145	214388	794.12
		12705.7	0	0	151.52	20123.4	61111.4	1042.97

## Sheet:  ScFH 112, Fig1C,S.fig2 
sample name	Sample Name	CHEBI15771_Loganin	CHEBI18002_Secologanin	CHEBI17559_Strictosidine	THA	Alstonine	CHEBI16765_Tryptamine		s1,2,3	mean and std_Loganin	CHEBI18002_Secologanin	CHEBI17559_Strictosidine	THA	Alstonine	CHEBI16765_Tryptamine
		mg/L	mg/L	mg/L	mg/L	mg/L	mg/L
s1	a5	4.45603	0	0	0.008735	1.43119	97.569		48	3.95345	0	0	0.0155117	1.43249	99.1986
s1	a1	2.87191	0	0	0.018955	1.41947	95.7179		stdv	0.937422	0	0	0.00586902	0.0137145	4.52126
s1	a2	4.53242	0	0	0.018845	1.4468	104.309
s2	d1	11.1834	0	0	0.00193	2.00118	143.434		96	11.0184	0	0	0.00294167	2.12866	150.063
s2	c9	13.0139	0	0	0.004645	2.56675	152.094		stdv	2.08289	0	0	0.00148378	0.390289	5.88245
s2	c10	8.85797	0	0	0.00225	1.81806	154.661
s3	f9 D2/ used in main text	6.91215	0	0	0.05582	4.48342	162.242		144	7.07907	0	0	0.0502883	3.84516	183.624
s3	f5 C1	8.6396	0	0	0.042935	3.64805	210.735		stdv	1.48413	0	0	0.00663285	0.566057	24.7486
s3	f6 D1	5.68545	0	0	0.05211	3.40401	177.897
		ug/L	ug/L	ug/L	ug/L	ug/L	ug/L	ug/L
	needs to be divided 2 timkes due to 2ul injection l	8912.07	0	0	17.47	2862.39	195138	361.32
		5743.82	0	0	37.91	2838.94	191436	321.92
		9064.83	0	0	37.69	2893.61	208617	465.68
		22366.8	0	0	3.86	4002.35	286868	1046.94
		26027.9	0	0	9.29	5133.5	304188	1097.76
		17715.9	0	0	4.5	3636.11	309321	941.57
		13824.3	0	0	111.64	8966.83	324483	1187
		17279.2	0	0	85.87	7296.11	421469	1543.73
		11370.9	0	0	104.22	6808.01	355794	1230.33
