# Supplementary material for: Biosynthesis of natural and halogenated plant monoterpene indole alkaloids in yeast
Source: Nat Chem Biol. 2023 Nov 6;19(12):1551–60. doi: 10.1038/s41589-023-01430-2 (PMC10667104; doi:10.1038/s41589-023-01430-2)
Supplement: Supplementary file 5 — Statistical source data. [file 41589_2023_1430_MOESM5_ESM.xlsx]

## Sheet: Fig2b
log(concentration M)	Serotonine		Alstonine		Alstonine + 0.5 µM serotonin
-10.3	0.870693	0.866092
-9.3	0.877817	0.875975
-8.3	0.870463	0.874922
-7.3	0.885585	0.896099
-6.3	0.906647	0.902683
-5.3	0.902949	0.910441
-4.5	0.893712	0.909318
-4.3	0.900545	0.911995
-9			0.869268	0.877836	0.876439	0.890937
-8			0.867175	0.862946	0.886832	0.899401
-7			0.875915	0.872979	0.883861	0.892816
-6			0.870517	0.868845	0.873014	0.880657
-4.5			0.871392	0.879218	0.872267	0.869404
-4			0.874432	0.873275	0.862514	0.860524
-3.5			0.861904	0.864347	0.841979	0.850224
-3			0.821262	0.815004	0.851932	0.864228

## Sheet: Fig2a
Epinephrine [M]	RLU normalised to max			RLU normalised to max			RLU normalised to max
0.001	94.7445	83.7499	85.9342
0.0005	93.4988	85.3065	87.4103
0.0001	100	84.6846	88.4737
5e-05	81.0549	73.1141	72.4634
1e-05	38.8902	42.9038	26.7956
5e-06	10.5033	9.37656	9.04641
1e-06	2.67573	2.80241	2.56248
5e-07	1.43576	1.37625	1.4108
1e-07	0.454912	0.366617	0.405006
5e-08	0.428039	0.429959	0.385811
1e-08	0.268724	0.293677	0.255288
5e-09	0.291758	0.316711	0.264885
Alstonine [M]
0.001				1.1398	1.16368	1.43328
0.0005				5.61366	5.44474	6.61866
0.0001				29.9845	30.3803	31.0475
5e-05				44.1005	44.1944	43.4863
1e-05				73.2745	70.7936	67.4425
5e-06				79.8591	81.6285	74.6191
1e-06				100	95.1917	84.0667
5e-07				97.4986	92.1972	89.8033
1e-07				92.8933	90.1599	86.4794
5e-08				95.2156	90.1787	81.1541
1e-08				95.1422	91.0932	81.5739
5e-09				83.0037	90.3697	77.6324
Yohimbine [M]
0.0001							0.197336	0.215425	0.228581
1e-05							0.355205	0.46374	0.363427
5e-06							0.771255	0.934057	0.693965
1e-06							6.78342	15.0206	6.48742
5e-07							12.8351	20.2236	12.7282
1e-07							41.2218	78.367	38.367
5e-08							56.8163	76.5746	58.6285
1e-08							77.9789	89.2107	73.46
5e-09							82.7052	91.4899	80.2039
1e-09							100	91.406	83.1163
5e-10							83.062	93.7921	88.7157
1e-10							98.3194	92.7824	87.627
