# Supplementary material for: Biosynthesis of natural and halogenated plant monoterpene indole alkaloids in yeast
Source: Nat Chem Biol. 2023 Nov 6;19(12):1551–60. doi: 10.1038/s41589-023-01430-2 (PMC10667104; doi:10.1038/s41589-023-01430-2)
Supplement: Supplementary file 7 — Statistical source data. [file 41589_2023_1430_MOESM7_ESM.xlsx]

## Sheet: Sheet1
	Filename	Area	RT	Peak Status	Sample ID	Compound	Feed	HAL
0	ACE_4F_SEC	416996	7.01473		126	Fluoroalstonine	0.25 mM Secologanin	4F
1	ACE_4F_SEC	416680	6.98676		127	Fluoroalstonine	0.25 mM Secologanin	4F
2	ACE_4F_SEC	364244	6.99381		128	Fluoroalstonine	0.25 mM Secologanin	4F
3	ACE_5F_SEC	2174718	6.94774		132	Fluoroalstonine	0.25 mM Secologanin	5F
4	ACE_5F_SEC	2045565	6.93291		133	Fluoroalstonine	0.25 mM Secologanin	5F
5	ACE_5F_SEC	2105828	6.92895		134	Fluoroalstonine	0.25 mM Secologanin	5F
6	ACE_6F_SEC	9399725	6.9647		142	Fluoroalstonine	0.25 mM Secologanin	6F
7	ACE_6F_SEC	9126155	6.94671		143	Fluoroalstonine	0.25 mM Secologanin	6F
8	ACE_6F_SEC	8826608	6.95635		144	Fluoroalstonine	0.25 mM Secologanin	6F
9	ACE_SEC	30644.4	6.8569		145	Fluoroalstonine	0.25 mM Secologanin	None
10	ACE_SEC	0	0		146	Fluoroalstonine	0.25 mM Secologanin	None
11	ACE_SEC	0	0		147	Fluoroalstonine	0.25 mM Secologanin	None
12	ACE_7F_SEC	31725790	6.86439		151	Fluoroalstonine	0.25 mM Secologanin	7F
13	ACE_7F_SEC	30026343	6.87565		152	Fluoroalstonine	0.25 mM Secologanin	7F
14	ACE_7F_SEC	31734996	6.87745		153	Fluoroalstonine	0.25 mM Secologanin	7F
15	ACE_4F_noSEC	0	0		161	Fluoroalstonine	No Fed Secologanin	4F
16	ACE_4F_noSEC	0	0		162	Fluoroalstonine	No Fed Secologanin	4F
17	ACE_4F_noSEC	0	0		163	Fluoroalstonine	No Fed Secologanin	4F
18	ACE_5F_noSEC	703002	6.93807		167	Fluoroalstonine	No Fed Secologanin	5F
19	ACE_5F_noSEC	637243	6.94368		168	Fluoroalstonine	No Fed Secologanin	5F
20	ACE_5F_noSEC	709665	6.9401		169	Fluoroalstonine	No Fed Secologanin	5F
21	ACE_6F_noSEC	989616	6.95639		177	Fluoroalstonine	No Fed Secologanin	6F
22	ACE_6F_noSEC	891562	6.95241		178	Fluoroalstonine	No Fed Secologanin	6F
23	ACE_6F_noSEC	883318	6.95622		179	Fluoroalstonine	No Fed Secologanin	6F
24	ACE_noSEC	0	0		181	Fluoroalstonine	No Fed Secologanin	None
25	ACE_noSEC	0	0		182	Fluoroalstonine	No Fed Secologanin	None
26	ACE_7F_noSEC	413867	6.8661		186	Fluoroalstonine	No Fed Secologanin	7F
27	ACE_7F_noSEC	409730	6.86612		187	Fluoroalstonine	No Fed Secologanin	7F
28	ACE_7F_noSEC	345183	6.86234		188	Fluoroalstonine	No Fed Secologanin	7F
29	ACE_4F_SEC	123342	5.92968		126	Secologanin	0.25 mM Secologanin	4F
30	ACE_4F_SEC	79303.7	5.92263		127	Secologanin	0.25 mM Secologanin	4F
31	ACE_4F_SEC	74536	5.94901		128	Secologanin	0.25 mM Secologanin	4F
32	ACE_5F_SEC	435598	5.94064		132	Secologanin	0.25 mM Secologanin	5F
33	ACE_5F_SEC	426108	5.92652		133	Secologanin	0.25 mM Secologanin	5F
34	ACE_5F_SEC	460649	5.92205		134	Secologanin	0.25 mM Secologanin	5F
35	ACE_6F_SEC	318967	5.93712		142	Secologanin	0.25 mM Secologanin	6F
36	ACE_6F_SEC	342777	5.89841		143	Secologanin	0.25 mM Secologanin	6F
37	ACE_6F_SEC	369096	5.92899		144	Secologanin	0.25 mM Secologanin	6F
38	ACE_SEC	80977.9	5.94562		145	Secologanin	0.25 mM Secologanin	None
39	ACE_SEC	103904	5.90023		146	Secologanin	0.25 mM Secologanin	None
40	ACE_SEC	115765	5.92469		147	Secologanin	0.25 mM Secologanin	None
41	ACE_7F_SEC	754468	5.91672		151	Secologanin	0.25 mM Secologanin	7F
42	ACE_7F_SEC	714182	5.90938		152	Secologanin	0.25 mM Secologanin	7F
43	ACE_7F_SEC	673508	5.93009		153	Secologanin	0.25 mM Secologanin	7F
44	ACE_4F_noSEC	0	0		161	Secologanin	No Fed Secologanin	4F
45	ACE_4F_noSEC	0	0		162	Secologanin	No Fed Secologanin	4F
46	ACE_4F_noSEC	0	0		163	Secologanin	No Fed Secologanin	4F
47	ACE_5F_noSEC	0	0		167	Secologanin	No Fed Secologanin	5F
48	ACE_5F_noSEC	0	0		168	Secologanin	No Fed Secologanin	5F
49	ACE_5F_noSEC	0	0		169	Secologanin	No Fed Secologanin	5F
50	ACE_6F_noSEC	0	0		177	Secologanin	No Fed Secologanin	6F
51	ACE_6F_noSEC	0	0		178	Secologanin	No Fed Secologanin	6F
52	ACE_6F_noSEC	0	0		179	Secologanin	No Fed Secologanin	6F
53	ACE_noSEC	0	0		181	Secologanin	No Fed Secologanin	None
54	ACE_noSEC	0	0		182	Secologanin	No Fed Secologanin	None
55	ACE_7F_noSEC	0	0		186	Secologanin	No Fed Secologanin	7F
56	ACE_7F_noSEC	0	0		187	Secologanin	No Fed Secologanin	7F
57	ACE_7F_noSEC	0	0		188	Secologanin	No Fed Secologanin	7F
