# Supplementary material for: Biosynthesis of natural and halogenated plant monoterpene indole alkaloids in yeast
Source: Nat Chem Biol. 2023 Nov 6;19(12):1551–60. doi: 10.1038/s41589-023-01430-2 (PMC10667104; doi:10.1038/s41589-023-01430-2)
Supplement: Supplementary file 8 — Statistical source data. [file 41589_2023_1430_MOESM8_ESM.xls]

## Sheet: Sheet1
	Filename	Area	RT	Peak Status	Sample ID	Compound
0	Sc161, 25C	7.65022e+06	5.93202		7	Secologanin
1	ScH132, 25C	3.23295e+06	5.92328		8	Secologanin
2	ScH135, 25C	5.29712e+06	5.93067		11	Secologanin
3	ScH143, 25C	3.85975e+06	5.89234		18	Secologanin
4	Sc161, 25C	1.75248e+06	5.93547		19	Secologanin
5	ScH132, 25C	3.59121e+06	5.93131		20	Secologanin
6	ScH135, 25C	9.95435e+06	5.90997		23	Secologanin
7	ScH143, 25C	4.85471e+06	5.90981		30	Secologanin
8	Sc161, 25C	1.2526e+07	5.9114		32	Secologanin
9	ScH132, 25C	6.35501e+06	5.91678		33	Secologanin
10	ScH135, 25C	1.07578e+07	5.93172		36	Secologanin
11	ScH143, 25C	5.5168e+06	5.90584		43	Secologanin
12	Sc161, 25C	0	0		7	Chlorotryptophan
13	ScH132, 25C	299977	5.7856		8	Chlorotryptophan
14	ScH135, 25C	4.83722e+06	5.78709		11	Chlorotryptophan
15	ScH143, 25C	379849	5.79217		18	Chlorotryptophan
16	Sc161, 25C	0	0		19	Chlorotryptophan
17	ScH132, 25C	337296	5.79178		20	Chlorotryptophan
18	ScH135, 25C	4.79386e+06	5.7875		23	Chlorotryptophan
19	ScH143, 25C	335328	5.78873		30	Chlorotryptophan
20	Sc161, 25C	0	0		32	Chlorotryptophan
21	ScH132, 25C	268327	5.79878		33	Chlorotryptophan
22	ScH135, 25C	4.94091e+06	5.81077		36	Chlorotryptophan
23	ScH143, 25C	323467	5.78536		43	Chlorotryptophan
24	Sc161, 25C	0	0		7	Chlorotryptamine
25	ScH132, 25C	610514	6.08647		8	Chlorotryptamine
26	ScH135, 25C	1.30798e+07	6.095		11	Chlorotryptamine
27	ScH143, 25C	1.61833e+06	6.07743		18	Chlorotryptamine
28	Sc161, 25C	0	0		19	Chlorotryptamine
29	ScH132, 25C	753759	6.09612		20	Chlorotryptamine
30	ScH135, 25C	1.85387e+07	6.09662		23	Chlorotryptamine
31	ScH143, 25C	1.36514e+06	6.09503		30	Chlorotryptamine
32	Sc161, 25C	0	0		32	Chlorotryptamine
33	ScH132, 25C	550515	6.10016		33	Chlorotryptamine
34	ScH135, 25C	8.8866e+06	6.09605		36	Chlorotryptamine
35	ScH143, 25C	1.11769e+06	6.0959		43	Chlorotryptamine
36	Sc161, 25C	0	0		7	Chlorostrictosidine
37	ScH132, 25C	0	0		8	Chlorostrictosidine
38	ScH135, 25C	0	0		11	Chlorostrictosidine
39	ScH143, 25C	0	0		18	Chlorostrictosidine
40	Sc161, 25C	0	0		19	Chlorostrictosidine
41	ScH132, 25C	0	0		20	Chlorostrictosidine
42	ScH135, 25C	0	0		23	Chlorostrictosidine
43	ScH143, 25C	0	0		30	Chlorostrictosidine
44	Sc161, 25C	0	0		32	Chlorostrictosidine
45	ScH132, 25C	0	0		33	Chlorostrictosidine
46	ScH135, 25C	0	0		36	Chlorostrictosidine
47	ScH143, 25C	0	0		43	Chlorostrictosidine
48	Sc161, 25C	0	0		7	Chlorotetrahydroalstonine
49	ScH132, 25C	0	0		8	Chlorotetrahydroalstonine
50	ScH135, 25C	96137.6	7.18649		11	Chlorotetrahydroalstonine
51	ScH143, 25C	0	0		18	Chlorotetrahydroalstonine
52	Sc161, 25C	0	0		19	Chlorotetrahydroalstonine
53	ScH132, 25C	0	0		20	Chlorotetrahydroalstonine
54	ScH135, 25C	0	0		23	Chlorotetrahydroalstonine
55	ScH143, 25C	0	0		30	Chlorotetrahydroalstonine
56	Sc161, 25C	0	0		32	Chlorotetrahydroalstonine
57	ScH132, 25C	0	0		33	Chlorotetrahydroalstonine
58	ScH135, 25C	153276	7.18691		36	Chlorotetrahydroalstonine
59	ScH143, 25C	0	0		43	Chlorotetrahydroalstonine
60	Sc161, 25C	0	0		7	Chloroalstonine
61	ScH132, 25C	0	0		8	Chloroalstonine
62	ScH135, 25C	790135	7.11063		11	Chloroalstonine
63	ScH143, 25C	101440	7.10405		18	Chloroalstonine
64	Sc161, 25C	0	0		19	Chloroalstonine
65	ScH132, 25C	42062.9	7.10484		20	Chloroalstonine
66	ScH135, 25C	1.24023e+06	7.1189		23	Chloroalstonine
67	ScH143, 25C	0	0		30	Chloroalstonine
68	Sc161, 25C	0	0		32	Chloroalstonine
69	ScH132, 25C	0	0		33	Chloroalstonine
70	ScH135, 25C	1.09352e+06	7.11043		36	Chloroalstonine
71	ScH143, 25C	59643.1	7.13029		43	Chloroalstonine
72	Sc161, 30C	0	0		8	Secologanin
73	ScH132, 30C	26983.4	5.9394		9	Secologanin
74	Sc161, 30C	0	0		20	Secologanin
75	ScH132, 30C	0	0		21	Secologanin
76	Sc161, 30C	0	0		32	Secologanin
77	ScH132, 30C	0	0		34	Secologanin
78	Sc161, 30C	0	0		8	Chlorotryptophan
79	ScH132, 30C	184320	5.8132		9	Chlorotryptophan
80	Sc161, 30C	0	0		20	Chlorotryptophan
81	ScH132, 30C	177151	5.80863		21	Chlorotryptophan
82	Sc161, 30C	0	0		32	Chlorotryptophan
83	ScH132, 30C	166878	5.81172		34	Chlorotryptophan
84	Sc161, 30C	0	0		8	Chlorotryptamine
85	ScH132, 30C	357955	6.1262		9	Chlorotryptamine
86	Sc161, 30C	0	0		20	Chlorotryptamine
87	ScH132, 30C	306588	6.09845		21	Chlorotryptamine
88	Sc161, 30C	0	0		32	Chlorotryptamine
89	ScH132, 30C	269576	6.12217		34	Chlorotryptamine
90	Sc161, 30C	0	0		8	Chlorostrictosidine
91	ScH132, 30C	0	0		9	Chlorostrictosidine
92	Sc161, 30C	0	0		20	Chlorostrictosidine
93	ScH132, 30C	0	0		21	Chlorostrictosidine
94	Sc161, 30C	0	0		32	Chlorostrictosidine
95	ScH132, 30C	0	0		34	Chlorostrictosidine
96	Sc161, 30C	0	0		8	Chlorotetrahydroalstonine
97	ScH132, 30C	0	0		9	Chlorotetrahydroalstonine
98	Sc161, 30C	0	0		20	Chlorotetrahydroalstonine
99	ScH132, 30C	0	0		21	Chlorotetrahydroalstonine
100	Sc161, 30C	0	0		32	Chlorotetrahydroalstonine
101	ScH132, 30C	0	0		34	Chlorotetrahydroalstonine
102	Sc161, 30C	0	0		8	Chloroalstonine
103	ScH132, 30C	0	0		9	Chloroalstonine
104	Sc161, 30C	0	0		20	Chloroalstonine
105	ScH132, 30C	0	0		21	Chloroalstonine
106	Sc161, 30C	0	0		32	Chloroalstonine
107	ScH132, 30C	0	0		34	Chloroalstonine
