# Supplementary material for: Biosynthesis of natural and halogenated plant monoterpene indole alkaloids in yeast
Source: Nat Chem Biol. 2023 Nov 6;19(12):1551–60. doi: 10.1038/s41589-023-01430-2 (PMC10667104; doi:10.1038/s41589-023-01430-2)
Supplement: Supplementary file 9 — Statistical source data. [file 41589_2023_1430_MOESM9_ESM.xlsx]

## Sheet: Extended Data Fig1a
	1 B. a (144 quantifier)	1 B. b (144 quantifier)	1 B. c (144 quantifier)	1 B. d (144 quantifier)	1B. E 144 CM3	1 B. a (144 quantifier)	1 B. b (144 quantifier)	1 B. c (144 quantifier)	1 B. d (144 quantifier)	1B. E 144 CM3		Chromatogram
RT	MCps	MCps	MCps	MCps	MCps	Cps	Cps	Cps	Cps	Cps		* File: c:\MIA_Data_Analysis_Bruker\20210325_TMETAB493_Beata\210325_TMET493_111.xms
0.031683	#REF!	0.000629555	0	0.000208043	0.000135023	#REF!	629.555	0	208.043	135.023
0.035333	0.000222384	0.000356132	0.000129608	0.000263077	0.000137262	222.384	356.132	129.608	263.077	137.262		* Plot Descriptor: 144.0 Merged
0.038967	0.00100183	0.000331292	0.00041535	0.000751661	0.000385198	1001.83	331.292	415.35	751.661	385.198
0.044167	0.00186558	0.00105464	0.000993636	0.00140083	0.0010828	1865.58	1054.64	993.636	1400.83	1082.8
0.04755	0.00298908	0.00195328	0.00178637	0.00214026	0.0017594	2989.08	1953.28	1786.37	2140.26	1759.4
0.051183	0.00271506	0.00244558	0.00311084	0.00253012	0.00238908	2715.06	2445.57	3110.84	2530.12	2389.08
0.054833	0.00286064	0.00242981	0.00359511	0.00273666	0.00257584	2860.64	2429.81	3595.11	2736.66	2575.84
0.0582	0.00320186	0.00213195	0.00334116	0.00245808	0.00250592	3201.86	2131.95	3341.16	2458.08	2505.92
0.06185	0.0035441	0.00218424	0.00274927	0.00212339	0.00240095	3544.09	2184.24	2749.27	2123.39	2400.95
0.065233	0.00306142	0.00184749	0.00249252	0.00213064	0.00258248	3061.42	1847.49	2492.52	2130.64	2582.49
0.068867	0.00257716	0.00162503	0.002829	0.00226513	0.00273241	2577.16	1625.03	2829	2265.13	2732.41
0.0725	0.00284984	0.00187432	0.00279373	0.00262387	0.0025547	2849.84	1874.32	2793.73	2623.87	2554.7
0.07615	0.00322832	0.00242742	0.00293192	0.0024154	0.00221123	3228.32	2427.42	2931.92	2415.4	2211.23
0.079533	0.00294495	0.00279344	0.00297693	0.00255911	0.00241065	2944.95	2793.44	2976.93	2559.11	2410.65
0.083167	0.00297281	0.00246613	0.00278959	0.00281363	0.00280031	2972.81	2466.13	2789.59	2813.63	2800.31
0.0868	0.00291737	0.00243674	0.0026641	0.00281803	0.00277963	2917.37	2436.74	2664.1	2818.03	2779.63
0.09045	0.00289529	0.00232496	0.00232629	0.00264309	0.00306016	2895.3	2324.96	2326.29	2643.09	3060.16
0.093833	0.00317536	0.00255671	0.00244904	0.00221417	0.00312408	3175.36	2556.71	2449.04	2214.17	3124.08
0.097467	0.00324391	0.00278388	0.00266542	0.00236406	0.00337044	3243.91	2783.88	2665.42	2364.06	3370.44
0.1011	0.00373532	0.00287105	0.00296583	0.00204359	0.00266498	3735.32	2871.05	2965.83	2043.59	2664.98
0.104483	0.00373498	0.00261787	0.00281745	0.00231307	0.00257041	3734.97	2617.87	2817.45	2313.07	2570.41
0.108133	0.00352785	0.00213089	0.00257771	0.00209032	0.00245001	3527.85	2130.89	2577.71	2090.32	2450.01
0.111767	0.0031273	0.0018969	0.00234015	0.0023814	0.00282006	3127.3	1896.9	2340.14	2381.4	2820.06
0.11515	0.00258326	0.00188894	0.00245876	0.00214253	0.00291939	2583.26	1888.93	2458.76	2142.53	2919.39
0.118783	0.00333312	0.00164864	0.00260388	0.00256049	0.00312622	3333.12	1648.64	2603.88	2560.49	3126.22
0.122167	0.00309584	0.00210374	0.00249439	0.00285276	0.00319916	3095.84	2103.74	2494.39	2852.76	3199.16
0.1258	0.00327901	0.00196435	0.002239	0.00329878	0.00291017	3279.01	1964.35	2239	3298.78	2910.16
0.12945	0.00270586	0.00238783	0.00206618	0.00324867	0.00330253	2705.86	2387.82	2066.18	3248.68	3302.53
0.133083	0.00334446	0.00196719	0.00205468	0.00310339	0.00297085	3344.46	1967.18	2054.68	3103.39	2970.85
0.136467	0.0030517	0.00240271	0.00232758	0.00300179	0.00309963	3051.7	2402.71	2327.58	3001.79	3099.63
0.1401	0.0026197	0.00236024	0.00231224	0.00317809	0.00256977	2619.7	2360.24	2312.24	3178.09	2569.77
0.14375	0.00224547	0.00240688	0.00235197	0.0032758	0.00272593	2245.47	2406.88	2351.97	3275.8	2725.93
0.147133	0.00200095	0.00237759	0.00237643	0.00305414	0.00268971	2000.95	2377.59	2376.43	3054.14	2689.71
0.150767	0.00221268	0.00264728	0.00269325	0.00300824	0.003194	2212.68	2647.28	2693.26	3008.24	3194
0.1544	0.00218235	0.00266521	0.00309831	0.00255035	0.0032071	2182.35	2665.21	3098.31	2550.35	3207.1
0.15805	0.002554	0.00254571	0.00301325	0.00236067	0.00327515	2554	2545.71	3013.25	2360.67	3275.15
0.161433	0.00307971	0.00221954	0.00298277	0.0017662	0.00257623	3079.71	2219.54	2982.77	1766.2	2576.23
0.165067	0.00295409	0.00248328	0.00282335	0.0021522	0.00255861	2954.09	2483.28	2823.35	2152.2	2558.61
0.1687	0.00287424	0.00239564	0.00293594	0.00199932	0.00232191	2874.24	2395.64	2935.94	1999.32	2321.91
0.172083	0.0026401	0.00207058	0.00255506	0.0021203	0.00249026	2640.11	2070.58	2555.06	2120.3	2490.26
0.175733	0.00300983	0.00210863	0.002387	0.00196384	0.00258093	3009.83	2108.63	2387	1963.84	2580.93
0.1791	0.00266635	0.0020479	0.0021044	0.00191061	0.00285231	2666.35	2047.9	2104.4	1910.61	2852.31
0.18275	0.00277755	0.00247443	0.00276508	0.00234905	0.00277735	2777.55	2474.43	2765.08	2349.05	2777.34
0.186383	0.00257385	0.00219376	0.00298799	0.00257296	0.00292949	2573.85	2193.76	2987.99	2572.96	2929.49
0.189767	0.00281064	0.00236334	0.00306883	0.003072	0.0025624	2810.64	2363.34	3068.83	3071.99	2562.4
0.1934	0.00254502	0.00228162	0.00279766	0.00282909	0.00266639	2545.02	2281.62	2797.66	2829.09	2666.39
0.19705	0.00257143	0.0022539	0.00230262	0.00270961	0.00223111	2571.43	2253.9	2302.62	2709.61	2231.11
0.200683	0.0029627	0.00204466	0.00211221	0.00237045	0.00257468	2962.7	2044.66	2112.21	2370.45	2574.68
0.204067	0.00332352	0.00181929	0.00163117	0.00209218	0.00218299	3323.52	1819.29	1631.17	2092.18	2182.99
0.2077	0.00315204	0.00190417	0.00190493	0.00183102	0.00216805	3152.04	1904.17	1904.93	1831.02	2168.05
0.21135	0.00302507	0.00234639	0.00239501	0.00184554	0.00213901	3025.07	2346.39	2395.01	1845.54	2139.01
0.214733	0.00275149	0.00210138	0.00287624	0.00214744	0.00244434	2751.49	2101.38	2876.24	2147.45	2444.34
0.218367	0.00301262	0.00221053	0.00307585	0.00230321	0.00262808	3012.62	2210.53	3075.85	2303.21	2628.07
0.222	0.00325594	0.00222681	0.00259005	0.00242268	0.00253674	3255.94	2226.81	2590.05	2422.68	2536.74
0.225383	0.0032763	0.00316214	0.00225176	0.0023553	0.00290259	3276.3	3162.14	2251.76	2355.3	2902.59
0.22955	0.00312451	0.00301343	0.00213894	0.0024081	0.00333894	3124.51	3013.43	2138.94	2408.1	3338.95
0.233183	0.0027514	0.00278659	0.00233986	0.00267021	0.00341541	2751.4	2786.59	2339.86	2670.21	3415.41
0.236567	0.00274394	0.0024473	0.00228342	0.00287051	0.00301792	2743.94	2447.3	2283.42	2870.51	3017.92
0.2402	0.00276091	0.00293734	0.00219025	0.00301226	0.00301758	2760.91	2937.34	2190.25	3012.26	3017.58
0.24385	0.00268245	0.00277446	0.00241682	0.00265505	0.00310563	2682.45	2774.47	2416.82	2655.05	3105.63
0.247483	0.0028062	0.00300859	0.00266498	0.00307713	0.00305049	2806.2	3008.59	2664.98	3077.13	3050.49
0.251133	0.002778	0.00262314	0.00301797	0.00249247	0.00234546	2778	2623.14	3017.97	2492.47	2345.46
0.254517	0.00283106	0.00286706	0.00290265	0.00243976	0.00230303	2831.06	2867.06	2902.64	2439.76	2303.03
0.25815	0.00279373	0.00238548	0.00275617	0.0019696	0.00242486	2793.73	2385.48	2756.17	1969.6	2424.86
0.261783	0.00283201	0.00212545	0.00229536	0.00229425	0.00268263	2832.01	2125.45	2295.36	2294.25	2682.63
0.265167	0.00253196	0.00174632	0.0022838	0.00257682	0.00267915	2531.96	1746.32	2283.8	2576.82	2679.15
0.268817	0.00271368	0.00179698	0.00240887	0.00225144	0.00260844	2713.68	1796.98	2408.87	2251.44	2608.44
0.27245	0.00245683	0.00218447	0.00255045	0.00244268	0.00234024	2456.83	2184.47	2550.45	2442.68	2340.24
0.276083	0.00273917	0.00265939	0.0024008	0.00201941	0.00227751	2739.17	2659.39	2400.8	2019.41	2277.51
0.279733	0.00236929	0.00286914	0.00225102	0.00223641	0.00217926	2369.29	2869.14	2251.02	2236.41	2179.26
0.283367	0.00281783	0.00244952	0.00220325	0.00232707	0.0025581	2817.83	2449.52	2203.25	2327.07	2558.1
0.28675	0.00235036	0.00216885	0.00220536	0.00282155	0.00246515	2350.36	2168.85	2205.36	2821.55	2465.15
0.290383	0.00255577	0.00178813	0.00223003	0.00258162	0.00289593	2555.77	1788.13	2230.03	2581.62	2895.93
0.293767	0.00226081	0.00240353	0.00228941	0.00255522	0.00282751	2260.81	2403.53	2289.41	2555.22	2827.51
0.297417	0.0030148	0.00250993	0.00236424	0.00228698	0.00286525	3014.8	2509.93	2364.24	2286.98	2865.25
0.30105	0.00294207	0.00263716	0.00238576	0.00304236	0.00271935	2942.07	2637.16	2385.76	3042.36	2719.34
0.304433	0.00316453	0.00261924	0.00266609	0.00305209	0.00286674	3164.53	2619.24	2666.09	3052.09	2866.74
0.308067	0.00312232	0.0028968	0.00277064	0.00316441	0.00261767	3122.32	2896.8	2770.64	3164.41	2617.67
0.311717	0.00355694	0.00317433	0.002838	0.0024743	0.00235028	3556.94	3174.33	2838	2474.3	2350.28
0.315083	0.00351892	0.00305975	0.00231084	0.00227209	0.00209716	3518.92	3059.75	2310.84	2272.09	2097.16
0.318733	0.00303599	0.00279323	0.00240205	0.00259274	0.00227238	3035.99	2793.23	2402.05	2592.74	2272.38
0.322367	0.00259883	0.00275135	0.00224975	0.00258211	0.00246665	2598.83	2751.35	2249.75	2582.11	2466.65
0.326017	0.00272797	0.0026391	0.00265926	0.00272117	0.00271413	2727.97	2639.1	2659.26	2721.17	2714.13
0.329383	0.00311581	0.00287501	0.00251917	0.00234317	0.002881	3115.81	2875.01	2519.17	2343.17	2881
0.333033	0.00325558	0.0033579	0.00257384	0.00251528	0.00316243	3255.58	3357.9	2573.84	2515.28	3162.43
0.336667	0.00309222	0.00322722	0.00258377	0.00254356	0.00302439	3092.22	3227.22	2583.77	2543.57	3024.39
0.34005	0.00314529	0.00290812	0.00258339	0.0022329	0.00269182	3145.29	2908.12	2583.39	2232.9	2691.82
0.343683	0.00331205	0.00223025	0.00258947	0.00230091	0.00213149	3312.05	2230.25	2589.47	2300.91	2131.49
0.347333	0.0037463	0.00247538	0.00236978	0.00234082	0.00225801	3746.3	2475.38	2369.78	2340.82	2258.01
0.351233	0.00375104	0.00270146	0.0023996	0.00240898	0.00259472	3751.04	2701.46	2399.59	2408.98	2594.72
0.354617	0.00383364	0.00318386	0.00282146	0.00232583	0.00265796	3833.64	3183.86	2821.46	2325.82	2657.96
0.35825	0.00311893	0.00315367	0.00301241	0.00213993	0.00246498	3118.93	3153.67	3012.41	2139.93	2464.98
0.361883	0.00343309	0.00262278	0.00303714	0.00211102	0.0023143	3433.09	2622.78	3037.14	2111.02	2314.3
0.365267	0.00321751	0.00222742	0.00273707	0.00217281	0.00245949	3217.51	2227.42	2737.07	2172.81	2459.49
0.368917	0.00308436	0.0019442	0.00268866	0.00239806	0.00274898	3084.36	1944.2	2688.66	2398.06	2748.98
0.37255	0.00241221	0.00231434	0.0027576	0.00285706	0.0029286	2412.2	2314.34	2757.6	2857.06	2928.6
0.376183	0.00202397	0.00240287	0.00259928	0.00288953	0.00283493	2023.97	2402.87	2599.28	2889.53	2834.93
0.379833	0.00247163	0.00243365	0.0026013	0.00217591	0.00257067	2471.63	2433.65	2601.3	2175.91	2570.66
0.383217	0.00308847	0.00253177	0.00225524	0.00212346	0.00233437	3088.47	2531.77	2255.24	2123.46	2334.37
0.387117	0.00301355	0.00258122	0.00208516	0.00173324	0.00248306	3013.55	2581.22	2085.16	1733.24	2483.06
0.390483	0.00301527	0.00277164	0.00248111	0.00241888	0.00269164	3015.27	2771.64	2481.11	2418.88	2691.64
0.394133	0.00259223	0.00243489	0.00272899	0.00225315	0.00253581	2592.23	2434.89	2728.99	2253.15	2535.81
0.397767	0.00308081	0.00255773	0.00301669	0.00236269	0.0026115	3080.81	2557.73	3016.69	2362.69	2611.5
0.40115	0.00281806	0.00256258	0.00239164	0.00239618	0.00239125	2818.06	2562.58	2391.64	2396.18	2391.25
0.404533	0.00256049	0.00283446	0.00241982	0.00233072	0.00260227	2560.49	2834.46	2419.82	2330.72	2602.27
0.408167	0.00256459	0.00296586	0.00249099	0.00288677	0.00246508	2564.59	2965.86	2490.99	2886.77	2465.08
0.411817	0.00281845	0.00326576	0.00260004	0.00285718	0.00244754	2818.45	3265.76	2600.03	2857.18	2447.54
0.415183	0.00295072	0.00302455	0.0028687	0.00311721	0.00242085	2950.72	3024.55	2868.7	3117.21	2420.85
0.418833	0.00298146	0.00286023	0.00273466	0.00276839	0.00235961	2981.46	2860.23	2734.66	2768.39	2359.61
0.422467	0.00312503	0.00240869	0.00253161	0.00298703	0.00226034	3125.03	2408.69	2531.61	2987.03	2260.34
0.42585	0.00319386	0.00237848	0.00221494	0.00335375	0.00215885	3193.86	2378.48	2214.94	3353.75	2158.85
0.429483	0.00305015	0.00199318	0.00228407	0.00378066	0.00233236	3050.15	1993.18	2284.07	3780.66	2332.36
0.433133	0.00326914	0.002058	0.00276585	0.00354083	0.00236979	3269.14	2058	2765.85	3540.83	2369.79
0.436767	0.0029005	0.00249292	0.00310769	0.00327846	0.00273266	2900.5	2492.92	3107.69	3278.46	2732.66
0.440417	0.00273587	0.00248532	0.00302421	0.00278668	0.00252312	2735.87	2485.32	3024.22	2786.68	2523.12
0.443783	0.00257056	0.00282349	0.0027909	0.00259482	0.00272176	2570.57	2823.49	2790.9	2594.82	2721.76
0.447433	0.00289573	0.00262073	0.00229395	0.00244967	0.00255943	2895.73	2620.73	2293.95	2449.67	2559.43
0.451067	0.0031225	0.00332962	0.00231619	0.00266963	0.00276458	3122.5	3329.62	2316.18	2669.63	2764.58
0.45445	0.00303346	0.00269748	0.0020117	0.00274049	0.00266997	3033.46	2697.48	2011.7	2740.49	2669.97
0.458083	0.00326229	0.00297453	0.00214348	0.00294867	0.0025074	3262.29	2974.53	2143.47	2948.67	2507.4
0.461733	0.00308302	0.00251983	0.00202624	0.00284843	0.00253191	3083.02	2519.83	2026.24	2848.43	2531.91
0.465367	0.00289671	0.00310714	0.00280191	0.00345874	0.00273629	2896.71	3107.14	2801.91	3458.74	2736.29
0.46875	0.00280984	0.00302007	0.00303781	0.00284875	0.00295117	2809.84	3020.07	3037.81	2848.75	2951.17
0.472383	0.00314658	0.0032319	0.00351797	0.00303403	0.00318317	3146.58	3231.9	3517.97	3034.03	3183.17
0.476033	0.00306762	0.00299604	0.00276981	0.00253253	0.00293982	3067.62	2996.04	2769.81	2532.53	2939.82
0.479667	0.00359772	0.00351483	0.00263408	0.00309624	0.00291554	3597.72	3514.83	2634.08	3096.24	2915.54
0.483317	0.00353497	0.00331375	0.00231253	0.00293855	0.00277971	3534.97	3313.75	2312.53	2938.55	2779.71
0.486683	0.00421677	0.00308099	0.00264107	0.00289722	0.00321069	4216.77	3080.99	2641.07	2897.22	3210.69
0.490333	0.00476326	0.00321126	0.00270117	0.00292252	0.00391896	4763.26	3211.26	2701.17	2922.52	3918.96
0.493967	0.00545204	0.00350004	0.0028672	0.00323741	0.00430841	5452.04	3500.04	2867.2	3237.41	4308.4
0.49735	0.00653361	0.0052035	0.0035332	0.00348811	0.00451932	6533.61	5203.5	3533.2	3488.11	4519.32
0.500983	0.00707023	0.00719153	0.00355252	0.00403794	0.00437561	7070.23	7191.53	3552.52	4037.94	4375.61
0.504633	0.00975813	0.00956033	0.00331181	0.00426594	0.00560157	9758.13	9560.33	3311.81	4265.94	5601.57
0.508017	0.0114007	0.0115349	0.00353426	0.00393106	0.00613316	11400.7	11534.9	3534.26	3931.06	6133.15
0.51165	0.0137228	0.0132739	0.00338451	0.00314498	0.00742001	13722.8	13273.9	3384.51	3144.98	7420.01
0.515283	0.014606	0.0151639	0.00395015	0.00332769	0.00777586	14606	15163.9	3950.15	3327.69	7775.86
0.518933	0.0175824	0.015862	0.00286801	0.00343185	0.0101908	17582.4	15862	2868.01	3431.85	10190.8
0.522567	0.021749	0.0188595	0.00340473	0.00442266	0.0111877	21749	18859.5	3404.73	4422.66	11187.7
0.526217	0.0240957	0.0219684	0.00354203	0.00436987	0.0120367	24095.7	21968.4	3542.03	4369.87	12036.7
0.529583	0.0257014	0.0245929	0.00411378	0.00458819	0.0130581	25701.4	24592.9	4113.78	4588.19	13058.1
0.533233	0.0257731	0.0285629	0.00433783	0.00408239	0.0137878	25773.1	28562.9	4337.83	4082.39	13787.8
0.536867	0.030068	0.0322166	0.00411145	0.00368748	0.0155235	30068	32216.6	4111.45	3687.48	15523.5
0.540517	0.0349549	0.0347251	0.00374243	0.00483482	0.0158901	34954.9	34725.1	3742.43	4834.82	15890.1
0.543883	0.0375052	0.0353724	0.00340963	0.00741676	0.0159869	37505.2	35372.4	3409.63	7416.76	15986.9
0.547533	0.036974	0.0382064	0.00335941	0.0129269	0.0158141	36974	38206.4	3359.41	12926.9	15814.1
0.551167	0.0344221	0.0415921	0.00416615	0.0234318	0.0139519	34422.1	41592.1	4166.15	23431.8	13951.9
0.55455	0.0330109	0.0428018	0.00427073	0.0441445	0.0146586	33010.9	42801.8	4270.73	44144.5	14658.6
0.558183	0.0346687	0.0414596	0.00420561	0.0840046	0.0131955	34668.7	41459.6	4205.61	84004.6	13195.5
0.561833	0.037659	0.0430228	0.00376543	0.156779	0.0127854	37659	43022.8	3765.43	156779	12785.4
0.565467	0.0401205	0.0456949	0.003463	0.261196	0.0111615	40120.5	45694.9	3463	261196	11161.5
0.569117	0.0391347	0.0464086	0.00372633	0.442802	0.0106475	39134.7	46408.6	3726.33	442802	10647.5
0.572483	0.0361371	0.0482023	0.00376043	0.68092	0.010452	36137.1	48202.3	3760.43	680920	10452
0.576133	0.035347	0.0488567	0.00383007	1.056	0.00980403	35347	48856.7	3830.07	1056000	9804.03
0.579767	0.0332865	0.060423	0.00424878	1.34	0.00907384	33286.5	60423	4248.78	1340000	9073.84
0.583417	0.0343599	0.0764249	0.00397332	1.616	0.00774419	34359.9	76424.9	3973.32	1616000	7744.19
0.586783	0.0301495	0.0970139	0.00431253	1.793	0.00700782	30149.5	97013.9	4312.53	1793000	7007.82
0.590433	0.0275173	0.124139	0.00377305	1.983	0.00662294	27517.3	124139	3773.05	1983000	6622.94
0.594067	0.0234025	0.169562	0.00426943	2.005	0.00693956	23402.5	169562	4269.43	2005000	6939.56
0.59745	0.0217013	0.235483	0.00416963	1.938	0.00651483	21701.3	235483	4169.63	1938000	6514.83
0.601083	0.0211035	0.319201	0.00507739	1.825	0.00635537	21103.5	319201	5077.39	1825000	6355.38
0.604733	0.0192295	0.435338	0.00473554	1.813	0.00605481	19229.5	435338	4735.54	1813000	6054.81
0.608367	0.0200805	0.556224	0.0054449	1.795	0.0069694	20080.5	556224	5444.9	1795000	6969.4
0.612017	0.020171	0.685707	0.00465625	1.808	0.00741653	20171	685707	4656.25	1808000	7416.53
0.615383	0.021157	0.805753	0.00477489	1.84	0.00775927	21157	805753	4774.89	1840000	7759.27
0.619033	0.022355	0.973447	0.00444545	1.74	0.0085313	22355	973447	4445.45	1740000	8531.3
0.622667	0.0238049	1.139	0.00431285	1.662	0.00952079	23805	1139000	4312.85	1662000	9520.79
0.62605	0.0248093	1.281	0.00487814	1.483	0.0107043	24809.3	1281000	4878.14	1483000	10704.3
0.629683	0.0259413	1.378	0.0044132	1.44	0.0110331	25941.3	1378000	4413.2	1440000	11033.1
0.633333	0.0266039	1.454	0.00459099	1.285	0.0103381	26603.9	1454000	4590.99	1285000	10338.1
0.636967	0.0296518	1.552	0.00381183	1.075	0.00942725	29651.8	1552000	3811.83	1075000	9427.25
0.64035	0.0316048	1.576	0.00392533	0.903953	0.00921965	31604.8	1576000	3925.32	903953	9219.65
0.643983	0.0336991	1.593	0.00440742	0.750405	0.00848174	33699.1	1593000	4407.42	750405	8481.74
0.647633	0.0340673	1.582	0.00441594	0.69385	0.00877371	34067.3	1582000	4415.94	693850	8773.72
0.651267	0.0342076	1.538	0.00465411	0.560456	0.00733059	34207.6	1538000	4654.1	560456	7330.59
0.654917	0.0354995	1.552	0.00409619	0.46592	0.0073799	35499.5	1552000	4096.19	465920	7379.9
0.658283	0.0351094	1.538	0.00452831	0.366247	0.00682142	35109.4	1538000	4528.31	366247	6821.42
0.661933	0.0365951	1.579	0.00431489	0.294904	0.00659688	36595.1	1579000	4314.89	294904	6596.88
0.665567	0.0357851	1.513	0.00433685	0.228321	0.00646466	35785.1	1513000	4336.85	228321	6464.66
0.66895	0.0332886	1.415	0.00422978	0.169268	0.0060466	33288.6	1415000	4229.78	169268	6046.6
0.672583	0.0316327	1.321	0.00405247	0.118051	0.00595881	31632.7	1321000	4052.47	118051	5958.81
0.676233	0.02964	1.261	0.00372517	0.0862587	0.00564176	29640	1261000	3725.17	86258.7	5641.76
0.679867	0.0291836	1.194	0.00344043	0.0660631	0.00569576	29183.6	1194000	3440.43	66063.1	5695.76
0.683517	0.0269606	1.163	0.00337198	0.0492109	0.00505319	26960.6	1163000	3371.98	49210.9	5053.19
0.686883	0.0247715	1.085	0.00334839	0.0358999	0.00514492	24771.5	1085000	3348.39	35899.9	5144.92
0.690533	0.0229772	1.011	0.00340656	0.0254377	0.00463504	22977.2	1011000	3406.56	25437.7	4635.04
0.694167	0.0207388	0.892023	0.00317864	0.0212748	0.00505675	20738.8	892023	3178.64	21274.8	5056.75
0.69755	0.0193297	0.798391	0.00296369	0.0166198	0.00470558	19329.7	798391	2963.69	16619.8	4705.58
0.701183	0.0201736	0.719063	0.0027405	0.0144858	0.00480932	20173.6	719063	2740.5	14485.8	4809.32
0.704833	0.0204153	0.654685	0.00266053	0.0126682	0.00445277	20415.3	654685	2660.53	12668.2	4452.77
0.708217	0.0209911	0.573267	0.00348118	0.0114234	0.00439824	20991.1	573267	3481.18	11423.4	4398.24
0.71185	0.019812	0.492383	0.00375246	0.0104021	0.00405461	19812	492383	3752.45	10402.1	4054.61
0.715483	0.0173272	0.403363	0.00383612	0.00974578	0.00403681	17327.2	403363	3836.12	9745.78	4036.81
0.718867	0.0161143	0.351721	0.00323492	0.0089958	0.00374657	16114.3	351721	3234.92	8995.8	3746.57
0.722517	0.0162422	0.29738	0.00338195	0.00800296	0.00346416	16242.2	297380	3381.95	8002.96	3464.16
0.72615	0.0189436	0.254047	0.00342142	0.00737308	0.00311554	18943.6	254047	3421.42	7373.08	3115.54
0.729783	0.0206762	0.203436	0.00352712	0.00723534	0.0032843	20676.2	203436	3527.12	7235.34	3284.3
0.733433	0.0193248	0.170822	0.00340702	0.00754407	0.00339876	19324.8	170822	3407.02	7544.07	3398.76
0.737067	0.0180091	0.140724	0.00345045	0.00782527	0.0036584	18009.1	140724	3450.45	7825.27	3658.4
0.74045	0.0163983	0.115855	0.0030543	0.0078069	0.00342787	16398.3	115855	3054.3	7806.9	3427.87
0.744083	0.0188471	0.0943517	0.0029997	0.00731324	0.00374457	18847.1	94351.7	2999.7	7313.24	3744.57
0.747733	0.0190534	0.0721753	0.00280838	0.00705031	0.00377706	19053.4	72175.3	2808.38	7050.31	3777.05
0.751117	0.0205273	0.057675	0.00347064	0.00667906	0.00348164	20527.3	57675	3470.64	6679.06	3481.64
0.75475	0.0185794	0.0518595	0.00298438	0.00656492	0.00333932	18579.4	51859.5	2984.38	6564.92	3339.32
0.758383	0.0181131	0.0457166	0.00335498	0.00622559	0.00307415	18113.1	45716.6	3354.98	6225.59	3074.15
0.761767	0.0171844	0.0393133	0.0029156	0.00568302	0.00379619	17184.4	39313.3	2915.6	5683.02	3796.19
0.765417	0.016974	0.0335839	0.00278163	0.00581474	0.00341051	16974	33583.9	2781.63	5814.74	3410.51
0.76905	0.0179787	0.0316906	0.00243886	0.00574058	0.00399251	17978.7	31690.6	2438.86	5740.58	3992.51
0.772683	0.0172608	0.0284053	0.00262772	0.0060561	0.00349233	17260.8	28405.3	2627.72	6056.1	3492.33
0.776067	0.0178461	0.027397	0.00349599	0.00614214	0.00357832	17846.1	27397	3495.99	6142.14	3578.32
0.779717	0.0157577	0.0241435	0.00376262	0.00592306	0.00304203	15757.7	24143.5	3762.62	5923.06	3042.03
0.78335	0.0151277	0.0235705	0.00357726	0.00565081	0.00278066	15127.7	23570.5	3577.26	5650.81	2780.66
0.786733	0.0136753	0.0198142	0.00309201	0.0047394	0.00320624	13675.3	19814.2	3092.01	4739.4	3206.24
0.790367	0.0141477	0.0178511	0.00378998	0.00493635	0.00358956	14147.7	17851.1	3789.98	4936.35	3589.56
0.794017	0.0137479	0.0164567	0.0051555	0.00511269	0.0039296	13747.9	16456.7	5155.5	5112.69	3929.6
0.7974	0.0136206	0.0156835	0.00636011	0.00536121	0.0040141	13620.6	15683.5	6360.11	5361.21	4014.1
0.801033	0.0128278	0.014027	0.00830011	0.00527952	0.00366576	12827.8	14027	8300.11	5279.52	3665.76
0.804667	0.0129797	0.014748	0.00974785	0.0052844	0.00374716	12979.7	14748	9747.85	5284.4	3747.16
0.80805	0.0133431	0.0152896	0.0122103	0.00576177	0.0031415	13343.1	15289.6	12210.3	5761.77	3141.5
0.8117	0.0129664	0.0156874	0.0167797	0.00583077	0.00346058	12966.4	15687.4	16779.7	5830.77	3460.58
0.8156	0.0121882	0.0145087	0.0220688	0.00598105	0.00356694	12188.2	14508.7	22068.8	5981.05	3566.94
0.819233	0.010368	0.0117654	0.0288119	0.00589979	0.00381914	10368	11765.4	28811.9	5899.79	3819.14
0.822867	0.0103957	0.0113026	0.0341574	0.00580083	0.0036825	10395.7	11302.6	34157.4	5800.83	3682.5
0.82625	0.0100486	0.00957751	0.0418016	0.00563264	0.00368132	10048.6	9577.51	41801.6	5632.64	3681.32
0.8299	0.0108755	0.00959065	0.0501458	0.00592364	0.00374493	10875.5	9590.65	50145.8	5923.64	3744.93
0.833533	0.0100257	0.00862558	0.0580939	0.00634843	0.00395538	10025.7	8625.58	58093.9	6348.43	3955.38
0.836917	0.00970872	0.00892811	0.0646364	0.00670223	0.0037059	9708.72	8928.11	64636.4	6702.23	3705.91
0.84055	0.00908397	0.0091474	0.0689758	0.00684555	0.00361966	9083.97	9147.4	68975.8	6845.55	3619.66
0.8442	0.00945515	0.00927235	0.0728614	0.00662956	0.00343905	9455.15	9272.35	72861.4	6629.56	3439.05
0.847833	0.00903524	0.00894782	0.0794346	0.0076736	0.00360061	9035.24	8947.83	79434.6	7673.6	3600.61
0.851467	0.00886696	0.00951851	0.081513	0.00723506	0.00347918	8866.96	9518.51	81513	7235.06	3479.18
0.85485	0.00844901	0.00879616	0.0866075	0.00748646	0.00324621	8449.01	8796.16	86607.5	7486.46	3246.21
0.8585	0.00851994	0.00884798	0.0861983	0.00674657	0.00341348	8519.94	8847.98	86198.3	6746.57	3413.48
0.862133	0.00895484	0.00853071	0.0871629	0.00755211	0.00351252	8954.84	8530.71	87162.9	7552.11	3512.52
0.865517	0.00895169	0.00872449	0.0901008	0.00730335	0.00359514	8951.69	8724.49	90100.8	7303.35	3595.14
0.86915	0.00945837	0.00787912	0.0897338	0.00687928	0.00349592	9458.37	7879.12	89733.8	6879.28	3495.92
0.8728	0.00909054	0.00752424	0.092224	0.00645412	0.00351897	9090.54	7524.24	92224	6454.12	3518.97
0.876433	0.00866503	0.00791542	0.0919854	0.00731937	0.00356689	8665.03	7915.42	91985.4	7319.37	3566.89
0.879817	0.00917102	0.00984001	0.0944655	0.00760774	0.00350118	9171.02	9840	94465.5	7607.74	3501.18
0.88345	0.00980737	0.0102859	0.0935971	0.00761781	0.00368373	9807.37	10285.9	93597.1	7617.81	3683.73
0.8871	0.0117097	0.0111797	0.0921976	0.00649803	0.00350822	11709.7	11179.7	92197.6	6498.03	3508.22
0.890467	0.0137261	0.013016	0.0928201	0.00666301	0.00328471	13726.1	13016	92820.1	6663.01	3284.71
0.894117	0.015439	0.0167417	0.103238	0.00687728	0.00281456	15439	16741.7	103238	6877.28	2814.56
0.89775	0.0195878	0.0214535	0.104948	0.0072552	0.00305445	19587.8	21453.5	104948	7255.2	3054.45
0.9014	0.026213	0.0268253	0.111803	0.00720508	0.00309632	26213	26825.3	111803	7205.08	3096.32
0.905033	0.0412751	0.0348232	0.104395	0.00722558	0.00360175	41275.1	34823.2	104395	7225.58	3601.75
0.908667	0.0560661	0.0460559	0.100452	0.00710208	0.00329923	56066.1	46055.9	100452	7102.08	3299.23
0.91205	0.0787731	0.0587976	0.0898316	0.00667112	0.00357143	78773.1	58797.6	89831.6	6671.11	3571.43
0.9157	0.104559	0.0697393	0.0798211	0.00611314	0.003755	104559	69739.3	79821.1	6113.14	3754.99
0.919333	0.150825	0.0780747	0.0674753	0.00610701	0.00447619	150825	78074.7	67475.3	6107.01	4476.19
0.922717	0.201243	0.0806178	0.0537994	0.00575994	0.00414026	201243	80617.8	53799.4	5759.94	4140.26
0.92635	0.271476	0.0821651	0.0419087	0.00474427	0.00367661	271476	82165.1	41908.7	4744.27	3676.61
0.93	0.345414	0.083854	0.0354266	0.00424164	0.00338916	345414	83854	35426.6	4241.64	3389.16
0.933367	0.390721	0.0836735	0.025909	0.0041593	0.00343243	390721	83673.5	25909	4159.3	3432.43
0.937017	0.421635	0.0803605	0.0199389	0.00471289	0.00328529	421635	80360.5	19938.9	4712.89	3285.29
0.94065	0.421577	0.0689864	0.0115314	0.00434673	0.00316786	421577	68986.4	11531.4	4346.73	3167.86
0.9443	0.429695	0.0613074	0.00870254	0.00390542	0.00367012	429695	61307.4	8702.54	3905.42	3670.12
0.947933	0.396244	0.0527892	0.00647502	0.00359217	0.0040327	396244	52789.2	6475.02	3592.17	4032.7
0.951567	0.34308	0.0457993	0.00506566	0.00359504	0.00367826	343080	45799.3	5065.66	3595.04	3678.26
0.95495	0.280238	0.0360219	0.00356801	0.00416056	0.00294114	280238	36021.9	3568.01	4160.56	2941.14
0.9586	0.219871	0.0298713	0.00337118	0.00483653	0.00296279	219871	29871.3	3371.18	4836.53	2962.79
0.962233	0.169498	0.023751	0.00370211	0.00490258	0.00361758	169498	23751	3702.11	4902.58	3617.58
0.965867	0.120459	0.0202831	0.00415638	0.00467349	0.00403292	120459	20283.1	4156.38	4673.49	4032.92
0.96925	0.0867233	0.0146329	0.00377989	0.00390948	0.004045	86723.3	14632.9	3779.89	3909.48	4045
0.9729	0.0594317	0.0132003	0.00349002	0.00381173	0.00345064	59431.7	13200.3	3490.02	3811.73	3450.64
0.976533	0.0408266	0.0112446	0.00313232	0.00366048	0.00362998	40826.6	11244.6	3132.32	3660.48	3629.98
0.979917	0.0275563	0.00984633	0.00350703	0.00368593	0.00330139	27556.3	9846.33	3507.03	3685.93	3301.39
0.98355	0.0191764	0.00783165	0.00342974	0.00355958	0.00305044	19176.4	7831.65	3429.74	3559.58	3050.44
0.9872	0.0136398	0.00742826	0.00319919	0.00344492	0.00290525	13639.8	7428.26	3199.19	3444.92	2905.25
0.990833	0.0108793	0.00743942	0.00280616	0.0031048	0.00292965	10879.3	7439.42	2806.16	3104.8	2929.65
0.994467	0.00926231	0.00792013	0.00256347	0.00333687	0.00337617	9262.31	7920.13	2563.47	3336.87	3376.17
0.99785	0.00919595	0.00645586	0.00363429	0.00310904	0.00302312	9195.95	6455.86	3634.29	3109.04	3023.12
1.0015	0.0082154	0.00603345	0.00363564	0.00398347	0.00312322	8215.4	6033.45	3635.64	3983.47	3123.22
1.00513	0.00737155	0.00506436	0.0044852	0.00396535	0.00282874	7371.55	5064.36	4485.2	3965.35	2828.74
1.00852	0.00730864	0.00546274	0.00414362	0.00496577	0.00296896	7308.64	5462.74	4143.62	4965.77	2968.96
1.01215	0.0067288	0.00515845	0.00424354	0.00438966	0.00272389	6728.8	5158.45	4243.54	4389.65	2723.89
1.0158	0.00688528	0.00546453	0.00357005	0.00443971	0.00278704	6885.28	5464.53	3570.05	4439.71	2787.04
1.01917	0.00575034	0.00501115	0.00302475	0.00363638	0.00270847	5750.34	5011.15	3024.75	3636.39	2708.47
1.02282	0.0055591	0.00511178	0.00268407	0.00386468	0.00310311	5559.1	5111.78	2684.07	3864.68	3103.11
1.02645	0.00534132	0.00524332	0.00241748	0.00358918	0.0030667	5341.32	5243.32	2417.48	3589.18	3066.7
1.0301	0.00525859	0.00529686	0.00257942	0.00361555	0.00294282	5258.6	5296.86	2579.42	3615.55	2942.82
1.03373	0.00509583	0.00477964	0.00284102	0.00326817	0.0025216	5095.82	4779.64	2841.02	3268.17	2521.6
1.03737	0.00542782	0.00537892	0.00299124	0.00423517	0.00228621	5427.82	5378.92	2991.24	4235.17	2286.21
1.04075	0.00621109	0.00508059	0.00275816	0.00463155	0.00245853	6211.09	5080.59	2758.16	4631.55	2458.53
1.0444	0.00623312	0.00533553	0.00280914	0.00668882	0.00260846	6233.12	5335.53	2809.14	6688.82	2608.47
1.04803	0.00597831	0.00432505	0.00297236	0.00602047	0.00311156	5978.31	4325.05	2972.36	6020.47	3111.56
1.05167	0.00525389	0.00540514	0.00293579	0.00570817	0.00287308	5253.89	5405.14	2935.79	5708.17	2873.08
1.05505	0.00468554	0.00576004	0.00264655	0.00376336	0.0029413	4685.54	5760.04	2646.55	3763.36	2941.3
1.0587	0.00405376	0.00601738	0.00245469	0.00364297	0.0030237	4053.76	6017.38	2454.69	3642.97	3023.7
1.06233	0.00472173	0.00525483	0.00259811	0.00360731	0.00313244	4721.73	5254.83	2598.11	3607.32	3132.44
1.06572	0.00503249	0.0046513	0.00277678	0.00417727	0.00308663	5032.49	4651.3	2776.78	4177.27	3086.63
1.06935	0.00580106	0.00483835	0.00263577	0.00420023	0.00306483	5801.06	4838.35	2635.78	4200.23	3064.83
1.073	0.00487041	0.00465947	0.00267322	0.00406641	0.00304411	4870.41	4659.47	2673.22	4066.41	3044.11
1.07663	0.00532677	0.0051796	0.002932	0.00386594	0.00338994	5326.77	5179.6	2932	3865.94	3389.94
1.08027	0.00479444	0.0044142	0.00320442	0.00405418	0.00329413	4794.44	4414.2	3204.43	4054.18	3294.13
1.08365	0.00464532	0.00470384	0.00321687	0.00406788	0.00365883	4645.32	4703.84	3216.87	4067.88	3658.83
1.0873	0.00391145	0.0043537	0.00293481	0.00359969	0.00302153	3911.45	4353.7	2934.81	3599.69	3021.53
1.09093	0.00382276	0.00456189	0.0029112	0.00328727	0.0028515	3822.76	4561.89	2911.2	3287.27	2851.5
1.09457	0.00406545	0.0045848	0.00273066	0.00383601	0.00253531	4065.45	4584.8	2730.66	3836.01	2535.32
1.09795	0.00460942	0.0045252	0.00249454	0.00431876	0.00262286	4609.42	4525.19	2494.55	4318.76	2622.86
1.1016	0.00444359	0.00422665	0.00296891	0.00371222	0.00255637	4443.59	4226.65	2968.91	3712.22	2556.36
1.10523	0.00406937	0.00440899	0.00268331	0.00332116	0.00259566	4069.37	4408.99	2683.31	3321.16	2595.66
1.10862	0.00453202	0.00412304	0.00273838	0.00280513	0.00278379	4532.02	4123.04	2738.38	2805.13	2783.79
1.11225	0.00433496	0.00443975	0.00212426	0.00406964	0.00274448	4334.97	4439.75	2124.26	4069.64	2744.48
1.1159	0.00471158	0.0042915	0.00257227	0.00468475	0.00254095	4711.58	4291.5	2572.27	4684.75	2540.95
1.11953	0.00398623	0.00420536	0.00262227	0.00501913	0.00225517	3986.23	4205.36	2622.27	5019.13	2255.17
1.12317	0.0041681	0.0039579	0.00273595	0.00432544	0.00186983	4168.1	3957.9	2735.95	4325.44	1869.83
1.12655	0.0034289	0.00376179	0.00268695	0.00386365	0.00184102	3428.9	3761.78	2686.95	3863.65	1841.02
1.1302	0.00325173	0.00446847	0.00284437	0.00392507	0.00188958	3251.74	4468.47	2844.36	3925.07	1889.58
1.13383	0.00393282	0.00473683	0.00332217	0.00412105	0.00219049	3932.82	4736.83	3322.17	4121.05	2190.49
1.13722	0.00530951	0.00476289	0.00318025	0.00371877	0.00211782	5309.51	4762.89	3180.25	3718.77	2117.82
1.14085	0.00559419	0.00455924	0.00301958	0.00371991	0.00256424	5594.19	4559.24	3019.58	3719.91	2564.24
1.1445	0.0051529	0.00462331	0.00276556	0.00358831	0.00268944	5152.9	4623.31	2765.56	3588.31	2689.44
1.14813	0.00394038	0.00490662	0.00283212	0.00358797	0.00302282	3940.38	4906.62	2832.12	3587.97	3022.82
1.15152	0.00373547	0.00458271	0.00265135	0.00344803	0.00255715	3735.47	4582.71	2651.35	3448.03	2557.15
1.15515	0.00380957	0.00420971	0.00240764	0.00336934	0.00238783	3809.57	4209.71	2407.64	3369.34	2387.83
1.1588	0.00432064	0.00415044	0.00258863	0.00340982	0.00250324	4320.64	4150.44	2588.63	3409.82	2503.24
1.16243	0.00412343	0.00375531	0.00302764	0.00318718	0.00261244	4123.43	3755.31	3027.64	3187.18	2612.44
1.16607	0.0039074	0.00377319	0.00311035	0.00353973	0.00272441	3907.4	3773.18	3110.35	3539.72	2724.41
1.16945	0.00379677	0.00347669	0.00292562	0.00339617	0.00205625	3796.77	3476.69	2925.62	3396.17	2056.25
1.1731	0.00377176	0.00391995	0.00311638	0.00353126	0.00237342	3771.76	3919.95	3116.38	3531.26	2373.42
1.17673	0.00367973	0.00427477	0.00322345	0.00339962	0.00239882	3679.73	4274.77	3223.45	3399.62	2398.82
1.18012	0.00363648	0.00460809	0.00317637	0.00402402	0.00285798	3636.48	4608.09	3176.37	4024.02	2857.98
1.18375	0.00376467	0.00478787	0.0032166	0.00370722	0.00240367	3764.68	4787.87	3216.6	3707.22	2403.67
1.1874	0.00398558	0.0054137	0.00317002	0.00330801	0.00233118	3985.58	5413.7	3170.02	3308.01	2331.18
1.19103	0.00437036	0.0047294	0.00331117	0.00258175	0.00220211	4370.35	4729.4	3311.17	2581.75	2202.11
1.19442	0.00395615	0.00416752	0.0032224	0.00305479	0.00235794	3956.15	4167.52	3222.4	3054.79	2357.94
1.19805	0.00366894	0.00318946	0.0031422	0.00288234	0.00263425	3668.94	3189.46	3142.2	2882.34	2634.25
1.2017	0.00343257	0.00357701	0.00322592	0.00347983	0.0026457	3432.57	3577.01	3225.91	3479.83	2645.7
1.20533	0.00356406	0.0038036	0.00319842	0.00310797	0.00272466	3564.06	3803.6	3198.41	3107.97	2724.66
1.20897	0.00394954	0.00388763	0.00284004	0.00335281	0.00251639	3949.54	3887.64	2840.04	3352.81	2516.39
1.21235	0.00413818	0.00371777	0.00249721	0.00279449	0.00293289	4138.18	3717.76	2497.21	2794.49	2932.89
1.216	0.0043004	0.00374853	0.00212548	0.00299689	0.00280488	4300.4	3748.53	2125.48	2996.89	2804.88
1.21963	0.00416424	0.00379117	0.00237604	0.00271844	0.00313043	4164.24	3791.17	2376.04	2718.44	3130.43
1.22327	0.00372138	0.00363955	0.00263021	0.00262381	0.00289764	3721.38	3639.55	2630.21	2623.81	2897.64
1.22692	0.00378915	0.00372095	0.00247472	0.00217555	0.00341727	3789.15	3720.95	2474.72	2175.55	3417.27
1.2303	0.0036239	0.00360783	0.00268266	0.00237663	0.00305659	3623.9	3607.83	2682.66	2376.63	3056.59
1.23393	0.00379629	0.00348786	0.00293555	0.00302069	0.00333645	3796.29	3487.86	2935.55	3020.69	3336.45
1.23757	0.00326563	0.00314655	0.00307269	0.00359605	0.00305591	3265.63	3146.55	3072.69	3596.05	3055.91
1.24095	0.00321031	0.00338555	0.0027437	0.00417822	0.00332774	3210.31	3385.55	2743.7	4178.22	3327.74
1.2446	0.00320511	0.00337654	0.00261856	0.00420522	0.00299638	3205.11	3376.54	2618.56	4205.22	2996.38
1.24823	0.00456762	0.00338119	0.00263692	0.00410286	0.00272164	4567.62	3381.19	2636.92	4102.86	2721.64
1.25162	0.0047208	0.00268987	0.0026684	0.00401279	0.00261912	4720.8	2689.87	2668.4	4012.79	2619.12
1.25525	0.00456924	0.00301503	0.00253645	0.00379907	0.0025853	4569.24	3015.03	2536.45	3799.07	2585.3
1.2589	0.00358906	0.00300585	0.00220113	0.00390828	0.00265307	3589.06	3005.86	2201.13	3908.28	2653.07
1.26253	0.0033735	0.00370966	0.00206311	0.00358727	0.00254133	3373.5	3709.66	2063.11	3587.27	2541.33
1.26592	0.00355514	0.00357775	0.00181813	0.00367248	0.00252634	3555.14	3577.75	1818.13	3672.48	2526.34
1.26955	0.00334165	0.00385564	0.00247824	0.00371879	0.00258781	3341.66	3855.64	2478.24	3718.79	2587.81
1.2732	0.00321002	0.0040052	0.00257276	0.00358943	0.00285751	3210.02	4005.2	2572.76	3589.43	2857.51
1.27657	0.00306686	0.00378809	0.00278166	0.00328711	0.00270855	3066.86	3788.09	2781.66	3287.11	2708.55
1.28022	0.00343236	0.00337156	0.00242015	0.00305487	0.00289038	3432.36	3371.56	2420.15	3054.87	2890.38
1.28385	0.00378473	0.0034817	0.00254025	0.00335182	0.00257321	3784.73	3481.7	2540.26	3351.82	2573.22
1.28723	0.00346301	0.00364904	0.00238381	0.00421717	0.00285602	3463.01	3649.04	2383.8	4217.17	2856.02
1.29113	0.00357517	0.00367278	0.00245732	0.00389948	0.00248692	3575.17	3672.78	2457.32	3899.48	2486.92
1.29478	0.00320286	0.00360255	0.0024725	0.00371883	0.00279237	3202.86	3602.55	2472.5	3718.83	2792.37
1.29815	0.00336824	0.00369433	0.00237464	0.00291677	0.00269996	3368.24	3694.33	2374.64	2916.77	2699.96
1.3018	0.00302564	0.00428189	0.00254843	0.00360662	0.00310079	3025.64	4281.89	2548.43	3606.62	3100.79
1.30543	0.00326278	0.00413615	0.00241192	0.00302751	0.00291704	3262.78	4136.15	2411.92	3027.51	2917.04
1.30882	0.00313279	0.00401801	0.00284209	0.00325845	0.0025828	3132.79	4018.01	2842.09	3258.45	2582.8
1.31245	0.00316015	0.00364949	0.00235032	0.0026625	0.00249916	3160.15	3649.49	2350.32	2662.5	2499.16
1.3161	0.00357426	0.00344635	0.00234338	0.00332403	0.00247325	3574.26	3446.35	2343.38	3324.03	2473.25
1.31948	0.00336791	0.0033445	0.00250138	0.00288926	0.00318265	3367.91	3344.5	2501.38	2889.26	3182.65
1.32312	0.00330305	0.00349778	0.00280154	0.0030621	0.00277456	3303.05	3497.78	2801.54	3062.1	2774.56
1.32675	0.00304043	0.00381308	0.00298778	0.00291332	0.00263758	3040.43	3813.08	2987.78	2913.32	2637.58
1.3304	0.00322272	0.00395612	0.00220619	0.0027032	0.00221672	3222.72	3956.12	2206.19	2703.2	2216.72
1.33403	0.00335476	0.00386738	0.00231859	0.00324246	0.00244653	3354.76	3867.38	2318.59	3242.47	2446.53
1.33768	0.00323974	0.00333798	0.00229431	0.00308102	0.00216546	3239.74	3337.98	2294.31	3081.02	2165.46
1.34105	0.00340691	0.00298874	0.00246395	0.00319218	0.00224945	3406.91	2988.74	2463.95	3192.18	2249.45
1.3447	0.00360859	0.00333311	0.00265947	0.00268784	0.00202982	3608.59	3333.11	2659.47	2687.84	2029.82
1.34833	0.00325837	0.00343054	0.0025028	0.00253615	0.00193038	3258.37	3430.54	2502.8	2536.14	1930.38
1.35172	0.00349796	0.00368617	0.0025314	0.00273024	0.00184057	3497.96	3686.17	2531.39	2730.24	1840.57
1.35535	0.00345846	0.00276675	0.00236215	0.00278915	0.00188569	3458.46	2766.75	2362.15	2789.15	1885.69
1.359	0.00356475	0.00253989	0.00237236	0.00318574	0.00200144	3564.75	2539.89	2372.36	3185.74	2001.44
1.36263	0.00321892	0.00222399	0.00235549	0.00308055	0.00192124	3218.92	2223.99	2355.49	3080.55	1921.24
1.36602	0.00288851	0.00237267	0.00224699	0.00280759	0.00207071	2888.51	2372.68	2246.99	2807.59	2070.71
1.36965	0.00287163	0.00240419	0.00268867	0.00240951	0.0019084	2871.63	2404.19	2688.67	2409.51	1908.4
1.3733	0.00255289	0.00265795	0.0028918	0.00256592	0.00191384	2552.89	2657.95	2891.8	2565.91	1913.84
1.37668	0.00230187	0.00288262	0.00271238	0.00266223	0.00196853	2301.87	2882.62	2712.38	2662.23	1968.53
1.38032	0.00267695	0.00253316	0.00253612	0.00316974	0.00298081	2676.95	2533.16	2536.12	3169.74	2980.81
1.38395	0.0029417	0.00222154	0.0023618	0.0032231	0.00292023	2941.7	2221.54	2361.8	3223.1	2920.23
1.3876	0.00312191	0.00194958	0.00228335	0.00330544	0.00248656	3121.91	1949.59	2283.35	3305.44	2486.56
1.39098	0.00248948	0.0024082	0.00204561	0.00283288	0.00165002	2489.48	2408.2	2045.61	2832.88	1650.02
1.39462	0.00258617	0.00257203	0.00249597	0.00348721	0.00186888	2586.17	2572.03	2495.97	3487.21	1868.88
1.39825	0.00255664	0.00333369	0.00296921	0.00310439	0.00177812	2556.64	3333.69	2969.21	3104.39	1778.12
1.40163	0.00244104	0.00339105	0.00294206	0.00306841	0.00173968	2441.04	3391.05	2942.06	3068.41	1739.68
1.40528	0.00237228	0.00357395	0.00247888	0.00250232	0.00160089	2372.28	3573.95	2478.88	2502.32	1600.89
1.40892	0.00229483	0.00337829	0.00210903	0.00263822	0.00248879	2294.83	3378.29	2109.03	2638.22	2488.79
1.4123	0.00246017	0.0034847	0.00225376	0.00308745	0.00292438	2460.17	3484.7	2253.76	3087.45	2924.38
1.4162	0.00251587	0.00366045	0.00254366	0.0029865	0.00319273	2515.87	3660.45	2543.66	2986.51	3192.73
1.41983	0.00263652	0.00331813	0.00247867	0.00325369	0.00300182	2636.52	3318.14	2478.66	3253.69	3001.82
1.42348	0.00300917	0.0030014	0.00240218	0.00308039	0.00308304	3009.17	3001.41	2402.18	3080.39	3083.04
1.42685	0.00291833	0.00294785	0.00244981	0.00297867	0.00290889	2918.33	2947.84	2449.81	2978.67	2908.89
1.4305	0.00339496	0.00304739	0.00209063	0.00310094	0.00254219	3394.96	3047.39	2090.64	3100.94	2542.19
1.43413	0.00322613	0.00350316	0.00187185	0.0028081	0.00268615	3226.13	3503.16	1871.85	2808.09	2686.15
1.43752	0.00358152	0.00342038	0.00145879	0.0030489	0.0026962	3581.52	3420.38	1458.8	3048.9	2696.2
1.44115	0.00340068	0.00371749	0.0017431	0.00301758	0.00300307	3400.68	3717.49	1743.1	3017.58	3003.07
1.4448	0.00412348	0.00360266	0.00183034	0.00376418	0.00275642	4123.48	3602.66	1830.34	3764.18	2756.42
1.44843	0.00396327	0.00417904	0.00204684	0.00405273	0.00292338	3963.27	4179.04	2046.84	4052.72	2923.38
1.45182	0.00439247	0.00409766	0.00220706	0.00387852	0.00302954	4392.47	4097.66	2207.07	3878.52	3029.54
1.45545	0.00343495	0.00373471	0.00284914	0.0034114	0.00311675	3434.95	3734.71	2849.14	3411.4	3116.75
1.4591	0.00298437	0.00359988	0.00257803	0.00311219	0.00294696	2984.37	3599.88	2578.03	3112.19	2946.96
1.46248	0.00193091	0.00319217	0.00246942	0.00303873	0.00270503	1930.91	3192.17	2469.43	3038.73	2705.03
1.46612	0.00222976	0.00361077	0.00186353	0.0028716	0.00238436	2229.76	3610.77	1863.53	2871.6	2384.36
1.46975	0.00281624	0.0033347	0.00210227	0.00241675	0.00295142	2816.24	3334.7	2102.27	2416.75	2951.42
1.47313	0.00308239	0.00336691	0.0020697	0.00246025	0.00283572	3082.39	3366.91	2069.7	2460.25	2835.72
1.47678	0.00300182	0.00306853	0.00216174	0.00218228	0.0028884	3001.82	3068.53	2161.74	2182.28	2888.4
1.48042	0.00312038	0.00303762	0.0022259	0.00257411	0.00235808	3120.38	3037.61	2225.9	2574.11	2358.08
1.4838	0.00356581	0.00298249	0.00221947	0.00305371	0.00285224	3565.81	2982.49	2219.47	3053.72	2852.24
1.48743	0.00327105	0.00337637	0.00212903	0.00361401	0.00309221	3271.05	3376.37	2129.03	3614.01	3092.21
1.49108	0.00275982	0.00327136	0.00237699	0.00344362	0.00292752	2759.82	3271.36	2376.99	3443.62	2927.52
1.49472	0.00211646	0.00340811	0.00276597	0.00274967	0.00238424	2116.45	3408.11	2765.97	2749.67	2384.24
1.49835	0.00237849	0.00279403	0.00333775	0.00266842	0.00169532	2378.49	2794.03	3337.75	2668.42	1695.32
1.502	0.00273867	0.00256208	0.00318906	0.00286751	0.00180057	2738.67	2562.08	3189.06	2867.51	1800.57
1.50563	0.00270225	0.00396281	0.00307243	0.00351427	0.00189524	2702.25	3962.81	3072.43	3514.28	1895.24
1.50928	0.00304285	0.00448381	0.00306235	0.00297315	0.00220206	3042.85	4483.81	3062.35	2973.15	2202.06
1.51265	0.00300392	0.00459695	0.00328506	0.0031708	0.00219016	3003.92	4596.95	3285.06	3170.8	2190.16
1.5163	0.00351299	0.00302541	0.00325475	0.00268673	0.00216524	3512.99	3025.41	3254.75	2686.73	2165.24
1.51993	0.00351154	0.00267637	0.00310852	0.00348723	0.00244919	3511.54	2676.37	3108.52	3487.23	2449.19
1.52332	0.0029096	0.00265969	0.00271594	0.00348071	0.00231598	2909.6	2659.69	2715.94	3480.71	2315.98
1.52695	0.00250477	0.00269355	0.00245066	0.00357076	0.00246279	2504.77	2693.55	2450.66	3570.76	2462.79
1.5306	0.00214842	0.0028001	0.0029186	0.00339294	0.00310162	2148.42	2800.1	2918.6	3392.94	3101.62
1.53398	0.00274696	0.00283835	0.00290251	0.00312018	0.00330224	2746.96	2838.35	2902.51	3120.18	3302.24
1.53762	0.0027441	0.00288479	0.00328328	0.00290464	0.00333331	2744.1	2884.79	3283.28	2904.64	3333.31
1.54125	0.00305017	0.00279432	0.0025661	0.00308429	0.00247051	3050.17	2794.32	2566.1	3084.29	2470.51
1.5449	0.00275181	0.00289757	0.00257779	0.00346926	0.00238223	2751.81	2897.57	2577.79	3469.26	2382.24
1.54828	0.00322066	0.0028816	0.00219749	0.00359854	0.00188653	3220.66	2881.6	2197.49	3598.54	1886.53
1.55192	0.00360959	0.00351204	0.00197115	0.0030555	0.00224654	3609.59	3512.04	1971.15	3055.5	2246.54
1.55555	0.00389493	0.00353142	0.00234752	0.00266578	0.00244929	3894.93	3531.42	2347.52	2665.78	2449.29
1.55893	0.00357999	0.00359047	0.00240564	0.00281716	0.00306998	3579.99	3590.47	2405.64	2817.16	3069.98
1.56258	0.00269195	0.00274182	0.00276295	0.0032788	0.00247515	2691.95	2741.82	2762.95	3278.8	2475.15
1.56622	0.00278433	0.00261702	0.00222066	0.00319038	0.00215685	2784.33	2617.03	2220.66	3190.38	2156.85
1.56985	0.00278997	0.00253572	0.00246315	0.00304199	0.0019055	2789.97	2535.72	2463.15	3041.99	1905.5
1.57323	0.00296696	0.00260655	0.00237295	0.00303161	0.00235252	2966.96	2606.55	2372.95	3031.61	2352.52
1.57688	0.00254768	0.00233549	0.00262089	0.00357751	0.00236837	2547.68	2335.49	2620.89	3577.51	2368.37
1.58052	0.00256669	0.0024328	0.00229192	0.00378362	0.0026543	2566.69	2432.8	2291.92	3783.62	2654.3
1.5839	0.00330869	0.0024626	0.00240013	0.00332073	0.00261428	3308.69	2462.59	2400.13	3320.73	2614.28
1.5878	0.00355203	0.00295405	0.00205258	0.00274213	0.00287992	3552.03	2954.05	2052.58	2742.13	2879.92
1.59143	0.00367903	0.0029439	0.00209352	0.00259622	0.00241359	3679.03	2943.9	2093.52	2596.22	2413.59
1.59508	0.00278498	0.00305694	0.00184877	0.00255266	0.00223671	2784.98	3056.94	1848.77	2552.66	2236.71
1.59845	0.0025268	0.00255307	0.00218296	0.00244758	0.00194782	2526.8	2553.07	2182.96	2447.58	1947.82
1.6021	0.00216335	0.00262494	0.00212872	0.00233925	0.00227268	2163.34	2624.94	2128.72	2339.25	2272.68
1.60573	0.00244357	0.0024684	0.00208289	0.00234059	0.00237937	2443.57	2468.4	2082.89	2340.59	2379.37
1.60912	0.00243407	0.00234822	0.00223495	0.00255988	0.00271745	2434.07	2348.22	2234.95	2559.88	2717.45
1.61275	0.00271739	0.00237165	0.00233731	0.00260975	0.00258664	2717.39	2371.65	2337.31	2609.75	2586.64
1.6164	0.00294729	0.00218134	0.00239019	0.00298093	0.00242907	2947.3	2181.34	2390.19	2980.93	2429.07
1.61978	0.00312976	0.00267363	0.00172474	0.00319318	0.00246649	3129.76	2673.63	1724.74	3193.18	2466.49
1.62342	0.00292133	0.00236728	0.00180086	0.00317697	0.00229131	2921.33	2367.28	1800.86	3176.97	2291.31
1.62705	0.00268521	0.00312714	0.00205213	0.00303312	0.00299969	2685.21	3127.14	2052.13	3033.12	2999.69
1.6307	0.00268951	0.0028948	0.00247952	0.00260912	0.00258209	2689.51	2894.8	2479.52	2609.12	2582.09
1.63408	0.00266	0.00298519	0.00259617	0.0025132	0.0027332	2660	2985.19	2596.17	2513.2	2733.2
1.63772	0.00256191	0.00269974	0.00261408	0.00218762	0.00216264	2561.91	2699.74	2614.09	2187.62	2162.64
1.64135	0.00254552	0.00273694	0.00265435	0.00202133	0.00249581	2545.52	2736.94	2654.35	2021.33	2495.81
1.64473	0.00259746	0.00274987	0.00255479	0.0017095	0.00277486	2597.46	2749.87	2554.79	1709.5	2774.86
1.64838	0.00259143	0.00246235	0.00218819	0.00224512	0.00307881	2591.43	2462.35	2188.19	2245.12	3078.81
1.65202	0.0023296	0.00247651	0.0023278	0.00245395	0.00309807	2329.6	2476.51	2327.8	2453.95	3098.07
1.6554	0.00271839	0.00282348	0.00267984	0.00356383	0.00321729	2718.39	2823.48	2679.84	3563.83	3217.29
1.65903	0.0024299	0.00306487	0.00256858	0.00343437	0.00288433	2429.9	3064.87	2568.58	3434.37	2884.32
1.66268	0.00299901	0.0031927	0.00303027	0.00386463	0.00269992	2999.01	3192.7	3030.27	3864.63	2699.92
1.66605	0.00234544	0.00298424	0.00283154	0.00331852	0.00242939	2345.44	2984.24	2831.55	3318.51	2429.39
1.6697	0.00263099	0.00261928	0.00302227	0.00359295	0.00288745	2630.99	2619.28	3022.26	3592.95	2887.45
1.6736	0.00213993	0.00253205	0.00265416	0.00317569	0.00295505	2139.93	2532.05	2654.16	3175.69	2955.05
1.67723	0.00264211	0.00274372	0.00269245	0.0029774	0.00308588	2642.11	2743.72	2692.45	2977.4	3085.88
1.68088	0.00266357	0.00310861	0.00253247	0.00256873	0.00261717	2663.57	3108.61	2532.47	2568.73	2617.17
1.68425	0.00253433	0.00336917	0.00209495	0.00298109	0.00288173	2534.33	3369.17	2094.95	2981.09	2881.73
1.6879	0.00216782	0.00325786	0.00197057	0.00325105	0.00279912	2167.82	3257.86	1970.57	3251.05	2799.12
1.69153	0.00247378	0.00291532	0.00203522	0.00340461	0.0027003	2473.78	2915.32	2035.22	3404.61	2700.3
1.69492	0.00271247	0.00264544	0.00231055	0.00303198	0.00239499	2712.47	2645.44	2310.55	3031.98	2394.99
1.69855	0.00278546	0.00254226	0.00209934	0.00241894	0.0022834	2785.46	2542.26	2099.34	2418.93	2283.4
1.7022	0.00277783	0.00261952	0.00239587	0.00212479	0.00238311	2777.83	2619.52	2395.87	2124.79	2383.11
1.70558	0.00270591	0.00293068	0.00257102	0.00195032	0.0023141	2705.91	2930.68	2571.03	1950.32	2314.1
1.70922	0.00313226	0.00302054	0.00302788	0.0021992	0.00206667	3132.26	3020.55	3027.88	2199.2	2066.67
1.71285	0.00323898	0.00323812	0.00303615	0.00242831	0.00211519	3238.98	3238.12	3036.15	2428.31	2115.19
1.7165	0.00336905	0.002674	0.00288461	0.00262266	0.00226255	3369.05	2674	2884.61	2622.66	2262.55
1.71988	0.00302123	0.00279936	0.00261123	0.00279601	0.00228939	3021.23	2799.36	2611.23	2796.01	2289.39
1.72352	0.00289647	0.00250042	0.00225777	0.00270014	0.0025211	2896.47	2500.42	2257.77	2700.14	2521.1
1.72715	0.00303854	0.00258305	0.00229039	0.00258325	0.00244603	3038.54	2583.05	2290.39	2583.25	2446.03
1.73053	0.00297728	0.002084	0.00220034	0.00273029	0.00277039	2977.28	2084	2200.34	2730.29	2770.39
1.73418	0.00285877	0.00216235	0.00207473	0.00262583	0.00288516	2858.77	2162.36	2074.73	2625.83	2885.16
1.73782	0.00268272	0.00270418	0.00177995	0.00260569	0.0033283	2682.72	2704.18	1779.95	2605.69	3328.3
1.7412	0.00275965	0.00315278	0.00164364	0.00245756	0.00307967	2759.65	3152.78	1643.64	2457.56	3079.67
1.74483	0.00267526	0.00325668	0.00199176	0.00308043	0.00291224	2675.26	3256.68	1991.76	3080.43	2912.24
1.74848	0.00261493	0.00307328	0.00252393	0.0033146	0.00242846	2614.93	3073.28	2523.93	3314.6	2428.46
1.75212	0.00244639	0.00263242	0.00311095	0.00328579	0.00245025	2446.39	2632.42	3110.95	3285.79	2450.25
1.7555	0.00238306	0.00287532	0.00316655	0.0028214	0.00241201	2383.06	2875.32	3166.55	2821.41	2412.01
1.7594	0.00245991	0.00320961	0.00265842	0.00244405	0.00254011	2459.91	3209.61	2658.42	2444.05	2540.11
1.76303	0.00276786	0.00331504	0.00223332	0.00249161	0.00262027	2767.86	3315.04	2233.32	2491.61	2620.27
1.76668	0.0028091	0.00298016	0.00214219	0.0025664	0.00259398	2809.1	2980.16	2142.19	2566.4	2593.98
1.77005	0.00306335	0.00214358	0.00225644	0.0028421	0.00254105	3063.35	2143.58	2256.44	2842.1	2541.05
1.7737	0.00278176	0.00234823	0.00227592	0.00277485	0.00250222	2781.76	2348.23	2275.92	2774.85	2502.22
1.77733	0.00308344	0.00229683	0.002965	0.00286379	0.00253449	3083.44	2296.83	2965	2863.79	2534.49
1.78072	0.00273686	0.00245315	0.00292776	0.00341557	0.00249406	2736.86	2453.15	2927.76	3415.57	2494.06
1.78435	0.00284353	0.00254638	0.0031109	0.00330632	0.00257982	2843.53	2546.38	3110.9	3306.32	2579.82
1.788	0.00224891	0.00234082	0.00237494	0.00320272	0.00265168	2248.91	2340.82	2374.94	3202.72	2651.68
1.79163	0.00234399	0.00264108	0.00232134	0.00275016	0.00305154	2343.99	2641.08	2321.34	2750.16	3051.54
1.79502	0.00235285	0.00220638	0.00228042	0.00302635	0.00277892	2352.85	2206.38	2280.42	3026.35	2778.92
1.79865	0.00243016	0.00268446	0.00207275	0.00282155	0.00261061	2430.16	2684.46	2072.75	2821.55	2610.61
1.8023	0.00255031	0.00262178	0.00223056	0.0028825	0.00262311	2550.31	2621.78	2230.56	2882.49	2623.11
1.80568	0.00308646	0.00307516	0.00187104	0.00289026	0.00292324	3086.46	3075.16	1871.05	2890.26	2923.24
1.80932	0.00348809	0.0032779	0.00235939	0.00275966	0.00257099	3488.09	3277.9	2359.39	2759.66	2570.99
1.81295	0.00331509	0.00337678	0.00253901	0.00272275	0.0021339	3315.09	3376.78	2539.01	2722.75	2133.9
1.81633	0.00319037	0.00347232	0.00319487	0.00252778	0.00194451	3190.37	3472.32	3194.87	2527.78	1944.51
1.81998	0.00332218	0.00395593	0.00283124	0.00238486	0.00206771	3322.18	3955.93	2831.24	2384.86	2067.71
1.82362	0.00337936	0.00343683	0.00257801	0.0027409	0.00202939	3379.36	3436.83	2578.01	2740.9	2029.39
1.827	0.0029759	0.0030775	0.00207321	0.00308868	0.00211438	2975.89	3077.5	2073.21	3088.68	2114.39
1.83063	0.00234391	0.00250943	0.00231924	0.00340739	0.00209047	2343.91	2509.43	2319.24	3407.39	2090.47
1.83428	0.00230856	0.00277497	0.00236911	0.00315989	0.00220696	2308.56	2774.97	2369.11	3159.89	2206.96
1.83792	0.00240447	0.00289789	0.00241467	0.00347262	0.00203736	2404.47	2897.89	2414.67	3472.62	2037.36
1.8413	0.0027269	0.00281446	0.00226602	0.00375713	0.00209009	2726.9	2814.46	2266.02	3757.13	2090.09
1.8452	0.00285	0.00253682	0.00197572	0.00334763	0.0018608	2850	2536.82	1975.72	3347.63	1860.8
1.84883	0.00278556	0.0025756	0.00211333	0.00273263	0.00243987	2785.57	2575.6	2113.33	2732.63	2439.87
1.85248	0.00260985	0.00227959	0.00213962	0.00248176	0.00266467	2609.86	2279.59	2139.62	2481.76	2664.67
1.85587	0.00258762	0.00235904	0.00203648	0.00271478	0.00254607	2587.62	2359.04	2036.48	2714.78	2546.07
1.8595	0.00272017	0.00246871	0.00219493	0.00300029	0.0021509	2720.17	2468.71	2194.93	3000.29	2150.91
1.86313	0.00294865	0.00227503	0.00177505	0.00345895	0.00184771	2948.65	2275.03	1775.05	3458.95	1847.71
1.86652	0.00273813	0.00256177	0.00218057	0.00323836	0.00210009	2738.13	2561.77	2180.57	3238.36	2100.09
1.87017	0.00231258	0.00228361	0.00187571	0.00326952	0.00183764	2312.58	2283.61	1875.71	3269.52	1837.64
1.8738	0.00231426	0.00267561	0.00190154	0.0027706	0.00186172	2314.26	2675.61	1901.54	2770.6	1861.72
1.87718	0.00244848	0.00256686	0.00183338	0.00309798	0.00170632	2448.48	2566.86	1833.38	3097.98	1706.32
1.88082	0.00296979	0.00292685	0.00163582	0.00296604	0.00186579	2969.79	2926.85	1635.82	2966.04	1865.79
1.88447	0.00339097	0.00288405	0.00184967	0.00276098	0.00190968	3390.97	2884.05	1849.67	2760.98	1909.68
1.8881	0.00322751	0.00296441	0.00201267	0.00317492	0.00181412	3227.51	2964.41	2012.67	3174.92	1814.12
1.89148	0.00301265	0.00269246	0.00241735	0.00303682	0.00172359	3012.66	2692.46	2417.35	3036.82	1723.59
1.89512	0.00234895	0.00273363	0.00254507	0.00301348	0.00146195	2348.95	2733.64	2545.07	3013.48	1461.95
1.89877	0.00242671	0.00268859	0.00249903	0.00241274	0.00168993	2426.71	2688.59	2499.03	2412.74	1689.93
1.90213	0.0026653	0.00273771	0.00210094	0.00250797	0.00172314	2665.3	2737.71	2100.94	2507.97	1723.14
1.90578	0.00276362	0.0026329	0.00199251	0.00254127	0.00185065	2763.62	2632.89	1992.51	2541.27	1850.65
1.90942	0.00319049	0.00255421	0.0017866	0.00290714	0.00203639	3190.49	2554.21	1786.6	2907.14	2036.39
1.9128	0.00356212	0.0021992	0.00213056	0.00274568	0.00210393	3562.12	2199.2	2130.56	2745.68	2103.93
1.91643	0.00365004	0.0022061	0.00235321	0.0028066	0.00246666	3650.04	2206.1	2353.21	2806.6	2466.66
1.92008	0.00302717	0.00228301	0.00232784	0.00274834	0.00210366	3027.17	2283.01	2327.84	2748.34	2103.66
1.92372	0.00263363	0.0028923	0.00213255	0.00289672	0.00198992	2633.63	2892.3	2132.55	2896.72	1989.92
1.9271	0.00272886	0.00327866	0.0020187	0.00294192	0.00187759	2728.86	3278.66	2018.7	2941.92	1877.59
1.931	0.00298087	0.00329022	0.00222917	0.00283657	0.00229767	2980.87	3290.22	2229.17	2836.57	2297.67
1.93463	0.00267248	0.00298089	0.00226901	0.00254978	0.00271724	2672.48	2980.89	2269.01	2549.78	2717.24
1.93828	0.00285819	0.00257791	0.00236083	0.00284467	0.00255669	2858.19	2577.91	2360.83	2844.67	2556.69
1.94167	0.00290679	0.00294604	0.00222048	0.00256872	0.0021803	2906.79	2946.04	2220.48	2568.72	2180.3
1.9453	0.00281913	0.00324884	0.00194951	0.00314133	0.00226478	2819.13	3248.84	1949.51	3141.33	2264.78
1.94893	0.00242083	0.00366551	0.00201148	0.00272905	0.00257087	2420.83	3665.51	2011.48	2729.05	2570.87
1.95232	0.00266484	0.00354146	0.00201477	0.00285978	0.00253937	2664.84	3541.46	2014.77	2859.78	2539.37
1.95597	0.00288857	0.00304922	0.0026981	0.00262058	0.00213701	2888.57	3049.22	2698.09	2620.58	2137.01
1.9596	0.00288676	0.00251843	0.00265243	0.00339056	0.00194445	2886.76	2518.43	2652.43	3390.56	1944.45
1.96298	0.00297598	0.00273529	0.00330987	0.00348481	0.00183169	2975.97	2735.29	3309.87	3484.81	1831.69
1.96662	0.00272928	0.00260314	0.00293172	0.00366585	0.00203751	2729.28	2603.14	2931.72	3665.85	2037.51
1.97027	0.0027263	0.00299261	0.0031518	0.00303174	0.00217669	2726.3	2992.61	3151.8	3031.74	2176.69
1.9739	0.0023269	0.00281341	0.00252562	0.00318318	0.00281666	2326.9	2813.41	2525.62	3183.18	2816.66
1.97728	0.00258038	0.00300783	0.00270614	0.00292535	0.00295882	2580.38	3007.83	2706.14	2925.35	2958.82
1.98092	0.00266655	0.00269924	0.00238048	0.00355965	0.0029191	2666.55	2699.24	2380.48	3559.65	2919.1
1.98457	0.00268588	0.002482	0.00265926	0.00348066	0.00279984	2685.89	2482	2659.26	3480.66	2799.84
1.98793	0.00331044	0.00219547	0.00285264	0.00359733	0.00246095	3310.44	2195.47	2852.64	3597.33	2460.95
1.99158	0.00386311	0.00253509	0.00309893	0.00347744	0.00224753	3863.11	2535.09	3098.93	3477.44	2247.53
1.99522	0.00432772	0.00263262	0.00319985	0.00346241	0.00186403	4327.72	2632.62	3199.85	3462.41	1864.03
1.9986	0.00368293	0.00279493	0.00287772	0.00335032	0.00226194	3682.93	2794.93	2877.72	3350.32	2261.94
2.00223	0.00308421	0.00234446	0.0028152	0.00306374	0.002164	3084.21	2344.46	2815.2	3063.74	2164
2.00588	0.00260742	0.00222016	0.00265322	0.00299079	0.00241093	2607.42	2220.16	2653.22	2990.79	2410.93
2.00927	0.0027043	0.00216454	0.00259654	0.00304785	0.00218744	2704.3	2164.54	2596.54	3047.85	2187.44
2.0129	0.00258713	0.00203477	0.00227535	0.00286265	0.0022417	2587.13	2034.77	2275.35	2862.64	2241.7
2.0168	0.00243652	0.00198747	0.00236211	0.00235781	0.00227343	2436.52	1987.47	2362.11	2357.81	2273.43
2.02043	0.0023814	0.00194515	0.00243847	0.00218613	0.00236773	2381.4	1945.15	2438.47	2186.13	2367.73
2.02408	0.00313463	0.00191984	0.00275036	0.0023752	0.00266295	3134.63	1919.84	2750.36	2375.2	2662.95
2.02747	0.00312344	0.00165709	0.00266309	0.00265727	0.00248155	3123.44	1657.09	2663.09	2657.27	2481.55
2.0311	0.00301294	0.00191828	0.00254046	0.00257892	0.00263632	3012.94	1918.28	2540.46	2578.92	2636.32
2.03473	0.00287329	0.00211941	0.00261359	0.00236826	0.00239707	2873.29	2119.41	2613.59	2368.26	2397.07
2.03812	0.00329277	0.00237901	0.00255113	0.00275087	0.00258201	3292.77	2379.01	2551.13	2750.87	2582.01
2.04177	0.00339695	0.0025553	0.00257983	0.00273706	0.00256633	3396.95	2555.3	2579.83	2737.06	2566.33
2.0454	0.00285137	0.00287761	0.00244916	0.00266107	0.00301828	2851.37	2877.61	2449.16	2661.07	3018.28
2.04878	0.00256252	0.00310552	0.00252894	0.00281622	0.00268405	2562.52	3105.52	2528.94	2816.22	2684.05
2.05242	0.00268704	0.00316309	0.00245878	0.00248158	0.00228468	2687.04	3163.09	2458.78	2481.58	2284.68
2.05607	0.00286715	0.00283751	0.00247749	0.00280985	0.00187143	2867.15	2837.51	2477.49	2809.85	1871.43
2.05943	0.00304425	0.00287014	0.00232844	0.00233101	0.00189219	3044.25	2870.14	2328.44	2331.01	1892.18
2.06308	0.00281687	0.00273573	0.00236693	0.0024691	0.00193784	2816.87	2735.73	2366.93	2469.1	1937.84
2.06672	0.00298076	0.00277905	0.00253833	0.00225546	0.0015675	2980.76	2779.05	2538.33	2255.46	1567.5
2.0701	0.00279363	0.00230376	0.0024939	0.00250482	0.00203545	2793.63	2303.76	2493.9	2504.82	2035.45
2.07373	0.0024626	0.00224027	0.00256996	0.00276225	0.00218338	2462.6	2240.27	2569.96	2762.25	2183.38
2.07738	0.00223829	0.0021355	0.00228574	0.00287251	0.00284396	2238.3	2135.5	2285.74	2872.51	2843.96
2.08102	0.00244181	0.00240343	0.00230514	0.00277597	0.00240522	2441.81	2403.43	2305.14	2775.97	2405.22
2.0844	0.00285066	0.00226967	0.00223562	0.00274776	0.00219668	2850.66	2269.67	2235.62	2747.76	2196.68
2.08803	0.00283211	0.00230848	0.00245214	0.00249643	0.0023339	2832.11	2308.48	2452.14	2496.43	2333.9
2.09168	0.00293448	0.0021539	0.00252556	0.00242122	0.00225355	2934.48	2153.9	2525.56	2421.22	2253.55
2.09507	0.00275882	0.00258574	0.00242358	0.00232166	0.0023545	2758.82	2585.74	2423.58	2321.66	2354.5
2.0987	0.00287259	0.00295111	0.00228992	0.0027804	0.00213518	2872.59	2951.11	2289.92	2780.39	2135.18
2.1026	0.00272083	0.00277905	0.00269993	0.00313893	0.00223603	2720.83	2779.05	2699.93	3138.93	2236.03
2.10623	0.00306762	0.00219234	0.00332991	0.00342502	0.00214964	3067.62	2192.34	3329.91	3425.01	2149.64
2.10988	0.00280029	0.00204011	0.00351884	0.00323363	0.0023287	2800.29	2040.12	3518.84	3233.63	2328.7
2.11327	0.00285986	0.00230696	0.00348039	0.00320515	0.0024912	2859.86	2306.96	3480.39	3205.15	2491.2
2.1169	0.00252073	0.00238415	0.00310974	0.00266554	0.00277055	2520.73	2384.15	3109.74	2665.54	2770.55
2.12053	0.00283692	0.00226372	0.00273336	0.00293628	0.00259493	2836.92	2263.72	2733.36	2936.28	2594.93
2.12392	0.00322264	0.00222607	0.00235403	0.00325087	0.0026185	3222.64	2226.07	2354.03	3250.87	2618.5
2.12757	0.00357362	0.00258149	0.00203947	0.00374225	0.00290768	3573.62	2581.49	2039.47	3742.25	2907.68
2.1312	0.0037249	0.00235845	0.00199287	0.00339298	0.00290705	3724.9	2358.45	1992.88	3392.98	2907.05
2.13458	0.00310937	0.00264119	0.00224342	0.00257678	0.00267982	3109.37	2641.19	2243.42	2576.78	2679.82
2.13822	0.00311639	0.00257894	0.00271193	0.00281791	0.00231785	3116.39	2578.94	2711.93	2817.91	2317.85
2.14187	0.00263203	0.0025243	0.00297894	0.00239644	0.00246865	2632.03	2524.3	2978.94	2396.44	2468.65
2.1455	0.00248057	0.00232609	0.00265727	0.00260733	0.00254112	2480.57	2326.09	2657.27	2607.33	2541.12
2.14888	0.00205207	0.00219639	0.00266371	0.00222493	0.0026273	2052.07	2196.39	2663.71	2224.93	2627.3
2.15252	0.00201898	0.00246762	0.0028154	0.00270591	0.00254177	2018.98	2467.62	2815.4	2705.91	2541.77
2.15617	0.00229464	0.00232632	0.00290964	0.00292619	0.00258379	2294.64	2326.32	2909.64	2926.2	2583.8
2.15953	0.00252698	0.00232466	0.00236062	0.00271628	0.00246336	2526.98	2324.66	2360.62	2716.28	2463.36
2.16318	0.0029151	0.00233656	0.00200332	0.00270394	0.00275582	2915.11	2336.56	2003.33	2703.94	2755.82
2.16682	0.00275282	0.00209806	0.00184784	0.00245376	0.00243795	2752.82	2098.06	1847.84	2453.76	2437.95
2.1702	0.00251694	0.00194368	0.0023474	0.00268623	0.0021423	2516.94	1943.68	2347.41	2686.23	2142.3
2.17383	0.00199411	0.00216149	0.00209893	0.00264862	0.00154944	1994.11	2161.49	2098.93	2648.62	1549.44
2.17748	0.00189625	0.00237138	0.00234137	0.00268898	0.00174746	1896.26	2371.38	2341.37	2688.98	1747.46
2.18087	0.00204268	0.00233334	0.00238379	0.00282697	0.00212035	2042.68	2333.34	2383.79	2826.97	2120.35
2.1845	0.00267568	0.00229651	0.00259826	0.00309061	0.00235753	2675.68	2296.51	2598.26	3090.61	2357.53
2.1884	0.00250243	0.00239961	0.00263596	0.00350789	0.00232117	2502.43	2399.61	2635.96	3507.89	2321.17
2.19203	0.00294523	0.00249574	0.00242174	0.00363738	0.00241413	2945.22	2495.74	2421.74	3637.38	2414.13
2.19568	0.00292437	0.00267637	0.00281962	0.00339512	0.00280614	2924.37	2676.37	2819.62	3395.12	2806.14
2.19907	0.0035379	0.00294714	0.00268698	0.00279521	0.00293742	3537.9	2947.14	2686.98	2795.21	2937.42
2.2027	0.00348548	0.00330615	0.00267436	0.00269347	0.00253517	3485.48	3306.15	2674.36	2693.47	2535.17
2.20633	0.00300589	0.00311443	0.00267942	0.00267255	0.00192814	3005.89	3114.43	2679.41	2672.55	1928.14
2.20972	0.00267163	0.00308816	0.00307097	0.00296906	0.00193294	2671.63	3088.16	3070.97	2969.06	1932.94
2.21337	0.00277964	0.00249163	0.0025783	0.00301752	0.00178642	2779.64	2491.63	2578.3	3017.52	1786.42
2.217	0.00319286	0.00278237	0.00201688	0.00330732	0.00193381	3192.86	2782.37	2016.88	3307.32	1933.81
2.22063	0.00343214	0.00234474	0.0014927	0.00344922	0.00195118	3432.14	2344.74	1492.7	3449.22	1951.18
2.22402	0.00300458	0.00250321	0.00174712	0.0033921	0.00218386	3004.58	2503.21	1747.12	3392.11	2183.86
2.22767	0.00283252	0.00185281	0.0023205	0.00315438	0.00244264	2832.52	1852.81	2320.5	3154.38	2442.64
2.2313	0.00285515	0.00205238	0.00276409	0.00281058	0.00228782	2855.15	2052.38	2764.09	2810.59	2287.82
2.23468	0.00279718	0.00249014	0.00293626	0.00272066	0.00251636	2797.18	2490.14	2936.26	2720.66	2516.36
2.23832	0.00244662	0.00295221	0.0027146	0.0024031	0.00213284	2446.62	2952.21	2714.6	2403.1	2132.84
2.24197	0.00220177	0.00285254	0.00255573	0.0024099	0.00242493	2201.77	2852.54	2555.73	2409.9	2424.93
2.24533	0.0023261	0.00265579	0.00276132	0.00275428	0.00234377	2326.1	2655.79	2761.32	2754.28	2343.77
2.24898	0.00251186	0.00253048	0.00258987	0.0028807	0.00243065	2511.86	2530.48	2589.87	2880.7	2430.66
2.25262	0.00328595	0.00257877	0.00254842	0.00296811	0.00239551	3285.95	2578.77	2548.42	2968.11	2395.51
2.256	0.00369527	0.00212452	0.00272214	0.0024316	0.00226126	3695.27	2124.52	2722.14	2431.6	2261.26
2.25963	0.00383686	0.00191204	0.00288252	0.00266819	0.00251659	3836.86	1912.04	2882.52	2668.19	2516.59
2.26328	0.00307579	0.00207107	0.00301991	0.00231709	0.00213692	3075.79	2071.07	3019.91	2317.09	2136.92
2.26692	0.00271099	0.00252814	0.00265839	0.00284978	0.00242883	2710.99	2528.14	2658.39	2849.78	2428.83
2.2703	0.00272508	0.00258307	0.00276507	0.00287864	0.00227686	2725.08	2583.07	2765.07	2878.64	2276.86
2.2742	0.00288648	0.00278249	0.0024403	0.00294055	0.00257683	2886.48	2782.49	2440.3	2940.55	2576.83
2.27783	0.00263061	0.00260316	0.00242327	0.00244362	0.00254378	2630.61	2603.16	2423.27	2443.62	2543.78
2.28122	0.00278285	0.002682	0.00208558	0.00223878	0.00276467	2782.85	2682	2085.58	2238.78	2764.67
2.28487	0.00287732	0.00239582	0.0020904	0.00272475	0.00268694	2877.32	2395.82	2090.4	2724.75	2686.94
2.2885	0.00338483	0.00260336	0.00240491	0.00307369	0.00210964	3384.83	2603.36	2404.91	3073.69	2109.64
2.29188	0.00333285	0.00286945	0.00247644	0.00300645	0.00171256	3332.85	2869.45	2476.44	3006.45	1712.56
2.29552	0.00354399	0.00340645	0.00286251	0.00258352	0.0017249	3543.99	3406.45	2862.51	2583.52	1724.9
2.29917	0.00335052	0.00339499	0.00277639	0.00237402	0.00243196	3350.52	3394.99	2776.39	2374.02	2431.97
2.30253	0.00302689	0.00393167	0.00289507	0.00261871	0.002834	3026.89	3931.67	2895.07	2618.71	2834
2.30618	0.00278554	0.00352282	0.00234792	0.00262844	0.00301121	2785.54	3522.82	2347.92	2628.44	3011.21
2.30982	0.0025531	0.00386317	0.00216338	0.00244647	0.00246482	2553.11	3863.17	2163.39	2446.47	2464.82
2.31347	0.0025565	0.00325954	0.00184086	0.00259223	0.00217163	2556.5	3259.54	1840.86	2592.23	2171.63
2.31683	0.00261205	0.00321009	0.00197037	0.00308153	0.00208764	2612.05	3210.09	1970.37	3081.53	2087.64
2.32048	0.00295787	0.00276093	0.00244089	0.00306539	0.00249996	2957.87	2760.93	2440.89	3065.39	2499.96
2.32412	0.00312124	0.00253695	0.00278303	0.00304443	0.00242295	3121.24	2536.95	2783.03	3044.43	2422.95
2.3275	0.00297555	0.00240537	0.00270056	0.00253595	0.00227123	2975.55	2405.37	2700.57	2535.95	2271.23
2.33113	0.00242971	0.00283439	0.00218881	0.00256565	0.00197323	2429.71	2834.39	2188.81	2565.65	1973.23
2.33478	0.00230276	0.00318396	0.0021669	0.00212139	0.00250247	2302.76	3183.97	2166.9	2121.39	2502.47
2.33817	0.0020445	0.00355028	0.00209248	0.00239398	0.00254095	2044.5	3550.28	2092.48	2393.98	2540.95
2.3418	0.00245114	0.00333172	0.00257061	0.00238939	0.00285477	2451.14	3331.72	2570.61	2389.39	2854.78
2.34545	0.00263037	0.00337199	0.00261082	0.00228992	0.00264196	2630.37	3371.99	2610.82	2289.92	2641.96
2.34908	0.00278263	0.00310065	0.0027257	0.00227092	0.00282471	2782.63	3100.65	2725.7	2270.92	2824.71
2.35247	0.00258263	0.00306281	0.0028478	0.00244489	0.00230532	2582.64	3062.81	2847.8	2444.89	2305.32
2.3561	0.0029735	0.00258937	0.00292084	0.00262678	0.00206595	2973.49	2589.37	2920.84	2626.78	2065.95
2.36	0.002833	0.00281766	0.00307936	0.00241364	0.00193752	2833	2817.66	3079.36	2413.64	1937.52
2.36365	0.00279121	0.00250366	0.00271936	0.00233183	0.00221884	2791.21	2503.66	2719.36	2331.83	2218.84
2.36728	0.00229546	0.00282757	0.00293763	0.00271197	0.00234596	2295.46	2827.57	2937.63	2711.97	2345.96
2.37067	0.00212699	0.00295749	0.00276708	0.0027958	0.00243338	2126.99	2957.49	2767.08	2795.8	2433.38
2.3743	0.00216118	0.00306976	0.00265351	0.00270005	0.00258546	2161.18	3069.76	2653.51	2700.05	2585.46
2.37795	0.00216851	0.00314178	0.00240405	0.00228176	0.00239902	2168.51	3141.78	2404.05	2281.76	2399.03
2.38132	0.00251649	0.00270191	0.00235922	0.0022579	0.00215803	2516.49	2701.91	2359.22	2257.9	2158.03
2.38497	0.00273413	0.00287706	0.00232404	0.00209919	0.00164409	2734.12	2877.06	2324.04	2099.19	1644.09
2.3886	0.00291857	0.00291905	0.0024232	0.00178427	0.00166937	2918.57	2919.05	2423.2	1784.27	1669.37
2.39198	0.00279988	0.00293008	0.00279564	0.00209262	0.00160559	2799.88	2930.08	2795.64	2092.62	1605.59
2.39562	0.00265431	0.00284052	0.00314965	0.00214088	0.00212495	2654.31	2840.52	3149.65	2140.88	2124.95
2.39927	0.00253745	0.00274061	0.00269372	0.00287139	0.00224205	2537.45	2740.61	2693.72	2871.39	2242.05
2.4029	0.00266055	0.00309355	0.00269768	0.00233851	0.00257631	2660.55	3093.55	2697.68	2338.51	2576.31
2.40628	0.00265707	0.00297967	0.00224204	0.00236115	0.0027545	2657.07	2979.67	2242.04	2361.15	2754.5
2.40992	0.002678	0.00289095	0.00223306	0.00213932	0.0030161	2678	2890.95	2233.06	2139.32	3016.1
2.41357	0.00270129	0.00260006	0.00215789	0.00239442	0.00311885	2701.3	2600.06	2157.89	2394.43	3118.85
2.41695	0.00279247	0.00246228	0.0021654	0.00249965	0.00274011	2792.47	2462.28	2165.4	2499.66	2740.11
2.42058	0.00291148	0.00245886	0.00247572	0.00227046	0.00218161	2911.48	2458.86	2475.72	2270.46	2181.61
2.42422	0.00315259	0.00245042	0.00218045	0.00196466	0.00200249	3152.59	2450.42	2180.45	1964.66	2002.48
2.42787	0.00322466	0.0025679	0.0026735	0.00230735	0.00238481	3224.66	2567.9	2673.5	2307.35	2384.81
2.43125	0.00286207	0.00245639	0.00283207	0.0025428	0.00252943	2862.07	2456.39	2832.07	2542.8	2529.43
2.43488	0.00239212	0.00247246	0.00321261	0.00307429	0.00248195	2392.12	2472.46	3212.61	3074.29	2481.95
2.43852	0.00242447	0.00270504	0.00297699	0.0026117	0.00244056	2424.47	2705.04	2976.99	2611.7	2440.56
2.4419	0.0026715	0.00264766	0.00243732	0.00248343	0.00248077	2671.5	2647.66	2437.32	2483.43	2480.77
2.4458	0.00301123	0.00265553	0.00200815	0.00219662	0.00266914	3011.22	2655.53	2008.15	2196.62	2669.14
2.44945	0.00317893	0.00263635	0.00179071	0.00281276	0.00243005	3178.93	2636.35	1790.71	2812.76	2430.05
2.45308	0.0030566	0.0028351	0.00215746	0.00318746	0.00252371	3056.6	2835.1	2157.46	3187.46	2523.71
2.45647	0.00295352	0.0029634	0.0021476	0.00333976	0.00244884	2953.52	2963.4	2147.6	3339.76	2448.84
2.4601	0.00281625	0.00356592	0.0024447	0.00284614	0.00231244	2816.25	3565.92	2444.7	2846.14	2312.44
2.46375	0.00274192	0.00333984	0.00271775	0.00276713	0.00204544	2741.92	3339.84	2717.75	2767.13	2045.44
2.46712	0.00260818	0.00285294	0.00294129	0.00246284	0.00188458	2608.18	2852.94	2941.29	2462.84	1884.58
2.47077	0.00233385	0.00243907	0.00285607	0.00231869	0.00221937	2333.85	2439.07	2856.07	2318.69	2219.37
2.4744	0.00239597	0.00252504	0.00250709	0.00224984	0.00270046	2395.97	2525.04	2507.09	2249.84	2700.47
2.47805	0.00238512	0.00268246	0.00272318	0.00252349	0.00296927	2385.12	2682.46	2723.18	2523.49	2969.28
2.48142	0.00236285	0.00249545	0.00274789	0.00241382	0.00285862	2362.85	2495.45	2747.89	2413.82	2858.62
2.48507	0.00239544	0.00217782	0.00271236	0.00236633	0.00276102	2395.44	2177.82	2712.36	2366.33	2761.02
2.4887	0.00270682	0.00247883	0.00250882	0.00207613	0.00236863	2706.82	2478.83	2508.82	2076.13	2368.63
2.49208	0.00265399	0.00279551	0.00220977	0.00230015	0.00226531	2653.99	2795.51	2209.77	2300.15	2265.31
2.49572	0.00282179	0.00316577	0.00236912	0.00212086	0.00196077	2821.79	3165.77	2369.12	2120.86	1960.77
2.49937	0.00261308	0.00296395	0.00227857	0.00252118	0.0020441	2613.08	2963.95	2278.57	2521.18	2044.1
2.50275	0.00296663	0.00258185	0.00208225	0.00248065	0.00193686	2966.63	2581.85	2082.25	2480.65	1936.86
2.50638	0.00280665	0.00252983	0.00227989	0.00254178	0.00216863	2806.65	2529.83	2279.89	2541.78	2168.63
2.51002	0.00315287	0.00270483	0.00254225	0.00286869	0.00227156	3152.87	2704.83	2542.25	2868.68	2271.56
2.51367	0.00290925	0.00284931	0.00312674	0.00278006	0.00236338	2909.25	2849.31	3126.74	2780.06	2363.38
2.51705	0.00278334	0.0026513	0.00268927	0.00297263	0.00204159	2783.34	2651.3	2689.27	2972.63	2041.59
2.52068	0.00245497	0.00252767	0.00261649	0.00253895	0.00221155	2454.97	2527.67	2616.49	2538.95	2211.55
2.52432	0.00283612	0.00218959	0.00274569	0.00281262	0.00188007	2836.12	2189.59	2745.69	2812.62	1880.07
2.5277	0.00292355	0.00223098	0.00330429	0.00237782	0.00210735	2923.55	2230.98	3304.28	2377.82	2107.35
2.5316	0.00332975	0.00215099	0.00339195	0.00252838	0.00198131	3329.75	2150.99	3391.95	2528.38	1981.31
2.53525	0.003038	0.00258193	0.00308546	0.00241082	0.00222815	3038	2581.93	3085.46	2410.82	2228.15
2.53862	0.00308985	0.00245906	0.0026348	0.00297659	0.00227266	3089.85	2459.06	2634.8	2976.59	2272.66
2.54227	0.00274511	0.0027703	0.00237645	0.00256688	0.00255482	2745.11	2770.3	2376.45	2566.88	2554.82
2.5459	0.00290059	0.00282451	0.00233708	0.00259922	0.00268019	2900.59	2824.51	2337.08	2599.22	2680.19
2.54955	0.00282149	0.0030909	0.00263981	0.00211852	0.0022663	2821.49	3090.89	2639.81	2118.52	2266.3
2.55292	0.0028044	0.00250206	0.00287898	0.00219973	0.00195332	2804.4	2502.06	2878.97	2199.73	1953.32
2.55657	0.00247706	0.00198256	0.00292908	0.00242585	0.00181544	2477.06	1982.56	2929.08	2425.85	1815.44
2.5602	0.00281491	0.0017803	0.00274609	0.00256338	0.00248464	2814.91	1780.3	2746.09	2563.38	2484.64
2.56358	0.00289341	0.00224154	0.00263618	0.00323619	0.00274362	2893.41	2241.54	2636.18	3236.19	2743.62
2.56722	0.0034505	0.00249746	0.00257333	0.0030955	0.00311308	3450.5	2497.46	2573.33	3095.49	3113.08
2.57087	0.00310591	0.00262775	0.00265935	0.00303407	0.00290452	3105.91	2627.75	2659.35	3034.07	2904.52
2.57425	0.00281431	0.00281539	0.00241012	0.00251066	0.0026722	2814.31	2815.39	2410.12	2510.66	2672.2
2.57788	0.0024246	0.00284286	0.00261244	0.00252741	0.00250274	2424.6	2842.86	2612.44	2527.41	2502.74
2.58152	0.00264481	0.00252074	0.00275898	0.0027659	0.00272005	2644.81	2520.74	2758.98	2765.9	2720.05
2.5849	0.00265041	0.0023885	0.0027776	0.00269086	0.00267241	2650.41	2388.5	2777.6	2690.86	2672.41
2.58855	0.00287369	0.00262793	0.00268633	0.00298511	0.00266212	2873.69	2627.93	2686.33	2985.11	2662.12
2.59218	0.00275655	0.00316836	0.00234941	0.00327931	0.00234722	2756.55	3168.36	2349.41	3279.31	2347.22
2.59582	0.00272474	0.00323008	0.00243237	0.00368697	0.00256168	2724.74	3230.08	2432.37	3686.97	2561.68
2.5992	0.00249007	0.0027179	0.00228058	0.00328027	0.0025112	2490.07	2717.89	2280.58	3280.27	2511.2
2.60285	0.00268846	0.002846	0.00223501	0.00282367	0.00238695	2688.46	2846.01	2235.01	2823.67	2386.95
2.60648	0.00296441	0.00250025	0.00226318	0.00284256	0.00235599	2964.41	2500.25	2263.18	2842.56	2355.99
2.60987	0.00315401	0.00319116	0.00226097	0.0033771	0.0022433	3154.01	3191.16	2260.97	3377.1	2243.3
2.6135	0.00349666	0.00271599	0.00242056	0.00357584	0.00212666	3496.66	2715.99	2420.56	3575.84	2126.66
2.6174	0.00335456	0.00297856	0.00266179	0.00315706	0.00169156	3354.56	2978.56	2661.79	3157.06	1691.56
2.62105	0.00336598	0.00258063	0.00273197	0.00301993	0.0015531	3365.98	2580.63	2731.97	3019.93	1553.1
2.62468	0.00312832	0.00272914	0.00247131	0.00294042	0.00206382	3128.32	2729.14	2471.32	2940.42	2063.82
2.62807	0.00333417	0.00280139	0.00217797	0.00298721	0.00244433	3334.16	2801.39	2177.97	2987.21	2444.33
2.6317	0.00285763	0.00265905	0.00218625	0.00288976	0.00274691	2857.63	2659.05	2186.25	2889.76	2746.91
2.63535	0.00274959	0.00279542	0.00261144	0.00281272	0.00283131	2749.59	2795.42	2611.44	2812.72	2831.31
2.63872	0.00240877	0.00256531	0.00262097	0.0030508	0.00260633	2408.77	2565.31	2620.97	3050.8	2606.33
2.64237	0.00240895	0.00249037	0.00278711	0.00288389	0.00276925	2408.95	2490.37	2787.11	2883.89	2769.25
2.646	0.00234036	0.0022971	0.00243995	0.00291885	0.00252231	2340.36	2297.1	2439.95	2918.84	2522.31
2.64938	0.00260914	0.00262296	0.00263174	0.00259568	0.00248169	2609.14	2622.95	2631.74	2595.68	2481.69
2.65302	0.00267978	0.0028432	0.00261755	0.00276625	0.00218972	2679.78	2843.2	2617.55	2766.25	2189.72
2.65667	0.0026334	0.00287637	0.00258912	0.00256662	0.00205012	2633.4	2876.37	2589.12	2566.62	2050.12
2.6603	0.00270569	0.00281869	0.00223233	0.0025481	0.00231716	2705.69	2818.69	2232.33	2548.1	2317.16
2.66368	0.00313172	0.00255382	0.0019179	0.00258057	0.00203785	3131.72	2553.82	1917.9	2580.57	2037.85
2.66732	0.00331842	0.00237828	0.00210602	0.00323163	0.0020456	3318.42	2378.28	2106.02	3231.63	2045.6
2.67097	0.00352607	0.00207164	0.00232835	0.00346214	0.00189773	3526.07	2071.64	2328.35	3462.14	1897.73
2.67435	0.0036383	0.00216991	0.00270575	0.00292538	0.00248682	3638.3	2169.91	2705.75	2925.38	2486.82
2.67798	0.00347704	0.00271026	0.00283427	0.00245543	0.00245541	3477.04	2710.26	2834.27	2455.43	2455.41
2.68162	0.00340743	0.00290196	0.00297095	0.00245439	0.00261515	3407.43	2901.96	2970.95	2454.39	2615.15
2.685	0.003236	0.00280588	0.0025552	0.00260929	0.00243737	3235.99	2805.88	2555.2	2609.29	2437.37
2.68865	0.00357199	0.00212797	0.00249527	0.00237562	0.00273684	3571.99	2127.97	2495.27	2375.62	2736.84
2.69228	0.00328095	0.00170519	0.00225549	0.00250703	0.00255979	3280.95	1705.19	2255.49	2507.03	2559.79
2.69567	0.00351628	0.00155377	0.00252004	0.00248591	0.00267608	3516.28	1553.77	2520.05	2485.91	2676.08
2.6993	0.00293737	0.0019078	0.00251861	0.00262065	0.00265357	2937.37	1907.8	2518.61	2620.65	2653.57
2.7032	0.00283532	0.00215554	0.00274265	0.00240391	0.00262535	2835.32	2155.54	2742.65	2403.91	2625.35
2.70685	0.00253785	0.00241484	0.00281147	0.00240247	0.00220643	2537.85	2414.84	2811.47	2402.47	2206.43
2.71048	0.00307453	0.00252528	0.00306637	0.00230727	0.00219605	3074.53	2525.28	3066.37	2307.27	2196.05
2.71387	0.00325274	0.00249492	0.00286083	0.00219741	0.00223425	3252.74	2494.92	2860.83	2197.41	2234.25
2.7175	0.00354183	0.00259172	0.0029351	0.00237304	0.00229146	3541.83	2591.72	2935.1	2373.04	2291.46
2.72115	0.00288604	0.00235012	0.00274144	0.00272737	0.00223843	2886.04	2350.12	2741.44	2727.37	2238.43
2.72452	0.00295697	0.00215462	0.00285711	0.00303523	0.00282784	2956.97	2154.62	2857.11	3035.23	2827.84
2.72817	0.00289982	0.0016996	0.00283561	0.00295763	0.0032618	2899.82	1699.6	2835.61	2957.63	3261.8
2.7318	0.00353422	0.00168901	0.00258135	0.00263641	0.00286736	3534.22	1689.01	2581.35	2636.41	2867.36
2.73545	0.0035216	0.00181329	0.00280758	0.00243782	0.00218775	3521.6	1813.29	2807.58	2437.82	2187.75
2.73882	0.00326489	0.00227395	0.00238	0.00244188	0.00249728	3264.89	2273.95	2380	2441.88	2497.28
2.74247	0.00308487	0.0022663	0.00226865	0.00199228	0.00277867	3084.87	2266.3	2268.65	1992.29	2778.66
2.7461	0.00287307	0.0025294	0.0018677	0.00168802	0.002875	2873.07	2529.4	1867.7	1688.02	2875
2.74948	0.00310455	0.00289551	0.00214584	0.00184296	0.00277298	3104.55	2895.51	2145.84	1842.96	2772.98
2.75312	0.00310111	0.00293733	0.00223021	0.00238227	0.0027292	3101.11	2937.33	2230.21	2382.27	2729.2
2.75677	0.0038319	0.00290569	0.00252812	0.00311038	0.00292093	3831.9	2905.69	2528.12	3110.38	2920.93
2.76015	0.0032118	0.00231022	0.00239038	0.00316235	0.00268011	3211.8	2310.22	2390.38	3162.35	2680.11
2.76378	0.00340042	0.0021476	0.00247618	0.00339009	0.00285497	3400.42	2147.6	2476.18	3390.09	2854.97
2.76742	0.00298683	0.00180827	0.00240478	0.00286535	0.00285825	2986.83	1808.27	2404.78	2865.35	2858.25
2.77107	0.00326618	0.00208186	0.00248697	0.00272185	0.0027196	3266.18	2081.86	2486.97	2721.85	2719.6
2.77445	0.00344801	0.00215153	0.00273918	0.00278398	0.0027178	3448.01	2151.53	2739.18	2783.98	2717.8
2.77808	0.00379804	0.0023907	0.00252027	0.00289059	0.00269575	3798.04	2390.7	2520.27	2890.59	2695.75
2.78172	0.00442962	0.00240777	0.00233331	0.0030043	0.00251628	4429.62	2407.77	2333.31	3004.3	2516.28
2.7851	0.00384923	0.00268342	0.00192264	0.00266101	0.00263641	3849.23	2683.41	1922.64	2661.01	2636.41
2.789	0.00300995	0.0027192	0.00197202	0.00249437	0.00217522	3009.95	2719.2	1972.02	2494.37	2175.22
2.79265	0.00233165	0.00264744	0.0017957	0.00239736	0.00223642	2331.65	2647.44	1795.7	2397.36	2236.43
2.79628	0.00254954	0.0028379	0.00200308	0.00241472	0.00221091	2549.55	2837.9	2003.09	2414.72	2210.91
2.79967	0.00257155	0.00274043	0.00187699	0.00255689	0.00245821	2571.55	2740.43	1876.99	2556.89	2458.21
2.8033	0.00275544	0.00232351	0.00208456	0.00258388	0.00254088	2755.44	2323.51	2084.56	2583.88	2540.88
2.80695	0.0026606	0.00182957	0.00199052	0.00287877	0.00244063	2660.6	1829.57	1990.52	2878.77	2440.63
2.81032	0.00284167	0.00219822	0.00214756	0.0028039	0.00312012	2841.67	2198.22	2147.56	2803.9	3120.12
2.81397	0.00263955	0.00269415	0.00219007	0.00249822	0.0026977	2639.55	2694.15	2190.07	2498.22	2697.7
2.8176	0.00273247	0.00273849	0.00242783	0.00238522	0.00277896	2732.47	2738.49	2427.83	2385.22	2778.96
2.82125	0.00286973	0.00229066	0.00286789	0.00240267	0.00268701	2869.73	2290.66	2867.89	2402.67	2687.01
2.82462	0.00318576	0.0023822	0.00291584	0.00238602	0.00284656	3185.76	2382.2	2915.84	2386.02	2846.56
2.82827	0.00293046	0.00247902	0.00256125	0.00224679	0.00246817	2930.46	2479.02	2561.25	2246.79	2468.17
2.8319	0.00260858	0.00323207	0.00242299	0.00249552	0.00211098	2608.58	3232.07	2422.99	2495.52	2110.98
2.83528	0.0021968	0.00279088	0.00261059	0.00258178	0.00244908	2196.8	2790.88	2610.59	2581.78	2449.08
2.83892	0.00213951	0.00319528	0.00269031	0.00251089	0.00300568	2139.51	3195.28	2690.31	2510.89	3005.68
2.84257	0.00283115	0.00247744	0.00239388	0.0024255	0.00278335	2831.15	2477.44	2393.88	2425.5	2783.35
2.84595	0.00310026	0.00266189	0.00210865	0.00256372	0.00271322	3100.26	2661.89	2108.65	2563.72	2713.22
2.84958	0.00324169	0.00231666	0.00188877	0.00284056	0.00240256	3241.69	2316.66	1888.77	2840.56	2402.56
2.85322	0.00290483	0.00248725	0.00190859	0.00283609	0.0023419	2904.83	2487.25	1908.6	2836.09	2341.9
2.85687	0.00308883	0.00248582	0.00232386	0.00298942	0.00210591	3088.84	2485.82	2323.86	2989.42	2105.91
2.86025	0.00323866	0.00250342	0.00252297	0.0026354	0.00203016	3238.66	2503.42	2522.97	2635.4	2030.16
2.86388	0.00265909	0.00273655	0.00270364	0.00270558	0.00211299	2659.09	2736.55	2703.64	2705.58	2112.99
2.86753	0.00269714	0.00247336	0.00232919	0.00257184	0.00232609	2697.14	2473.36	2329.19	2571.84	2326.09
2.8709	0.0031041	0.00235645	0.00230528	0.0024701	0.00220053	3104.1	2356.45	2305.28	2470.1	2200.53
2.8748	0.00372692	0.00154414	0.00233262	0.00245529	0.00213925	3726.92	1544.14	2332.62	2455.29	2139.25
2.87845	0.00307287	0.0020866	0.00246724	0.00279064	0.00211319	3072.86	2086.6	2467.24	2790.64	2113.19
2.88208	0.00264008	0.0023237	0.00297432	0.00323569	0.00227738	2640.09	2323.7	2974.32	3235.69	2277.38
2.88547	0.00242341	0.00265843	0.00311293	0.00296963	0.0024365	2423.41	2658.43	3112.93	2969.63	2436.5
2.8891	0.00311956	0.00239606	0.00309465	0.00274974	0.00234183	3119.56	2396.06	3094.65	2749.74	2341.83
2.89275	0.00308653	0.00243754	0.0026426	0.00248839	0.00205987	3086.53	2437.54	2642.6	2488.39	2059.87
2.89613	0.00395135	0.00261683	0.00262101	0.0026754	0.00224146	3951.35	2616.82	2621.01	2675.39	2241.46
2.89977	0.00358396	0.00293696	0.00278708	0.00283876	0.00255606	3583.96	2936.96	2787.09	2838.76	2556.06
2.9034	0.00357763	0.00303652	0.00294695	0.00299097	0.00282892	3577.62	3036.52	2946.95	2990.97	2828.92
2.90678	0.00330229	0.00284847	0.00269959	0.00277551	0.00235868	3302.29	2848.47	2699.59	2775.51	2358.68
2.91043	0.00344797	0.00255458	0.0025982	0.00248548	0.00199327	3447.97	2554.58	2598.2	2485.48	1993.27
2.91407	0.00341654	0.00263744	0.00242876	0.00258626	0.00223209	3416.54	2637.44	2428.76	2586.26	2232.09
2.9177	0.00298681	0.00316587	0.00255509	0.00273875	0.00249705	2986.81	3165.88	2555.09	2738.75	2497.05
2.92108	0.00315252	0.00334251	0.00255403	0.00228448	0.00294266	3152.52	3342.51	2554.03	2284.48	2942.66
2.92473	0.00288943	0.00306183	0.00297775	0.00188756	0.00264083	2889.43	3061.83	2977.75	1887.56	2640.83
2.92837	0.00304238	0.00240769	0.0030188	0.00153991	0.00274511	3042.38	2407.69	3018.8	1539.91	2745.11
2.93175	0.00300598	0.00207059	0.00305038	0.00205884	0.00234131	3005.98	2070.59	3050.38	2058.84	2341.31
2.93538	0.00352218	0.00183206	0.00292875	0.00217445	0.00203728	3522.18	1832.07	2928.75	2174.45	2037.28
2.93903	0.00327479	0.00237523	0.00290753	0.00273533	0.00184514	3274.79	2375.23	2907.53	2735.33	1845.14
2.9424	0.00304884	0.00251316	0.00287563	0.00239536	0.00161838	3048.84	2513.16	2875.63	2395.36	1618.38
2.94605	0.00264836	0.0028099	0.00269518	0.00242986	0.00217104	2648.36	2809.9	2695.18	2429.86	2171.04
2.94968	0.00267484	0.00231129	0.00217883	0.00245085	0.00207849	2674.84	2311.29	2178.83	2450.85	2078.49
2.95333	0.00265809	0.00230047	0.00181038	0.00315741	0.00229119	2658.09	2300.47	1810.38	3157.41	2291.19
2.9567	0.00289827	0.00213974	0.00159556	0.00298749	0.00212189	2898.27	2139.74	1595.56	2987.49	2121.89
2.9606	0.00244129	0.00235143	0.00199509	0.0026129	0.0022357	2441.29	2351.43	1995.09	2612.9	2235.7
2.96425	0.00207849	0.00224487	0.00237637	0.00211474	0.0025207	2078.49	2244.87	2376.37	2114.74	2520.7
2.96788	0.00200658	0.00238643	0.00252008	0.00245282	0.00267818	2006.58	2386.43	2520.08	2452.82	2678.18
2.97127	0.00254109	0.00285752	0.00283466	0.00285854	0.00321591	2541.09	2857.52	2834.66	2858.54	3215.91
2.9749	0.00292434	0.00279131	0.00273834	0.0034451	0.00269076	2924.34	2791.31	2738.34	3445.1	2690.76
2.97855	0.00291038	0.00278865	0.00282048	0.00337449	0.00254236	2910.38	2788.65	2820.48	3374.49	2542.36
2.98193	0.00306912	0.00244728	0.00224948	0.00302165	0.00193024	3069.12	2447.28	2249.49	3021.65	1930.24
2.98557	0.00303194	0.00289818	0.00217198	0.00310928	0.00229137	3031.94	2898.18	2171.99	3109.28	2291.36
2.9892	0.00288171	0.00262456	0.002416	0.00329751	0.00190578	2881.71	2624.56	2416	3297.51	1905.79
2.99258	0.00226352	0.00250446	0.00244401	0.00319518	0.00218753	2263.52	2504.46	2444.01	3195.18	2187.53
										1698.45

## Sheet: Extended Data Fig1b
Peak_Name	Area	Amt	Sample_Notes		LAYOUT
Caffeine	876853	1	96WP1458_A1		Well	name
Caffeine	849695	1	96WP1458_A2		A1	Sc77
Caffeine	967170	1	96WP1458_A3		A2	Sc77
Caffeine	907707	1	96WP1458_A4		A3	Sc77
Caffeine	963564	1	96WP1458_A5		A4	Sc78
Caffeine	956001	1	96WP1458_A6		A5	Sc78
Caffeine	969862	1	96WP1458_A7		A6	Sc78
Caffeine	845774	1	96WP1458_A8		A7	MIA CM3
Caffeine	833347	1	96WP1458_A9		A8	MIA CM3
Caffeine	990721	1	96WP1458_A10		A9	MIA CM3
Caffeine	933227	1	96WP1458_A11		A10	Sc112
Caffeine	967485	1	96WP1458_A12		A11	Sc112
Caffeine	893096	1	QC02_v16_#7		A12	Sc112
Caffeine	4109	1	Solvent Blank		B1	Sc112
Caffeine	983763	1	96WP1458_B1		B2	Sc112
Caffeine	984208	1	96WP1458_B2		B3	Sc112
Caffeine	943682	1	96WP1458_B3		B4	Sc112
Caffeine	939151	1	96WP1458_B4		B5	ScBJL 85
Caffeine	868027	1	96WP1458_B5		B6	ScBJL 85
Caffeine	986851	1	96WP1458_B6		B7	ScBJL 85
Caffeine	907525	1	96WP1458_B7
Caffeine	937189	1	96WP1458_B8
Caffeine	927436	1	96WP1458_B9
Caffeine	990024	1	96WP1458_B10
Caffeine	14937	1	Solvent Blank
Caffeine	9004	1	Double Blank_SC
Caffeine	1224000	1	Blank_SC
Caffeine	1160000	1	Std_v16_SC#1
Caffeine	1147000	1	Std_v16_SC#2
Caffeine	1150000	1	Std_v16_SC#3
Caffeine	1116000	1	Std_v16_SC#4
Caffeine	1101000	1	Std_v16_SC#5
Caffeine	1003000	1	Std_v16_SC#6
Caffeine	1102000	1	Std_v16_SC#7
Caffeine	1109000	1	Std_v16_SC#8
Caffeine	1200000	1	Std_v16_SC#9
Caffeine	1255000	1	Std_v16_SC#10
Caffeine	9819	1	Solvent Blank
Rauwolscine	317000	147.44	96WP1458_A1
Rauwolscine	436422	209.456	96WP1458_A2
Rauwolscine	383276	161.615	96WP1458_A3
Rauwolscine	349319	156.947	96WP1458_A4
Rauwolscine	351652	148.838	96WP1458_A5
Rauwolscine	406722	173.502	96WP1458_A6
Rauwolscine	0	0	96WP1458_A7
Rauwolscine	0	0	96WP1458_A8
Rauwolscine	0	0	96WP1458_A9
Rauwolscine	334572	137.73	96WP1458_A10
Rauwolscine	284300	124.249	96WP1458_A11
Rauwolscine	344665	145.29	96WP1458_A12
Rauwolscine	63215	28.897	QC02_v16_#7
Rauwolscine	0	0	Solvent Blank
Rauwolscine	309161	128.172	96WP1458_B1
Rauwolscine	328497	136.125	96WP1458_B2
Rauwolscine	293514	126.854	96WP1458_B3
Rauwolscine	284428	123.521	96WP1458_B4
Rauwolscine	180251	84.705	96WP1458_B5
Rauwolscine	195880	80.968	96WP1458_B6
Rauwolscine	209980	94.376	96WP1458_B7
Rauwolscine	0	0	96WP1458_B8
Rauwolscine	0	0	96WP1458_B9
Rauwolscine	0	0	96WP1458_B10
Rauwolscine	0	0	Solvent Blank
Rauwolscine	0	0	Double Blank_SC
Rauwolscine	0	0	Blank_SC
Rauwolscine	524	0.222	Std_v16_SC#1
Rauwolscine	1515	0.576	Std_v16_SC#2
Rauwolscine	2941	1.08	Std_v16_SC#3
Rauwolscine	6012	2.234	Std_v16_SC#4
Rauwolscine	13994	5.219	Std_v16_SC#5
Rauwolscine	31822	12.976	Std_v16_SC#6
Rauwolscine	68302	25.305	Std_v16_SC#7
Rauwolscine	157917	58.105	Std_v16_SC#8
Rauwolscine	354517	120.456	Std_v16_SC#9
Rauwolscine	756347	245.827	Std_v16_SC#10
Rauwolscine	0	0	Solvent Blank
Secologanin	102855	27.395	96WP1458_A1
Secologanin	114057	43.83	96WP1458_A2
Secologanin	431617	346.683	96WP1458_A3
Secologanin	389149	329.647	96WP1458_A4
Secologanin	397791	314.232	96WP1458_A5
Secologanin	252534	169.93	96WP1458_A6
Secologanin	949389	863.632	96WP1458_A7
Secologanin	993313	1053.43	96WP1458_A8
Secologanin	1009000	1089.04	96WP1458_A9
Secologanin	988	N/A	96WP1458_A10
Secologanin	34414	N/A	96WP1458_A11
Secologanin	286923	201.386	96WP1458_A12
Secologanin	10380000	11189.5	QC02_v16_#7
Secologanin	1043	159.837	Solvent Blank
Secologanin	215408	126.066	96WP1458_B1
Secologanin	443488	350.891	96WP1458_B2
Secologanin	313335	235.811	96WP1458_B3
Secologanin	216765	137.564	96WP1458_B4
Secologanin	798818	806.735	96WP1458_B5
Secologanin	719330	621.012	96WP1458_B6
Secologanin	854225	827.117	96WP1458_B7
Secologanin	974680	922.947	96WP1458_B8
Secologanin	912582	868.575	96WP1458_B9
Secologanin	899491	795.365	96WP1458_B10
Secologanin	970	N/A	Solvent Blank
Secologanin	0	0	Double Blank_SC
Secologanin	745	N/A	Blank_SC
Secologanin	75029	0	Std_v16_SC#1
Secologanin	164295	52.587	Std_v16_SC#2
Secologanin	417864	266.166	Std_v16_SC#3
Secologanin	815017	622.444	Std_v16_SC#4
Secologanin	1730000	1438.71	Std_v16_SC#5
Secologanin	4274000	4050	Std_v16_SC#6
Secologanin	7857000	6832.11	Std_v16_SC#7
Secologanin	16190000	14088.9	Std_v16_SC#8
Secologanin	32240000	25982.9	Std_v16_SC#9
Secologanin	53240000	41099	Std_v16_SC#10
Secologanin	3405	250.128	Solvent Blank
Serpentine	14958	17.0587	96WP1458_A1
Serpentine	30809	36.2589	96WP1458_A2
Serpentine	19130	19.7794	96WP1458_A3
Serpentine	19915	21.9399	96WP1458_A4
Serpentine	20171	20.9337	96WP1458_A5
Serpentine	24303	25.4215	96WP1458_A6
Serpentine	0	0	96WP1458_A7
Serpentine	0	0	96WP1458_A8
Serpentine	0	0	96WP1458_A9
Serpentine	1120000	1130.49	96WP1458_A10
Serpentine	872747	935.193	96WP1458_A11
Serpentine	1158000	1196.92	96WP1458_A12
Serpentine	129822	145.362	QC02_v16_#7
Serpentine	1650	401.558	Solvent Blank
Serpentine	945280	960.882	96WP1458_B1
Serpentine	982915	998.686	96WP1458_B2
Serpentine	940633	996.769	96WP1458_B3
Serpentine	956752	1018.74	96WP1458_B4
Serpentine	4492000	1356.07	96WP1458_B5
Serpentine	4222000	1121.1	96WP1458_B6
Serpentine	4638000	1339.38	96WP1458_B7
Serpentine	25665	7.331	96WP1458_B8
Serpentine	6404	1.965	96WP1458_B9
Serpentine	2780	0.891	96WP1458_B10
Serpentine	559	9.96	Solvent Blank
Serpentine	0	0	Double Blank_SC
Serpentine	0	0	Blank_SC
Serpentine	706	0.315	Std_v16_SC#1
Serpentine	1484	0.495	Std_v16_SC#2
Serpentine	3676	0.993	Std_v16_SC#3
Serpentine	8534	2.16	Std_v16_SC#4
Serpentine	16564	4.097	Std_v16_SC#5
Serpentine	49767	13.159	Std_v16_SC#6
Serpentine	108599	25.974	Std_v16_SC#7
Serpentine	259453	61.468	Std_v16_SC#8
Serpentine	569975	124.576	Std_v16_SC#9
Serpentine	1143000	238.763	Std_v16_SC#10
Serpentine	3499	93.529	Solvent Blank
Strictosidine	1109	22.764	96WP1458_A1
Strictosidine	2241	30.56	96WP1458_A2
Strictosidine	2657	31.179	96WP1458_A3
Strictosidine	1920	27.594	96WP1458_A4
Strictosidine	2022	27.496	96WP1458_A5
Strictosidine	2247	28.931	96WP1458_A6
Strictosidine	1137000	6671.93	96WP1458_A7
Strictosidine	1468000	9867.55	96WP1458_A8
Strictosidine	1261000	8601.92	96WP1458_A9
Strictosidine	682	19.497	96WP1458_A10
Strictosidine	685	19.755	96WP1458_A11
Strictosidine	2958	32.944	96WP1458_A12
Strictosidine	1360000	8657.45	QC02_v16_#7
Strictosidine	0	0	Solvent Blank
Strictosidine	2058	27.461	96WP1458_B1
Strictosidine	2711	31.222	96WP1458_B2
Strictosidine	1467	24.411	96WP1458_B3
Strictosidine	1859	26.823	96WP1458_B4
Strictosidine	529	19.049	96WP1458_B5
Strictosidine	649	19.321	96WP1458_B6
Strictosidine	3332	36.426	96WP1458_B7
Strictosidine	2363000	14327.3	96WP1458_B8
Strictosidine	2573000	15762	96WP1458_B9
Strictosidine	2300000	13204	96WP1458_B10
Strictosidine	0	0	Solvent Blank
Strictosidine	0	0	Double Blank_SC
Strictosidine	0	0	Blank_SC
Strictosidine	6571	47.747	Std_v16_SC#1
Strictosidine	16554	97.515	Std_v16_SC#2
Strictosidine	44571	235.535	Std_v16_SC#3
Strictosidine	93485	491.09	Std_v16_SC#4
Strictosidine	186029	974.411	Std_v16_SC#5
Strictosidine	507980	2890.65	Std_v16_SC#6
Strictosidine	918007	4742.95	Std_v16_SC#7
Strictosidine	2177000	11158.6	Std_v16_SC#8
Strictosidine	5022000	23761.5	Std_v16_SC#9
Strictosidine	9701000	43900.5	Std_v16_SC#10
Strictosidine	536	325.283	Solvent Blank
Tetrahydroalstonine	3616000	894.982	96WP1458_A1
Tetrahydroalstonine	4740000	1210.81	96WP1458_A2
Tetrahydroalstonine	3849000	863.658	96WP1458_A3
Tetrahydroalstonine	3836000	917.188	96WP1458_A4
Tetrahydroalstonine	4067000	916.129	96WP1458_A5
Tetrahydroalstonine	4015000	911.431	96WP1458_A6
Tetrahydroalstonine	2849	0.437	96WP1458_A7
Tetrahydroalstonine	957	0.045	96WP1458_A8
Tetrahydroalstonine	0	0	96WP1458_A9
Tetrahydroalstonine	436244	95.39	96WP1458_A10
Tetrahydroalstonine	648539	150.664	96WP1458_A11
Tetrahydroalstonine	865450	193.993	96WP1458_A12
Tetrahydroalstonine	1437000	349.072	QC02_v16_#7
Tetrahydroalstonine	933	49.067	Solvent Blank
Tetrahydroalstonine	744558	164.103	96WP1458_B1
Tetrahydroalstonine	881798	194.3	96WP1458_B2
Tetrahydroalstonine	815341	187.364	96WP1458_B3
Tetrahydroalstonine	783197	180.839	96WP1458_B4
Tetrahydroalstonine	5786000	994.879	96WP1458_B5
Tetrahydroalstonine	5275000	797.804	96WP1458_B6
Tetrahydroalstonine	5632000	926.252	96WP1458_B7
Tetrahydroalstonine	3844	0.69	96WP1458_B8
Tetrahydroalstonine	913	0.013	96WP1458_B9
Tetrahydroalstonine	936	0.005	96WP1458_B10
Tetrahydroalstonine	0	0	Solvent Blank
Tetrahydroalstonine	0	0	Double Blank_SC
Tetrahydroalstonine	0	0	Blank_SC
Tetrahydroalstonine	7976	1.293	Std_v16_SC#1
Tetrahydroalstonine	19316	3.456	Std_v16_SC#2
Tetrahydroalstonine	47835	8.828	Std_v16_SC#3
Tetrahydroalstonine	108660	20.939	Std_v16_SC#4
Tetrahydroalstonine	206228	40.455	Std_v16_SC#5
Tetrahydroalstonine	555164	119.981	Std_v16_SC#6
Tetrahydroalstonine	1154000	227.139	Std_v16_SC#7
Tetrahydroalstonine	2655000	519.512	Std_v16_SC#8
Tetrahydroalstonine	5498000	994.115	Std_v16_SC#9
Tetrahydroalstonine	10640000	1840.28	Std_v16_SC#10
Tetrahydroalstonine	3455	76.2	Solvent Blank
Tryptamine	239500000	74498.8	96WP1458_A1
Tryptamine	224300000	72001.7	96WP1458_A2
Tryptamine	236200000	66594.9	96WP1458_A3
Tryptamine	238500000	71661.7	96WP1458_A4
Tryptamine	205500000	58145	96WP1458_A5
Tryptamine	226000000	64480.5	96WP1458_A6
Tryptamine	187800000	52789.4	96WP1458_A7
Tryptamine	177900000	57353.7	96WP1458_A8
Tryptamine	178500000	58415.4	96WP1458_A9
Tryptamine	245200000	67499.1	96WP1458_A10
Tryptamine	243100000	71049.3	96WP1458_A11
Tryptamine	243600000	68666.8	96WP1458_A12
Tryptamine	27530000	8300.99	QC02_v16_#7
Tryptamine	40767	2589.62	Solvent Blank
Tryptamine	254900000	70657.1	96WP1458_B1
Tryptamine	224400000	62167.8	96WP1458_B2
Tryptamine	232500000	67185.6	96WP1458_B3
Tryptamine	229600000	66675.6	96WP1458_B4
Tryptamine	178500000	56075.8	96WP1458_B5
Tryptamine	206100000	56937.9	96WP1458_B6
Tryptamine	195700000	58803.4	96WP1458_B7
Tryptamine	169000000	49157.6	96WP1458_B8
Tryptamine	182400000	53618.8	96WP1458_B9
Tryptamine	186200000	51265.9	96WP1458_B10
Tryptamine	38053	575.026	Solvent Blank
Tryptamine	186078	5525.49	Double Blank_SC
Tryptamine	113196	N/A	Blank_SC
Tryptamine	467862	0	Std_v16_SC#1
Tryptamine	823115	75.115	Std_v16_SC#2
Tryptamine	1818000	310.781	Std_v16_SC#3
Tryptamine	3522000	741.286	Std_v16_SC#4
Tryptamine	6588000	1513.64	Std_v16_SC#5
Tryptamine	15750000	4170.15	Std_v16_SC#6
Tryptamine	29890000	7289.31	Std_v16_SC#7
Tryptamine	54950000	13419.1	Std_v16_SC#8
Tryptamine	121300000	27480.6	Std_v16_SC#9
Tryptamine	198200000	43045.3	Std_v16_SC#10
Tryptamine	27977	657.511	Solvent Blank

## Sheet: Extended Data Fig1c&d
	FH144 - pulsated ETHANOL
	Time	Glc	EtOH	alstonine
	h	mg.L-1	mg.L-1	mg.L-1
	0	20.407	1.497	0
	2.68333	17.356	2.661	0
	8.25	0.002	10.815	0.0172688
	19	0	7.471	0.343276
	20.25	0	24.062	0.406813
	23	0	22.982	0.508084
	27	0	18.822	0.587212
	43.05	0	6.404	1.09542
	44.7	0	23.468	0.956097
	48.0667	0	20.069	1.13264
	50.95	0	17.179	1.29014
	67	0	3.084	2.0539
	68.2	0	19.347	1.61837
	71.5	0	17.648	1.90567
	75.6333	0	12.967	1.48658
	90.9333	0	1.35	2.38403
	91.7167	0	19.739	1.85474
	94.6667	0	17.986	1.80828
	99.3333	0	13.094	1.28938
	115.2	0	1.11	2.78191
	116.5	0	19.099	2.95211
	120.333	0	14.828	2.32519
	123.433	0	11.799	2.64471
	139.25	0	0	4.46245
	140.417	0	20.408	4.39279
	144	0	17.877	4.52894
	147.8	0	13.612	4.13743
	163.15	0	3.254	4.8018
	164.033	0	22.509	4.02995
	167.533	0	19.185	4.50921
	171.5	0	14.913	4.92989
	185.5	0	9.82	4.18958
	187.733	0	9.364	4.22656
	190.3	0	8.232	4.64582
	192.667	0	7.74	4.71926
