# Supplementary material for: Biosynthesis of natural and halogenated plant monoterpene indole alkaloids in yeast
Source: Nat Chem Biol. 2023 Nov 6;19(12):1551–60. doi: 10.1038/s41589-023-01430-2 (PMC10667104; doi:10.1038/s41589-023-01430-2)
Supplement: Supplementary file 10 — Statistical source data. [file 41589_2023_1430_MOESM10_ESM.xlsx]

## Sheet: Extended data fig2 (SC)
Peak Name	Area	Amt	Sample_Notes
Caffeine	4348	1	Solvent Blank
Caffeine	3281000	1	QC00_v16_#7
Caffeine	19684	1	Solvent Blank
Caffeine	19024	1	Double Blank_SC
Caffeine	3175000	1	Blank_SC
Caffeine	2687000	1	Std_v16_SC#1
Caffeine	2953000	1	Std_v16_SC#2
Caffeine	3765000	1	Std_v16_SC#3
Caffeine	3099000	1	Std_v16_SC#4
Caffeine	3355000	1	Std_v16_SC#5
Caffeine	3178000	1	Std_v16_SC#6
Caffeine	3192000	1	Std_v16_SC#7
Caffeine	3046000	1	Std_v16_SC#8
Caffeine	3312000	1	Std_v16_SC#9
Caffeine	2766000	1	Std_v16_SC#10
Caffeine	13412	1	Solvent Blank
Caffeine	11360	1	Solvent Blank
Caffeine	3442000	1	QC01_v16_#7
Caffeine	12406	1	Solvent Blank
Caffeine	3396000	1	0.9 ug/L
Caffeine	2733000	1	1,9 ug/L
Caffeine	2286000	1	3,9 ug/L
Caffeine	2896000	1	7,8 ug/L
Caffeine	2885000	1	15,6 ug/L
Caffeine	3001000	1	31,2 ug/L
Caffeine	2915000	1	62,5 ug/L
Caffeine	3382000	1	125 ug/L
Caffeine	2894000	1	250 ug/L
Caffeine	2756000	1	500 ug/L
Caffeine	11702	1	500 ug/L
Caffeine	3058000	1	96WP1700_A1
Caffeine	3110000	1	96WP1700_A2
Caffeine	3264000	1	96WP1700_A3
Caffeine	3051000	1	96WP1700_A4
Caffeine	2930000	1	96WP1700_A5
Caffeine	2981000	1	96WP1700_A6
Caffeine	2762000	1	96WP1700_A7
Caffeine	2927000	1	96WP1700_A8
Caffeine	3067000	1	96WP1700_A9
Caffeine	3226000	1	96WP1700_A10
Caffeine	2885000	1	96WP1700_A11
Caffeine	2830000	1	96WP1700_A12
Caffeine	3296000	1	QC02_v16_#7
Caffeine	36573	1	Solvent Blank
Caffeine	3016000	1	96WP1700_B1
Caffeine	3219000	1	96WP1700_B2
Caffeine	3118000	1	96WP1700_B3
Caffeine	3282000	1	96WP1700_B4
Caffeine	3463000	1	96WP1700_B5
Caffeine	3076000	1	96WP1700_B6
Caffeine	3116000	1	96WP1700_B7
Caffeine	2472000	1	96WP1700_B8
Caffeine	2851000	1	96WP1700_B9
Caffeine	3057000	1	96WP1700_B10
Caffeine	3104000	1	96WP1700_B11
Caffeine	2886000	1	96WP1700_B12
Caffeine	3268000	1	QC03_v16_#7
Caffeine	44505	1	Solvent Blank
Caffeine	3204000	1	96WP1700_C1
Caffeine	3414000	1	96WP1700_C2
Caffeine	3295000	1	96WP1700_C3
Caffeine	3106000	1	96WP1700_C4
Caffeine	2864000	1	96WP1700_C5
Caffeine	2948000	1	96WP1700_C6
Caffeine	2699000	1	96WP1700_C7
Caffeine	3194000	1	96WP1700_C8
Caffeine	3032000	1	96WP1700_C9
Caffeine	3092000	1	96WP1700_C10
Caffeine	3228000	1	96WP1700_C11
Caffeine	3342000	1	96WP1700_C12
Caffeine	3217000	1	QC04_v16_#7
Caffeine	18533	1	Solvent Blank
Caffeine	3283000	1	96WP1700_D1
Caffeine	2696000	1	96WP1700_D2
Caffeine	3073000	1	96WP1700_D3
Caffeine	2794000	1	96WP1700_D4
Caffeine	3104000	1	96WP1700_D5
Caffeine	3365000	1	96WP1700_D6
Caffeine	3098000	1	96WP1700_D7
Caffeine	3039000	1	96WP1700_D8
Caffeine	3441000	1	96WP1700_D9
Caffeine	3254000	1	96WP1700_D10
Caffeine	3005000	1	96WP1700_D11
Caffeine	3023000	1	96WP1700_D12
Caffeine	3174000	1	QC05_v16_#7
Caffeine	14643	1	Solvent Blank
Caffeine	2061	1	Double Blank_SC
Caffeine	2787000	1	Blank_SC
Caffeine	3187000	1	Std_v16_SC#1
Caffeine	2646000	1	Std_v16_SC#2
Caffeine	3503000	1	Std_v16_SC#3
Caffeine	3213000	1	Std_v16_SC#4
Caffeine	3170000	1	Std_v16_SC#5
Caffeine	2857000	1	Std_v16_SC#6
Caffeine	3323000	1	Std_v16_SC#7
Caffeine	3243000	1	Std_v16_SC#8
Caffeine	2989000	1	Std_v16_SC#9
Caffeine	2866000	1	Std_v16_SC#10
Caffeine	23887	1	Solvent Blank
Caffeine	12975	1	Solvent Blank
Caffeine	2983000	1	96WP1700_E1
Caffeine	3051000	1	96WP1700_E2
Caffeine	3139000	1	96WP1700_E3
Caffeine	3065000	1	96WP1700_E4
Caffeine	3037000	1	96WP1700_E5
Caffeine	2805000	1	96WP1700_E6
Caffeine	2515000	1	96WP1700_E7
Caffeine	3246000	1	96WP1700_E8
Caffeine	3078000	1	96WP1700_E9
Caffeine	2841000	1	96WP1700_E10
Caffeine	3093000	1	96WP1700_E11
Caffeine	3408000	1	96WP1700_E12
Caffeine	2896000	1	QC06_v16_#7
Caffeine	22326	1	Solvent Blank
Caffeine	3260000	1	96WP1700_F1
Caffeine	3104000	1	96WP1700_F2
Caffeine	2843000	1	96WP1700_F3
Caffeine	2854000	1	96WP1700_F4
Caffeine	2873000	1	96WP1700_F5
Caffeine	2768000	1	96WP1700_F6
Caffeine	2781000	1	96WP1700_F7
Caffeine	3233000	1	96WP1700_F8
Caffeine	2937000	1	96WP1700_F9
Caffeine	2828000	1	96WP1700_F10
Caffeine	2972000	1	96WP1700_F11
Caffeine	3453000	1	96WP1700_F12
Caffeine	2709000	1	QC07_v16_#7
Caffeine	34379	1	Solvent Blank
Caffeine	2401000	1	96WP1700_G1
Caffeine	2329000	1	96WP1700_G2
Caffeine	2420000	1	96WP1700_G3
Caffeine	2386000	1	96WP1700_G4
Caffeine	2509000	1	96WP1700_G5
Caffeine	2513000	1	96WP1700_G6
Caffeine	2822000	1	96WP1700_G7
Caffeine	2942000	1	96WP1700_G8
Caffeine	2766000	1	96WP1700_G9
Caffeine	3193000	1	96WP1700_G10
Caffeine	2821000	1	96WP1700_G11
Caffeine	2499000	1	96WP1700_G12
Caffeine	2665000	1	QC08_v16_#7
Caffeine	9707	1	Solvent Blank
Caffeine	3093000	1	96WP1700_H1
Caffeine	2949000	1	96WP1700_H2
Caffeine	3269000	1	96WP1700_H3
Caffeine	2847000	1	96WP1700_H4
Caffeine	2831000	1	96WP1700_H5
Caffeine	2766000	1	96WP1700_H6
Caffeine	2597000	1	96WP1700_H7
Caffeine	2903000	1	96WP1700_H8
Caffeine	2838000	1	96WP1700_H9
Caffeine	2746000	1	96WP1700_H10
Caffeine	3288000	1	96WP1700_H11
Caffeine	3405000	1	96WP1700_H12
Caffeine	2503000	1	QC9_v16_#7
Caffeine	13776	1	Solvent Blank
Caffeine	2825000	1	0,9 ug/L
Caffeine	2626000	1	1,9 ug/L
Caffeine	2674000	1	3,9 ug/L
Caffeine	2825000	1	7,8 ug/L
Caffeine	2709000	1	15,6 ug/L
Caffeine	2882000	1	31,2 ug/L
Caffeine	2617000	1	62,5 ug/L
Caffeine	2772000	1	125 ug/L
Caffeine	2531000	1	250 ug/L
Caffeine	2680000	1	500 ug/L
Caffeine	30460	1	500 ug/L
Caffeine	20847	1	Double Blank_SC
Caffeine	2806000	1	Blank_SC
Caffeine	2948000	1	Std_v16_SC#1
Caffeine	2834000	1	Std_v16_SC#2
Caffeine	2741000	1	Std_v16_SC#3
Caffeine	2973000	1	Std_v16_SC#4
Caffeine	2737000	1	Std_v16_SC#5
Caffeine	2749000	1	Std_v16_SC#6
Caffeine	2767000	1	Std_v16_SC#7
Caffeine	2661000	1	Std_v16_SC#8
Caffeine	2844000	1	Std_v16_SC#9
Caffeine	3096000	1	Std_v16_SC#10
Caffeine	28973	1	x
Caffeine	33532	1	x
Caffeine	27445	1	x
Caffeine	42903	1	x
Caffeine	28978	1	x
Caffeine	36053	1	x
Caffeine	31388	1	x
Caffeine	30674	1	x
Loganin	507	5353.14	Solvent Blank
Loganin	416350	5836.77	QC00_v16_#7
Loganin	0	0	Solvent Blank
Loganin	0	0	Double Blank_SC
Loganin	0	0	Blank_SC
Loganin	2483	54.276	Std_v16_SC#1
Loganin	6099	105.144	Std_v16_SC#2
Loganin	15748	199.597	Std_v16_SC#3
Loganin	32768	485.324	Std_v16_SC#4
Loganin	70915	959.149	Std_v16_SC#5
Loganin	166501	2375.12	Std_v16_SC#6
Loganin	308170	4411.82	Std_v16_SC#7
Loganin	728896	11318.4	Std_v16_SC#8
Loganin	1438000	21730.4	Std_v16_SC#9
Loganin	2411000	52997.7	Std_v16_SC#10
Loganin	4097	14708.5	Solvent Blank
Loganin	1969	8058.89	Solvent Blank
Loganin	477249	6396.05	QC01_v16_#7
Loganin	1981	7400.85	Solvent Blank
Loganin	0	0	0.9 ug/L
Loganin	628	23.324	1,9 ug/L
Loganin	552	23.854	3,9 ug/L
Loganin	0	0	7,8 ug/L
Loganin	615	22.585	15,6 ug/L
Loganin	969	27.477	31,2 ug/L
Loganin	0	0	62,5 ug/L
Loganin	0	0	125 ug/L
Loganin	573	21.911	250 ug/L
Loganin	0	0	500 ug/L
Loganin	0	0	500 ug/L
Loganin	1473	34.543	96WP1700_A1
Loganin	2122	43.498	96WP1700_A2
Loganin	1531	33.992	96WP1700_A3
Loganin	1195	30.534	96WP1700_A4
Loganin	1603	37.471	96WP1700_A5
Loganin	1006	28.121	96WP1700_A6
Loganin	1391	35.532	96WP1700_A7
Loganin	1136	30.382	96WP1700_A8
Loganin	2744	52.956	96WP1700_A9
Loganin	1931	39.758	96WP1700_A10
Loganin	705	23.972	96WP1700_A11
Loganin	1126	30.82	96WP1700_A12
Loganin	405477	5654.43	QC02_v16_#7
Loganin	0	0	Solvent Blank
Loganin	1474	34.861	96WP1700_B1
Loganin	1219	29.955	96WP1700_B2
Loganin	964	26.866	96WP1700_B3
Loganin	630	21.646	96WP1700_B4
Loganin	550	20.165	96WP1700_B5
Loganin	982	27.311	96WP1700_B6
Loganin	705	23.163	96WP1700_B7
Loganin	1318	36.839	96WP1700_B8
Loganin	2345	49.74	96WP1700_B9
Loganin	1001	27.678	96WP1700_B10
Loganin	1489	34.464	96WP1700_B11
Loganin	695	23.818	96WP1700_B12
Loganin	513365	7276.33	QC03_v16_#7
Loganin	770	787.188	Solvent Blank
Loganin	936	26.107	96WP1700_C1
Loganin	535	20.071	96WP1700_C2
Loganin	2183	42.612	96WP1700_C3
Loganin	1886	40.139	96WP1700_C4
Loganin	1378	34.524	96WP1700_C5
Loganin	659	23.046	96WP1700_C6
Loganin	594	22.893	96WP1700_C7
Loganin	1122	28.742	96WP1700_C8
Loganin	2831	54.695	96WP1700_C9
Loganin	855	25.412	96WP1700_C10
Loganin	2062	41.554	96WP1700_C11
Loganin	1911	38.57	96WP1700_C12
Loganin	463807	6659.4	QC04_v16_#7
Loganin	643	1571.36	Solvent Blank
Loganin	1083	27.788	96WP1700_D1
Loganin	777	25.924	96WP1700_D2
Loganin	1688	37.57	96WP1700_D3
Loganin	1395	35.329	96WP1700_D4
Loganin	962	26.901	96WP1700_D5
Loganin	1557	33.701	96WP1700_D6
Loganin	1089	28.749	96WP1700_D7
Loganin	985	27.527	96WP1700_D8
Loganin	2635	47.213	96WP1700_D9
Loganin	1734	36.834	96WP1700_D10
Loganin	990	27.763	96WP1700_D11
Loganin	2702	52.926	96WP1700_D12
Loganin	442275	6427.35	QC05_v16_#7
Loganin	0	0	Solvent Blank
Loganin	0	0	Double Blank_SC
Loganin	0	0	Blank_SC
Loganin	2741	51.419	Std_v16_SC#1
Loganin	5410	104.216	Std_v16_SC#2
Loganin	15542	210.918	Std_v16_SC#3
Loganin	33808	482.905	Std_v16_SC#4
Loganin	61733	884.479	Std_v16_SC#5
Loganin	169240	2688.38	Std_v16_SC#6
Loganin	390207	5389.34	Std_v16_SC#7
Loganin	654963	9459.03	Std_v16_SC#8
Loganin	1498000	25646.3	Std_v16_SC#9
Loganin	2648000	58306.3	Std_v16_SC#10
Loganin	3732	7236.91	Solvent Blank
Loganin	2322	8333.33	Solvent Blank
Loganin	1668	37.993	96WP1700_E1
Loganin	971	27.267	96WP1700_E2
Loganin	1325	31.897	96WP1700_E3
Loganin	3505	64.049	96WP1700_E4
Loganin	594	21.805	96WP1700_E5
Loganin	883	27.109	96WP1700_E6
Loganin	1565	40.815	96WP1700_E7
Loganin	965	26.337	96WP1700_E8
Loganin	1279	31.608	96WP1700_E9
Loganin	1333	33.993	96WP1700_E10
Loganin	2823	53.757	96WP1700_E11
Loganin	679	21.967	96WP1700_E12
Loganin	407856	6499.11	QC06_v16_#7
Loganin	918	1862.74	Solvent Blank
Loganin	1058	27.545	96WP1700_F1
Loganin	825	24.929	96WP1700_F2
Loganin	1823	41.67	96WP1700_F3
Loganin	544	21.585	96WP1700_F4
Loganin	1508	36.469	96WP1700_F5
Loganin	1544	37.94	96WP1700_F6
Loganin	2163	47.746	96WP1700_F7
Loganin	2778	51.379	96WP1700_F8
Loganin	2412	49.681	96WP1700_F9
Loganin	1314	33.791	96WP1700_F10
Loganin	2656	52.902	96WP1700_F11
Loganin	1425	31.479	96WP1700_F12
Loganin	455078	7802.43	QC07_v16_#7
Loganin	717	946.21	Solvent Blank
Loganin	5621	69.576	96WP1700_G1
Loganin	4699	57.542	96WP1700_G2
Loganin	4769	55.789	96WP1700_G3
Loganin	534	0	96WP1700_G4
Loganin	4339	46.77	96WP1700_G5
Loganin	3597	35.657	96WP1700_G6
Loganin	766	25.189	96WP1700_G7
Loganin	1898	41.834	96WP1700_G8
Loganin	558	22.085	96WP1700_G9
Loganin	979	26.746	96WP1700_G10
Loganin	1469	36.284	96WP1700_G11
Loganin	1489	39.635	96WP1700_G12
Loganin	428835	7460.99	QC08_v16_#7
Loganin	526	2456.45	Solvent Blank
Loganin	1751	38.313	96WP1700_H1
Loganin	1019	28.492	96WP1700_H2
Loganin	1639	35.429	96WP1700_H3
Loganin	784	25.356	96WP1700_H4
Loganin	1875	42.594	96WP1700_H5
Loganin	802	26.007	96WP1700_H6
Loganin	1818	44.286	96WP1700_H7
Loganin	570	21.834	96WP1700_H8
Loganin	1251	32.729	96WP1700_H9
Loganin	675	24.034	96WP1700_H10
Loganin	520	20.131	96WP1700_H11
Loganin	1199	28.781	96WP1700_H12
Loganin	458604	8543.07	QC9_v16_#7
Loganin	713	2346.84	Solvent Blank
Loganin	0	0	0,9 ug/L
Loganin	0	0	1,9 ug/L
Loganin	0	0	3,9 ug/L
Loganin	0	0	7,8 ug/L
Loganin	0	0	15,6 ug/L
Loganin	0	0	31,2 ug/L
Loganin	0	0	62,5 ug/L
Loganin	0	0	125 ug/L
Loganin	0	0	250 ug/L
Loganin	0	0	500 ug/L
Loganin	0	0	500 ug/L
Loganin	606	1317.6	Double Blank_SC
Loganin	0	0	Blank_SC
Loganin	2816	55.647	Std_v16_SC#1
Loganin	6411	113.93	Std_v16_SC#2
Loganin	12759	220.685	Std_v16_SC#3
Loganin	33487	516.109	Std_v16_SC#4
Loganin	62627	1037.7	Std_v16_SC#5
Loganin	156991	2590.6	Std_v16_SC#6
Loganin	335589	5571.1	Std_v16_SC#7
Loganin	586282	10369.5	Std_v16_SC#8
Loganin	1388000	24866.3	Std_v16_SC#9
Loganin	2293000	41813.9	Std_v16_SC#10
Loganin	595	931.477	x
Loganin	0	0	x
Loganin	0	0	x
Loganin	0	0	x
Loganin	0	0	x
Loganin	580	732.158	x
Loganin	0	0	x
Loganin	0	0	x
Secologanin	2325	940.961	Solvent Blank
Secologanin	13650000	7473.05	QC00_v16_#7
Secologanin	8441	754.366	Solvent Blank
Secologanin	1429	132.575	Double Blank_SC
Secologanin	2940	2.512	Blank_SC
Secologanin	78748	52.276	Std_v16_SC#1
Secologanin	164411	98.502	Std_v16_SC#2
Secologanin	448825	209.967	Std_v16_SC#3
Secologanin	939325	533.141	Std_v16_SC#4
Secologanin	1797000	942.223	Std_v16_SC#5
Secologanin	4401000	2447.36	Std_v16_SC#6
Secologanin	8659000	4831.69	Std_v16_SC#7
Secologanin	18450000	11012.7	Std_v16_SC#8
Secologanin	42230000	24257.3	Std_v16_SC#9
Secologanin	70460000	54175.6	Std_v16_SC#10
Secologanin	99539	13609.5	Solvent Blank
Secologanin	48933	7745.11	Solvent Blank
Secologanin	14920000	7795.91	QC01_v16_#7
Secologanin	40122	5777.6	Solvent Blank
Secologanin	23231	12.881	0.9 ug/L
Secologanin	20647	14.132	1,9 ug/L
Secologanin	16096	13.23	3,9 ug/L
Secologanin	14332	9.563	7,8 ug/L
Secologanin	12452	8.454	15,6 ug/L
Secologanin	13789	8.942	31,2 ug/L
Secologanin	13551	9.037	62,5 ug/L
Secologanin	12582	7.41	125 ug/L
Secologanin	9475	6.627	250 ug/L
Secologanin	8581	6.347	500 ug/L
Secologanin	10889	1640.47	500 ug/L
Secologanin	12190000	7150.23	96WP1700_A1
Secologanin	8095000	4632.81	96WP1700_A2
Secologanin	2902000	1567.26	96WP1700_A3
Secologanin	7918000	4618.81	96WP1700_A4
Secologanin	9181000	5594.57	96WP1700_A5
Secologanin	8530000	5101.04	96WP1700_A6
Secologanin	2583000	1649.38	96WP1700_A7
Secologanin	1533000	921.51	96WP1700_A8
Secologanin	1540000	883.801	96WP1700_A9
Secologanin	1091000	594.558	96WP1700_A10
Secologanin	2687000	1642.1	96WP1700_A11
Secologanin	1473000	916.026	96WP1700_A12
Secologanin	13660000	7444.39	QC02_v16_#7
Secologanin	22289	1072.82	Solvent Blank
Secologanin	10860000	6448.56	96WP1700_B1
Secologanin	8216000	4541	96WP1700_B2
Secologanin	6263000	3562.72	96WP1700_B3
Secologanin	5878000	3173.34	96WP1700_B4
Secologanin	5615000	2869.52	96WP1700_B5
Secologanin	6292000	3629.6	96WP1700_B6
Secologanin	4418000	2506.5	96WP1700_B7
Secologanin	4951000	3551.47	96WP1700_B8
Secologanin	7735000	4831.22	96WP1700_B9
Secologanin	5612000	3252.39	96WP1700_B10
Secologanin	7173000	4105.54	96WP1700_B11
Secologanin	7036000	4335.22	96WP1700_B12
Secologanin	14810000	8158.72	QC03_v16_#7
Secologanin	26725	1057.02	Solvent Blank
Secologanin	4274000	2356.76	96WP1700_C1
Secologanin	7770000	4042.53	96WP1700_C2
Secologanin	2012000	1074.67	96WP1700_C3
Secologanin	2082000	1180.37	96WP1700_C4
Secologanin	6844000	4247.13	96WP1700_C5
Secologanin	6052000	3641.79	96WP1700_C6
Secologanin	6192000	4075.93	96WP1700_C7
Secologanin	6021000	3340.96	96WP1700_C8
Secologanin	7483000	4389.17	96WP1700_C9
Secologanin	8708000	5018.81	96WP1700_C10
Secologanin	6411000	3521.9	96WP1700_C11
Secologanin	11080000	5924.61	96WP1700_C12
Secologanin	13900000	7770.43	QC04_v16_#7
Secologanin	27425	2616.85	Solvent Blank
Secologanin	6956000	3760.53	96WP1700_D1
Secologanin	6478000	4271.49	96WP1700_D2
Secologanin	5138000	2960.25	96WP1700_D3
Secologanin	2946000	1860.2	96WP1700_D4
Secologanin	6550000	3744.25	96WP1700_D5
Secologanin	9184000	4861.78	96WP1700_D6
Secologanin	7813000	4486.25	96WP1700_D7
Secologanin	10760000	6337.15	96WP1700_D8
Secologanin	9363000	4846.82	96WP1700_D9
Secologanin	5604000	3049.94	96WP1700_D10
Secologanin	5829000	3439.26	96WP1700_D11
Secologanin	9056000	5344.64	96WP1700_D12
Secologanin	14070000	7977.73	QC05_v16_#7
Secologanin	28509	3451.98	Solvent Blank
Secologanin	17152	15349.4	Double Blank_SC
Secologanin	14359	9.922	Blank_SC
Secologanin	97843	54.714	Std_v16_SC#1
Secologanin	178629	119.262	Std_v16_SC#2
Secologanin	450898	226.635	Std_v16_SC#3
Secologanin	934983	511.732	Std_v16_SC#4
Secologanin	1786000	991.579	Std_v16_SC#5
Secologanin	4115000	2546.83	Std_v16_SC#6
Secologanin	8783000	4704.77	Std_v16_SC#7
Secologanin	16870000	9405.08	Std_v16_SC#8
Secologanin	41150000	26385.2	Std_v16_SC#9
Secologanin	70520000	51840.3	Std_v16_SC#10
Secologanin	107301	8086.39	Solvent Blank
Secologanin	62512	8690.11	Solvent Blank
Secologanin	5177000	3072.93	96WP1700_E1
Secologanin	5445000	3161.86	96WP1700_E2
Secologanin	4861000	2739.55	96WP1700_E3
Secologanin	5694000	3291.95	96WP1700_E4
Secologanin	4113000	2393.34	96WP1700_E5
Secologanin	6391000	4047.39	96WP1700_E6
Secologanin	4720000	3326.21	96WP1700_E7
Secologanin	8583000	4707.6	96WP1700_E8
Secologanin	5928000	3413.89	96WP1700_E9
Secologanin	6487000	4056.71	96WP1700_E10
Secologanin	7717000	4437.55	96WP1700_E11
Secologanin	6395000	3325.63	96WP1700_E12
Secologanin	13440000	8362.91	QC06_v16_#7
Secologanin	31771	2515.7	Solvent Blank
Secologanin	4945000	2683.31	96WP1700_F1
Secologanin	4845000	2761.18	96WP1700_F2
Secologanin	4717000	2937.68	96WP1700_F3
Secologanin	3701000	2290.75	96WP1700_F4
Secologanin	4350000	2678.34	96WP1700_F5
Secologanin	3171000	2021.8	96WP1700_F6
Secologanin	5241000	3340.44	96WP1700_F7
Secologanin	9445000	5209.15	96WP1700_F8
Secologanin	6666000	4031.4	96WP1700_F9
Secologanin	12580000	8006.89	96WP1700_F10
Secologanin	6897000	4122.95	96WP1700_F11
Secologanin	13040000	6769.69	96WP1700_F12
Secologanin	11840000	7864.4	QC07_v16_#7
Secologanin	30806	1579.57	Solvent Blank
Secologanin	566232	251.346	96WP1700_G1
Secologanin	545612	249.751	96WP1700_G2
Secologanin	501075	220.881	96WP1700_G3
Secologanin	486656	217.572	96WP1700_G4
Secologanin	515801	219.265	96WP1700_G5
Secologanin	501920	213.059	96WP1700_G6
Secologanin	2825000	1765.23	96WP1700_G7
Secologanin	7880000	4768.67	96WP1700_G8
Secologanin	3951000	2525.78	96WP1700_G9
Secologanin	5087000	2819.23	96WP1700_G10
Secologanin	5673000	3566.53	96WP1700_G11
Secologanin	6699000	4772.85	96WP1700_G12
Secologanin	12010000	8110.18	QC08_v16_#7
Secologanin	25747	4722.04	Solvent Blank
Secologanin	2059000	1172.2	96WP1700_H1
Secologanin	3812000	2283.59	96WP1700_H2
Secologanin	2155000	1160.62	96WP1700_H3
Secologanin	2528000	1564.81	96WP1700_H4
Secologanin	2188000	1361.74	96WP1700_H5
Secologanin	1901000	1210.13	96WP1700_H6
Secologanin	2620000	1779.57	96WP1700_H7
Secologanin	6641000	4064.68	96WP1700_H8
Secologanin	7783000	4884.06	96WP1700_H9
Secologanin	4378000	2821.09	96WP1700_H10
Secologanin	3883000	2085.01	96WP1700_H11
Secologanin	4711000	2445.06	96WP1700_H12
Secologanin	12280000	8853.8	QC9_v16_#7
Secologanin	19135	2454.86	Solvent Blank
Secologanin	15332	10.401	0,9 ug/L
Secologanin	13462	9.874	1,9 ug/L
Secologanin	11568	8.474	3,9 ug/L
Secologanin	11003	7.715	7,8 ug/L
Secologanin	8589	6.447	15,6 ug/L
Secologanin	9599	6.728	31,2 ug/L
Secologanin	8833	6.806	62,5 ug/L
Secologanin	7504	5.633	125 ug/L
Secologanin	7648	6.186	250 ug/L
Secologanin	8114	6.197	500 ug/L
Secologanin	7929	457.818	500 ug/L
Secologanin	7476	630.729	Double Blank_SC
Secologanin	5694	4.445	Blank_SC
Secologanin	80211	48.585	Std_v16_SC#1
Secologanin	165476	103.277	Std_v16_SC#2
Secologanin	376920	242.108	Std_v16_SC#3
Secologanin	837699	495.517	Std_v16_SC#4
Secologanin	1553000	998.747	Std_v16_SC#5
Secologanin	3706000	2382.43	Std_v16_SC#6
Secologanin	7763000	4998.81	Std_v16_SC#7
Secologanin	15730000	10739.5	Std_v16_SC#8
Secologanin	35540000	23728.2	Std_v16_SC#9
Secologanin	67130000	44393.8	Std_v16_SC#10
Secologanin	15828	961.384	x
Secologanin	22799	1197.29	x
Secologanin	27283	1753.25	x
Secologanin	26684	1094.9	x
Secologanin	29243	1779.95	x
Secologanin	30894	1510.18	x
Secologanin	20542	1152.27	x
Secologanin	19148	1098.91	x
Serpentine	0	0	Solvent Blank
Serpentine	63556	29.088	QC00_v16_#7
Serpentine	0	0	Solvent Blank
Serpentine	0	0	Double Blank_SC
Serpentine	0	0	Blank_SC
Serpentine	633	0.421	Std_v16_SC#1
Serpentine	927	0.539	Std_v16_SC#2
Serpentine	2386	1.018	Std_v16_SC#3
Serpentine	6222	3.077	Std_v16_SC#4
Serpentine	10206	4.626	Std_v16_SC#5
Serpentine	24193	11.473	Std_v16_SC#6
Serpentine	45206	21.288	Std_v16_SC#7
Serpentine	95848	47.216	Std_v16_SC#8
Serpentine	250683	113.466	Std_v16_SC#9
Serpentine	578206	313.303	Std_v16_SC#10
Serpentine	0	0	Solvent Blank
Serpentine	0	0	Solvent Blank
Serpentine	65501	28.583	QC01_v16_#7
Serpentine	553	66.852	Solvent Blank
Serpentine	3030	1.405	0.9 ug/L
Serpentine	2749	1.575	1,9 ug/L
Serpentine	4985	3.335	3,9 ug/L
Serpentine	11779	6.162	7,8 ug/L
Serpentine	18129	9.482	15,6 ug/L
Serpentine	38161	19.118	31,2 ug/L
Serpentine	82866	42.653	62,5 ug/L
Serpentine	162347	71.983	125 ug/L
Serpentine	347425	179.907	250 ug/L
Serpentine	712422	387.39	500 ug/L
Serpentine	0	0	500 ug/L
Serpentine	2726	2	96WP1700_A1
Serpentine	2081	2	96WP1700_A2
Serpentine	1104	0.676471	96WP1700_A3
Serpentine	1288	0.844313	96WP1700_A4
Serpentine	1663	2	96WP1700_A5
Serpentine	1624	2	96WP1700_A6
Serpentine	5843	4	96WP1700_A7
Serpentine	7547	6	96WP1700_A8
Serpentine	11481	8	96WP1700_A9
Serpentine	19184	12	96WP1700_A10
Serpentine	7090	4	96WP1700_A11
Serpentine	23456	16	96WP1700_A12
Serpentine	67753	30.869	QC02_v16_#7
Serpentine	0	0	Solvent Blank
Serpentine	0	0	96WP1700_B1
Serpentine	0	0	96WP1700_B2
Serpentine	0	0	96WP1700_B3
Serpentine	0	0	96WP1700_B4
Serpentine	0	0	96WP1700_B5
Serpentine	0	0	96WP1700_B6
Serpentine	0	0	96WP1700_B7
Serpentine	0	0	96WP1700_B8
Serpentine	0	0	96WP1700_B9
Serpentine	0	0	96WP1700_B10
Serpentine	0	0	96WP1700_B11
Serpentine	0	0	96WP1700_B12
Serpentine	59815	27.488	QC03_v16_#7
Serpentine	0	0	Solvent Blank
Serpentine	0	0	96WP1700_C1
Serpentine	0	0	96WP1700_C2
Serpentine	0	0	96WP1700_C3
Serpentine	0	0	96WP1700_C4
Serpentine	0	0	96WP1700_C5
Serpentine	0	0	96WP1700_C6
Serpentine	0	0	96WP1700_C7
Serpentine	0	0	96WP1700_C8
Serpentine	0	0	96WP1700_C9
Serpentine	0	0	96WP1700_C10
Serpentine	0	0	96WP1700_C11
Serpentine	0	0	96WP1700_C12
Serpentine	66051	30.834	QC04_v16_#7
Serpentine	0	0	Solvent Blank
Serpentine	0	0	96WP1700_D1
Serpentine	0	0	96WP1700_D2
Serpentine	0	0	96WP1700_D3
Serpentine	0	0	96WP1700_D4
Serpentine	0	0	96WP1700_D5
Serpentine	0	0	96WP1700_D6
Serpentine	0	0	96WP1700_D7
Serpentine	0	0	96WP1700_D8
Serpentine	0	0	96WP1700_D9
Serpentine	0	0	96WP1700_D10
Serpentine	0	0	96WP1700_D11
Serpentine	0	0	96WP1700_D12
Serpentine	64987	30.741	QC05_v16_#7
Serpentine	0	0	Solvent Blank
Serpentine	0	0	Double Blank_SC
Serpentine	0	0	Blank_SC
Serpentine	716	0.405	Std_v16_SC#1
Serpentine	1492	0.913	Std_v16_SC#2
Serpentine	1800	0.838	Std_v16_SC#3
Serpentine	5226	2.505	Std_v16_SC#4
Serpentine	8034	3.865	Std_v16_SC#5
Serpentine	16493	8.718	Std_v16_SC#6
Serpentine	45761	20.698	Std_v16_SC#7
Serpentine	88586	40.99	Std_v16_SC#8
Serpentine	219724	110.192	Std_v16_SC#9
Serpentine	527189	275.656	Std_v16_SC#10
Serpentine	0	0	Solvent Blank
Serpentine	0	0	Solvent Blank
Serpentine	904	0.522	96WP1700_E1
Serpentine	551	0.339	96WP1700_E2
Serpentine	0	0	96WP1700_E3
Serpentine	851	0.484	96WP1700_E4
Serpentine	615	0.372	96WP1700_E5
Serpentine	868	0.532	96WP1700_E6
Serpentine	0	0	96WP1700_E7
Serpentine	0	0	96WP1700_E8
Serpentine	0	0	96WP1700_E9
Serpentine	0	0	96WP1700_E10
Serpentine	0	0	96WP1700_E11
Serpentine	0	0	96WP1700_E12
Serpentine	53969	27.989	QC06_v16_#7
Serpentine	0	0	Solvent Blank
Serpentine	0	0	96WP1700_F1
Serpentine	0	0	96WP1700_F2
Serpentine	0	0	96WP1700_F3
Serpentine	0	0	96WP1700_F4
Serpentine	0	0	96WP1700_F5
Serpentine	0	0	96WP1700_F6
Serpentine	0	0	96WP1700_F7
Serpentine	0	0	96WP1700_F8
Serpentine	790	0.471	96WP1700_F9
Serpentine	918	0.554	96WP1700_F10
Serpentine	581	0.361	96WP1700_F11
Serpentine	1739	0.822	96WP1700_F12
Serpentine	48077	26.657	QC07_v16_#7
Serpentine	0	0	Solvent Blank
Serpentine	1219	2	96WP1700_G1
Serpentine	3915	4	96WP1700_G2
Serpentine	2931	2	96WP1700_G3
Serpentine	6073	6	96WP1700_G4
Serpentine	3959	4	96WP1700_G5
Serpentine	1776	2	96WP1700_G6
Serpentine	114825	82	96WP1700_G7
Serpentine	178514	122	96WP1700_G8
Serpentine	128550	92	96WP1700_G9
Serpentine	132283	82	96WP1700_G10
Serpentine	155933	110	96WP1700_G11
Serpentine	200531	160	96WP1700_G12
Serpentine	50040	28.199	QC08_v16_#7
Serpentine	0	0	Solvent Blank
Serpentine	524	0.322	96WP1700_H1
Serpentine	726	0.437	96WP1700_H2
Serpentine	936	0.497	96WP1700_H3
Serpentine	820	0.5	96WP1700_H4
Serpentine	528	0.348	96WP1700_H5
Serpentine	1209	0.723	96WP1700_H6
Serpentine	606	0.418	96WP1700_H7
Serpentine	0	0	96WP1700_H8
Serpentine	0	0	96WP1700_H9
Serpentine	0	0	96WP1700_H10
Serpentine	0	0	96WP1700_H11
Serpentine	0	0	96WP1700_H12
Serpentine	57962	34.767	QC9_v16_#7
Serpentine	0	0	Solvent Blank
Serpentine	1155	0.681	0,9 ug/L
Serpentine	2143	1.29	1,9 ug/L
Serpentine	4964	2.85	3,9 ug/L
Serpentine	8380	4.512	7,8 ug/L
Serpentine	17922	9.981	15,6 ug/L
Serpentine	32029	16.72	31,2 ug/L
Serpentine	65199	37.399	62,5 ug/L
Serpentine	138048	74.673	125 ug/L
Serpentine	284283	168.368	250 ug/L
Serpentine	666796	372.879	500 ug/L
Serpentine	0	0	500 ug/L
Serpentine	560	40.303	Double Blank_SC
Serpentine	507	0.339	Blank_SC
Serpentine	0	0	Std_v16_SC#1
Serpentine	1074	0.636	Std_v16_SC#2
Serpentine	1826	1.066	Std_v16_SC#3
Serpentine	3802	1.984	Std_v16_SC#4
Serpentine	7044	3.924	Std_v16_SC#5
Serpentine	16075	8.829	Std_v16_SC#6
Serpentine	40069	21.762	Std_v16_SC#7
Serpentine	80989	45.671	Std_v16_SC#8
Serpentine	241531	127.298	Std_v16_SC#9
Serpentine	461439	223.374	Std_v16_SC#10
Serpentine	0	0	x
Serpentine	0	0	x
Serpentine	0	0	x
Serpentine	0	0	x
Serpentine	0	0	x
Serpentine	0	0	x
Serpentine	0	0	x
Serpentine	0	0	x
Strictosidine	728	1087.76	Solvent Blank
Strictosidine	2200000	4652.58	QC00_v16_#7
Strictosidine	695	150.833	Solvent Blank
Strictosidine	732	173.258	Double Blank_SC
Strictosidine	592	0	Blank_SC
Strictosidine	18604	0	Std_v16_SC#1
Strictosidine	40576	0	Std_v16_SC#2
Strictosidine	105981	99.914	Std_v16_SC#3
Strictosidine	205307	370.04	Std_v16_SC#4
Strictosidine	433135	815.397	Std_v16_SC#5
Strictosidine	945912	2010.06	Std_v16_SC#6
Strictosidine	1948000	4225.86	Std_v16_SC#7
Strictosidine	3892000	8958.42	Std_v16_SC#8
Strictosidine	11570000	24665.6	Std_v16_SC#9
Strictosidine	20430000	52259.6	Std_v16_SC#10
Strictosidine	22175	11619.7	Solvent Blank
Strictosidine	10292	6322.04	Solvent Blank
Strictosidine	2451000	4948.17	QC01_v16_#7
Strictosidine	8302	4643.48	Solvent Blank
Strictosidine	6665	0	0.9 ug/L
Strictosidine	5339	0	1,9 ug/L
Strictosidine	4401	0	3,9 ug/L
Strictosidine	4080	0	7,8 ug/L
Strictosidine	3550	0	15,6 ug/L
Strictosidine	2591	0	31,2 ug/L
Strictosidine	2826	0	62,5 ug/L
Strictosidine	2521	0	125 ug/L
Strictosidine	2807	0	250 ug/L
Strictosidine	2129	0	500 ug/L
Strictosidine	1684	920.312	500 ug/L
Strictosidine	62200000	144063	96WP1700_A1
Strictosidine	62880000	143233	96WP1700_A2
Strictosidine	63370000	137518	96WP1700_A3
Strictosidine	60240000	139865	96WP1700_A4
Strictosidine	64270000	155378	96WP1700_A5
Strictosidine	61050000	145070	96WP1700_A6
Strictosidine	49340000	126538	96WP1700_A7
Strictosidine	45510000	110113	96WP1700_A8
Strictosidine	43700000	100911	96WP1700_A9
Strictosidine	34250000	75151.1	96WP1700_A10
Strictosidine	52900000	129856	96WP1700_A11
Strictosidine	40740000	101929	96WP1700_A12
Strictosidine	2566000	5419	QC02_v16_#7
Strictosidine	63401	12188.1	Solvent Blank
Strictosidine	56990000	133849	96WP1700_B1
Strictosidine	60500000	133098	96WP1700_B2
Strictosidine	57420000	130439	96WP1700_B3
Strictosidine	65920000	142288	96WP1700_B4
Strictosidine	61930000	126654	96WP1700_B5
Strictosidine	65490000	150821	96WP1700_B6
Strictosidine	60640000	137846	96WP1700_B7
Strictosidine	60060000	172089	96WP1700_B8
Strictosidine	58150000	144452	96WP1700_B9
Strictosidine	60440000	140038	96WP1700_B10
Strictosidine	56170000	128151	96WP1700_B11
Strictosidine	62160000	152588	96WP1700_B12
Strictosidine	2502000	5325.52	QC03_v16_#7
Strictosidine	114854	18192.7	Solvent Blank
Strictosidine	63140000	139586	96WP1700_C1
Strictosidine	62580000	129812	96WP1700_C2
Strictosidine	64200000	137996	96WP1700_C3
Strictosidine	64520000	147130	96WP1700_C4
Strictosidine	60070000	148545	96WP1700_C5
Strictosidine	59020000	141784	96WP1700_C6
Strictosidine	64400000	169041	96WP1700_C7
Strictosidine	53350000	118293	96WP1700_C8
Strictosidine	62760000	146623	96WP1700_C9
Strictosidine	56630000	129705	96WP1700_C10
Strictosidine	59320000	130158	96WP1700_C11
Strictosidine	59140000	125315	96WP1700_C12
Strictosidine	2776000	6016.74	QC04_v16_#7
Strictosidine	131264	50104.8	Solvent Blank
Strictosidine	64820000	139837	96WP1700_D1
Strictosidine	60290000	158407	96WP1700_D2
Strictosidine	55130000	127082	96WP1700_D3
Strictosidine	57490000	145747	96WP1700_D4
Strictosidine	56690000	129334	96WP1700_D5
Strictosidine	59390000	125018	96WP1700_D6
Strictosidine	60000000	137171	96WP1700_D7
Strictosidine	54900000	127951	96WP1700_D8
Strictosidine	61930000	127486	96WP1700_D9
Strictosidine	52520000	114320	96WP1700_D10
Strictosidine	52200000	123032	96WP1700_D11
Strictosidine	58400000	136849	96WP1700_D12
Strictosidine	2757000	6055.59	QC05_v16_#7
Strictosidine	135686	65581.4	Solvent Blank
Strictosidine	113482	390138	Double Blank_SC
Strictosidine	108508	176.413	Blank_SC
Strictosidine	119599	166.414	Std_v16_SC#1
Strictosidine	124734	234.537	Std_v16_SC#2
Strictosidine	179418	263.392	Std_v16_SC#3
Strictosidine	296279	553.945	Std_v16_SC#4
Strictosidine	432793	868.133	Std_v16_SC#5
Strictosidine	1056000	2519.52	Std_v16_SC#6
Strictosidine	2051000	4274.02	Std_v16_SC#7
Strictosidine	4187000	9050.47	Std_v16_SC#8
Strictosidine	11790000	27857.6	Std_v16_SC#9
Strictosidine	21410000	52853.1	Std_v16_SC#10
Strictosidine	73661	21758.4	Solvent Blank
Strictosidine	72049	39259.1	Solvent Blank
Strictosidine	60860000	144488	96WP1700_E1
Strictosidine	60850000	141293	96WP1700_E2
Strictosidine	57470000	129672	96WP1700_E3
Strictosidine	53140000	122796	96WP1700_E4
Strictosidine	61470000	143372	96WP1700_E5
Strictosidine	53260000	134493	96WP1700_E6
Strictosidine	51640000	145456	96WP1700_E7
Strictosidine	57050000	124475	96WP1700_E8
Strictosidine	58610000	134866	96WP1700_E9
Strictosidine	55110000	137398	96WP1700_E10
Strictosidine	49950000	114371	96WP1700_E11
Strictosidine	56180000	116727	96WP1700_E12
Strictosidine	2649000	6385.06	QC06_v16_#7
Strictosidine	111137	35185.3	Solvent Blank
Strictosidine	57930000	125860	96WP1700_F1
Strictosidine	60700000	138514	96WP1700_F2
Strictosidine	56020000	139590	96WP1700_F3
Strictosidine	57450000	142579	96WP1700_F4
Strictosidine	55150000	135975	96WP1700_F5
Strictosidine	57660000	147537	96WP1700_F6
Strictosidine	53800000	137052	96WP1700_F7
Strictosidine	55880000	122415	96WP1700_F8
Strictosidine	52860000	127468	96WP1700_F9
Strictosidine	49200000	123210	96WP1700_F10
Strictosidine	56150000	133793	96WP1700_F11
Strictosidine	56200000	115244	96WP1700_F12
Strictosidine	2271000	5842.38	QC07_v16_#7
Strictosidine	128352	26363.7	Solvent Blank
Strictosidine	17480000	25840.7	96WP1700_G1
Strictosidine	26300000	40125.3	96WP1700_G2
Strictosidine	26120000	38344.5	96WP1700_G3
Strictosidine	33650000	50102.5	96WP1700_G4
Strictosidine	27510000	38941.9	96WP1700_G5
Strictosidine	19420000	27434.7	96WP1700_G6
Strictosidine	56060000	140700	96WP1700_G7
Strictosidine	53620000	129067	96WP1700_G8
Strictosidine	52860000	135373	96WP1700_G9
Strictosidine	56750000	125892	96WP1700_G10
Strictosidine	53730000	134871	96WP1700_G11
Strictosidine	55450000	157158	96WP1700_G12
Strictosidine	2353000	6158.45	QC08_v16_#7
Strictosidine	137794	100517	Solvent Blank
Strictosidine	59880000	137097	96WP1700_H1
Strictosidine	60070000	144299	96WP1700_H2
Strictosidine	60190000	130419	96WP1700_H3
Strictosidine	61310000	152533	96WP1700_H4
Strictosidine	63900000	159895	96WP1700_H5
Strictosidine	56420000	144477	96WP1700_H6
Strictosidine	59420000	162066	96WP1700_H7
Strictosidine	58530000	142816	96WP1700_H8
Strictosidine	58670000	146410	96WP1700_H9
Strictosidine	58990000	152156	96WP1700_H10
Strictosidine	60850000	131082	96WP1700_H11
Strictosidine	57670000	119937	96WP1700_H12
Strictosidine	2570000	7179.23	QC9_v16_#7
Strictosidine	136694	70230.8	Solvent Blank
Strictosidine	109068	174.029	0,9 ug/L
Strictosidine	110864	199.599	1,9 ug/L
Strictosidine	97124	157.893	3,9 ug/L
Strictosidine	90654	127.819	7,8 ug/L
Strictosidine	101435	165.823	15,6 ug/L
Strictosidine	97554	140.346	31,2 ug/L
Strictosidine	73288	98.918	62,5 ug/L
Strictosidine	78138	100.174	125 ug/L
Strictosidine	76720	115.272	250 ug/L
Strictosidine	77688	105.89	500 ug/L
Strictosidine	78924	18266.3	500 ug/L
Strictosidine	62946	21302.3	Double Blank_SC
Strictosidine	59906	51.699	Blank_SC
Strictosidine	73522	77.165	Std_v16_SC#1
Strictosidine	99952	150.416	Std_v16_SC#2
Strictosidine	136222	252.673	Std_v16_SC#3
Strictosidine	237256	466.015	Std_v16_SC#4
Strictosidine	431158	1016.95	Std_v16_SC#5
Strictosidine	974163	2412.12	Std_v16_SC#6
Strictosidine	1927000	4835.64	Std_v16_SC#7
Strictosidine	3805000	10037.5	Std_v16_SC#8
Strictosidine	9594000	23808.6	Std_v16_SC#9
Strictosidine	21070000	48149.6	Std_v16_SC#10
Strictosidine	124559	30373.1	x
Strictosidine	198398	41839.2	x
Strictosidine	224013	57755.3	x
Strictosidine	223514	36827.8	x
Strictosidine	183203	44712.9	x
Strictosidine	211982	41576.3	x
Strictosidine	202023	45521.9	x
Strictosidine	220308	50809.1	x
Tetrahydroalstonine	1092	218.201	Solvent Blank
Tetrahydroalstonine	1035000	273.769	QC00_v16_#7
Tetrahydroalstonine	609	28.072	Solvent Blank
Tetrahydroalstonine	7386	336.592	Double Blank_SC
Tetrahydroalstonine	3832	2.403	Blank_SC
Tetrahydroalstonine	4477	2.799	Std_v16_SC#1
Tetrahydroalstonine	9971	4.276	Std_v16_SC#2
Tetrahydroalstonine	24716	7.029	Std_v16_SC#3
Tetrahydroalstonine	53372	16.233	Std_v16_SC#4
Tetrahydroalstonine	135990	36.356	Std_v16_SC#5
Tetrahydroalstonine	332068	91.578	Std_v16_SC#6
Tetrahydroalstonine	592142	161.545	Std_v16_SC#7
Tetrahydroalstonine	1334000	379.588	Std_v16_SC#8
Tetrahydroalstonine	3585000	935.865	Std_v16_SC#9
Tetrahydroalstonine	8403000	2624.64	Std_v16_SC#10
Tetrahydroalstonine	5493	355.007	Solvent Blank
Tetrahydroalstonine	4389	334.915	Solvent Blank
Tetrahydroalstonine	888903	224.37	QC01_v16_#7
Tetrahydroalstonine	1912	134.468	Solvent Blank
Tetrahydroalstonine	3013	2.127	0.9 ug/L
Tetrahydroalstonine	2253	2.072	1,9 ug/L
Tetrahydroalstonine	1127	1.786	3,9 ug/L
Tetrahydroalstonine	3679	2.457	7,8 ug/L
Tetrahydroalstonine	4041	2.57	15,6 ug/L
Tetrahydroalstonine	3810	2.457	31,2 ug/L
Tetrahydroalstonine	2443	2.084	62,5 ug/L
Tetrahydroalstonine	5355	2.728	125 ug/L
Tetrahydroalstonine	5543	3.014	250 ug/L
Tetrahydroalstonine	3677	2.512	500 ug/L
Tetrahydroalstonine	638	48.425	500 ug/L
Tetrahydroalstonine	1054000	298.823	96WP1700_A1
Tetrahydroalstonine	842865	235.384	96WP1700_A2
Tetrahydroalstonine	911883	242.579	96WP1700_A3
Tetrahydroalstonine	878485	249.98	96WP1700_A4
Tetrahydroalstonine	912867	270.381	96WP1700_A5
Tetrahydroalstonine	886445	258.137	96WP1700_A6
Tetrahydroalstonine	1640000	514.233	96WP1700_A7
Tetrahydroalstonine	2551000	753.994	96WP1700_A8
Tetrahydroalstonine	3002000	846.693	96WP1700_A9
Tetrahydroalstonine	3698000	991.136	96WP1700_A10
Tetrahydroalstonine	2560000	767.572	96WP1700_A11
Tetrahydroalstonine	3871000	1182.17	96WP1700_A12
Tetrahydroalstonine	864951	227.967	QC02_v16_#7
Tetrahydroalstonine	2432	58.771	Solvent Blank
Tetrahydroalstonine	1142000	328.312	96WP1700_B1
Tetrahydroalstonine	752484	203.176	96WP1700_B2
Tetrahydroalstonine	681874	190.19	96WP1700_B3
Tetrahydroalstonine	592806	157.341	96WP1700_B4
Tetrahydroalstonine	515424	129.87	96WP1700_B5
Tetrahydroalstonine	627026	177.392	96WP1700_B6
Tetrahydroalstonine	656480	183.277	96WP1700_B7
Tetrahydroalstonine	567593	199.581	96WP1700_B8
Tetrahydroalstonine	854077	259.985	96WP1700_B9
Tetrahydroalstonine	611235	173.992	96WP1700_B10
Tetrahydroalstonine	688592	192.885	96WP1700_B11
Tetrahydroalstonine	863691	259.775	96WP1700_B12
Tetrahydroalstonine	1072000	284.57	QC03_v16_#7
Tetrahydroalstonine	2289	45.777	Solvent Blank
Tetrahydroalstonine	648191	176.035	96WP1700_C1
Tetrahydroalstonine	774137	197.131	96WP1700_C2
Tetrahydroalstonine	542367	143.477	96WP1700_C3
Tetrahydroalstonine	555933	155.904	96WP1700_C4
Tetrahydroalstonine	698993	212.06	96WP1700_C5
Tetrahydroalstonine	837930	246.744	96WP1700_C6
Tetrahydroalstonine	687749	221.382	96WP1700_C7
Tetrahydroalstonine	514785	140.512	96WP1700_C8
Tetrahydroalstonine	855278	244.922	96WP1700_C9
Tetrahydroalstonine	638232	179.577	96WP1700_C10
Tetrahydroalstonine	702622	189.291	96WP1700_C11
Tetrahydroalstonine	983517	255.433	96WP1700_C12
Tetrahydroalstonine	1044000	281.734	QC04_v16_#7
Tetrahydroalstonine	1494	70.978	Solvent Blank
Tetrahydroalstonine	898030	237.54	96WP1700_D1
Tetrahydroalstonine	740272	238.453	96WP1700_D2
Tetrahydroalstonine	833255	235.516	96WP1700_D3
Tetrahydroalstonine	610699	190.102	96WP1700_D4
Tetrahydroalstonine	701019	196.335	96WP1700_D5
Tetrahydroalstonine	730376	188.788	96WP1700_D6
Tetrahydroalstonine	1050000	293.955	96WP1700_D7
Tetrahydroalstonine	871263	248.909	96WP1700_D8
Tetrahydroalstonine	784827	198.309	96WP1700_D9
Tetrahydroalstonine	623153	166.733	96WP1700_D10
Tetrahydroalstonine	694347	200.871	96WP1700_D11
Tetrahydroalstonine	1014000	290.861	96WP1700_D12
Tetrahydroalstonine	938607	256.665	QC05_v16_#7
Tetrahydroalstonine	2545	151.401	Solvent Blank
Tetrahydroalstonine	1639	688.061	Double Blank_SC
Tetrahydroalstonine	1574	1.848	Blank_SC
Tetrahydroalstonine	7827	3.481	Std_v16_SC#1
Tetrahydroalstonine	14500	6.092	Std_v16_SC#2
Tetrahydroalstonine	23311	7.106	Std_v16_SC#3
Tetrahydroalstonine	63499	18.423	Std_v16_SC#4
Tetrahydroalstonine	101242	28.937	Std_v16_SC#5
Tetrahydroalstonine	299930	92.014	Std_v16_SC#6
Tetrahydroalstonine	599120	157.014	Std_v16_SC#7
Tetrahydroalstonine	1243000	332.18	Std_v16_SC#8
Tetrahydroalstonine	3542000	1024.32	Std_v16_SC#9
Tetrahydroalstonine	6838000	2061.37	Std_v16_SC#10
Tetrahydroalstonine	6301	229.125	Solvent Blank
Tetrahydroalstonine	3590	240.264	Solvent Blank
Tetrahydroalstonine	542102	158.256	96WP1700_E1
Tetrahydroalstonine	609568	173.896	96WP1700_E2
Tetrahydroalstonine	526706	146.232	96WP1700_E3
Tetrahydroalstonine	698437	198.109	96WP1700_E4
Tetrahydroalstonine	507031	145.517	96WP1700_E5
Tetrahydroalstonine	570216	176.888	96WP1700_E6
Tetrahydroalstonine	766080	264.387	96WP1700_E7
Tetrahydroalstonine	1153000	308.048	96WP1700_E8
Tetrahydroalstonine	811886	229.095	96WP1700_E9
Tetrahydroalstonine	761096	232.684	96WP1700_E10
Tetrahydroalstonine	938580	263.36	96WP1700_E11
Tetrahydroalstonine	804711	205.224	96WP1700_E12
Tetrahydroalstonine	792059	237.51	QC06_v16_#7
Tetrahydroalstonine	2276	89.397	Solvent Blank
Tetrahydroalstonine	902832	240.506	96WP1700_F1
Tetrahydroalstonine	635560	178.154	96WP1700_F2
Tetrahydroalstonine	496147	152.071	96WP1700_F3
Tetrahydroalstonine	422821	129.279	96WP1700_F4
Tetrahydroalstonine	571663	173.175	96WP1700_F5
Tetrahydroalstonine	538209	169.22	96WP1700_F6
Tetrahydroalstonine	1041000	324.465	96WP1700_F7
Tetrahydroalstonine	1170000	313.755	96WP1700_F8
Tetrahydroalstonine	801997	237.114	96WP1700_F9
Tetrahydroalstonine	929451	285.099	96WP1700_F10
Tetrahydroalstonine	701139	205.032	96WP1700_F11
Tetrahydroalstonine	1152000	289.462	96WP1700_F12
Tetrahydroalstonine	786425	252.012	QC07_v16_#7
Tetrahydroalstonine	2682	68.709	Solvent Blank
Tetrahydroalstonine	1349000	89.074	96WP1700_G1
Tetrahydroalstonine	944448	64.05	96WP1700_G2
Tetrahydroalstonine	850020	55.346	96WP1700_G3
Tetrahydroalstonine	489443	31.902	96WP1700_G4
Tetrahydroalstonine	540686	33.561	96WP1700_G5
Tetrahydroalstonine	661771	41.234	96WP1700_G6
Tetrahydroalstonine	69628	22.664	96WP1700_G7
Tetrahydroalstonine	106935	32.74	96WP1700_G8
Tetrahydroalstonine	79858	26.293	96WP1700_G9
Tetrahydroalstonine	79081	22.747	96WP1700_G10
Tetrahydroalstonine	86634	27.873	96WP1700_G11
Tetrahydroalstonine	133920	47.626	96WP1700_G12
Tetrahydroalstonine	813549	264.935	QC08_v16_#7
Tetrahydroalstonine	2275	203.681	Solvent Blank
Tetrahydroalstonine	518792	146.165	96WP1700_H1
Tetrahydroalstonine	815587	240.194	96WP1700_H2
Tetrahydroalstonine	601672	160.278	96WP1700_H3
Tetrahydroalstonine	552521	168.921	96WP1700_H4
Tetrahydroalstonine	538762	165.692	96WP1700_H5
Tetrahydroalstonine	469063	147.784	96WP1700_H6
Tetrahydroalstonine	581046	194.541	96WP1700_H7
Tetrahydroalstonine	609523	182.665	96WP1700_H8
Tetrahydroalstonine	662765	202.974	96WP1700_H9
Tetrahydroalstonine	543765	172.329	96WP1700_H10
Tetrahydroalstonine	624791	165.451	96WP1700_H11
Tetrahydroalstonine	806117	205.758	96WP1700_H12
Tetrahydroalstonine	819761	284.177	QC9_v16_#7
Tetrahydroalstonine	1310	83.486	Solvent Blank
Tetrahydroalstonine	891	1.633	0,9 ug/L
Tetrahydroalstonine	657	1.576	1,9 ug/L
Tetrahydroalstonine	1589	1.874	3,9 ug/L
Tetrahydroalstonine	3970	2.574	7,8 ug/L
Tetrahydroalstonine	1192	1.741	15,6 ug/L
Tetrahydroalstonine	958	1.647	31,2 ug/L
Tetrahydroalstonine	4270	2.769	62,5 ug/L
Tetrahydroalstonine	3457	2.437	125 ug/L
Tetrahydroalstonine	3795	2.655	250 ug/L
Tetrahydroalstonine	3649	2.536	500 ug/L
Tetrahydroalstonine	0	0	500 ug/L
Tetrahydroalstonine	1258	53.483	Double Blank_SC
Tetrahydroalstonine	4510	2.748	Blank_SC
Tetrahydroalstonine	3751	2.459	Std_v16_SC#1
Tetrahydroalstonine	14423	5.755	Std_v16_SC#2
Tetrahydroalstonine	31639	11.327	Std_v16_SC#3
Tetrahydroalstonine	47894	15.269	Std_v16_SC#4
Tetrahydroalstonine	123682	40.377	Std_v16_SC#5
Tetrahydroalstonine	276113	88.082	Std_v16_SC#6
Tetrahydroalstonine	421657	132.921	Std_v16_SC#7
Tetrahydroalstonine	1351000	439.625	Std_v16_SC#8
Tetrahydroalstonine	3018000	917.571	Std_v16_SC#9
Tetrahydroalstonine	6033000	1683.77	Std_v16_SC#10
Tetrahydroalstonine	6807	204.227	x
Tetrahydroalstonine	1594	42.409	x
Tetrahydroalstonine	2623	83.878	x
Tetrahydroalstonine	1930	40.211	x
Tetrahydroalstonine	3192	96.463	x
Tetrahydroalstonine	1922	47.382	x
Tetrahydroalstonine	943	27.303	x
Tetrahydroalstonine	1899	54.815	x
Tryptamine	4841	206.564	Solvent Blank
Tryptamine	66490000	6185.23	QC00_v16_#7
Tryptamine	36927	444.634	Solvent Blank
Tryptamine	713337	11564.8	Double Blank_SC
Tryptamine	412570	0	Blank_SC
Tryptamine	979356	0	Std_v16_SC#1
Tryptamine	1743000	43.277	Std_v16_SC#2
Tryptamine	3600000	157.518	Std_v16_SC#3
Tryptamine	7039000	568.188	Std_v16_SC#4
Tryptamine	13260000	1092.74	Std_v16_SC#5
Tryptamine	32460000	3047.13	Std_v16_SC#6
Tryptamine	61680000	5891.8	Std_v16_SC#7
Tryptamine	124700000	12639	Std_v16_SC#8
Tryptamine	263100000	24659.4	Std_v16_SC#9
Tryptamine	440200000	49549.7	Std_v16_SC#10
Tryptamine	492984	11333.5	Solvent Blank
Tryptamine	268913	7248.66	Solvent Blank
Tryptamine	65420000	5792.57	QC01_v16_#7
Tryptamine	159927	3883.31	Solvent Blank
Tryptamine	580595	0	0.9 ug/L
Tryptamine	508501	0	1,9 ug/L
Tryptamine	389904	0	3,9 ug/L
Tryptamine	441136	0	7,8 ug/L
Tryptamine	464866	0	15,6 ug/L
Tryptamine	412038	0	31,2 ug/L
Tryptamine	441578	0	62,5 ug/L
Tryptamine	486144	0	125 ug/L
Tryptamine	425459	0	250 ug/L
Tryptamine	404628	0	500 ug/L
Tryptamine	69581	1715.19	500 ug/L
Tryptamine	592800000	60368.6	96WP1700_A1
Tryptamine	557800000	55850.7	96WP1700_A2
Tryptamine	593700000	56638.4	96WP1700_A3
Tryptamine	522400000	53315.9	96WP1700_A4
Tryptamine	540700000	57467.5	96WP1700_A5
Tryptamine	567500000	59294.6	96WP1700_A6
Tryptamine	548800000	61890.9	96WP1700_A7
Tryptamine	521000000	55433	96WP1700_A8
Tryptamine	542700000	55106.6	96WP1700_A9
Tryptamine	552400000	53317.3	96WP1700_A10
Tryptamine	514200000	55499.6	96WP1700_A11
Tryptamine	518100000	57009.6	96WP1700_A12
Tryptamine	69800000	6470.73	QC02_v16_#7
Tryptamine	972879	8163.29	Solvent Blank
Tryptamine	537400000	55489.5	96WP1700_B1
Tryptamine	533900000	51630	96WP1700_B2
Tryptamine	551000000	55030.5	96WP1700_B3
Tryptamine	538300000	51065.3	96WP1700_B4
Tryptamine	499200000	44861.2	96WP1700_B5
Tryptamine	572200000	57941.6	96WP1700_B6
Tryptamine	579500000	57919.3	96WP1700_B7
Tryptamine	485100000	61114.7	96WP1700_B8
Tryptamine	534500000	58378.6	96WP1700_B9
Tryptamine	499800000	50897.6	96WP1700_B10
Tryptamine	540300000	54190.5	96WP1700_B11
Tryptamine	551200000	59482	96WP1700_B12
Tryptamine	72560000	6789.94	QC03_v16_#7
Tryptamine	1419000	9815.01	Solvent Blank
Tryptamine	590300000	57369	96WP1700_C1
Tryptamine	579600000	52856.7	96WP1700_C2
Tryptamine	606200000	57291.8	96WP1700_C3
Tryptamine	556200000	55763.4	96WP1700_C4
Tryptamine	510100000	55448.7	96WP1700_C5
Tryptamine	513600000	54239.4	96WP1700_C6
Tryptamine	536000000	61852.3	96WP1700_C7
Tryptamine	508800000	49585.7	96WP1700_C8
Tryptamine	505700000	51931	96WP1700_C9
Tryptamine	502600000	50595.9	96WP1700_C10
Tryptamine	517900000	49943.3	96WP1700_C11
Tryptamine	545500000	50805.1	96WP1700_C12
Tryptamine	69460000	6599.9	QC04_v16_#7
Tryptamine	1250000	20918.8	Solvent Blank
Tryptamine	534100000	50640.1	96WP1700_D1
Tryptamine	478200000	55237.5	96WP1700_D2
Tryptamine	524400000	53142.5	96WP1700_D3
Tryptamine	528300000	58886.9	96WP1700_D4
Tryptamine	511000000	51239.6	96WP1700_D5
Tryptamine	510500000	47219.4	96WP1700_D6
Tryptamine	525100000	52766.6	96WP1700_D7
Tryptamine	472300000	48371.6	96WP1700_D8
Tryptamine	553200000	50048.9	96WP1700_D9
Tryptamine	498400000	47675.2	96WP1700_D10
Tryptamine	460300000	47673.1	96WP1700_D11
Tryptamine	537600000	55379.4	96WP1700_D12
Tryptamine	68120000	6558.31	QC05_v16_#7
Tryptamine	1484000	31490	Solvent Blank
Tryptamine	1782000	269746	Double Blank_SC
Tryptamine	1441000	20.42	Blank_SC
Tryptamine	1998000	54.707	Std_v16_SC#1
Tryptamine	2732000	181.332	Std_v16_SC#2
Tryptamine	4692000	277.096	Std_v16_SC#3
Tryptamine	7398000	577.691	Std_v16_SC#4
Tryptamine	13180000	1156.89	Std_v16_SC#5
Tryptamine	31270000	3275.65	Std_v16_SC#6
Tryptamine	57990000	5305.86	Std_v16_SC#7
Tryptamine	126800000	12062.1	Std_v16_SC#8
Tryptamine	261200000	27130.7	Std_v16_SC#9
Tryptamine	435900000	47337.6	Std_v16_SC#10
Tryptamine	1291000	16731.6	Solvent Blank
Tryptamine	794007	18962.3	Solvent Blank
Tryptamine	516900000	53943.7	96WP1700_E1
Tryptamine	533200000	54428.3	96WP1700_E2
Tryptamine	535200000	53081.8	96WP1700_E3
Tryptamine	544500000	55311	96WP1700_E4
Tryptamine	549700000	56364.1	96WP1700_E5
Tryptamine	449900000	49934.8	96WP1700_E6
Tryptamine	441500000	54669.5	96WP1700_E7
Tryptamine	509600000	48870.4	96WP1700_E8
Tryptamine	461900000	46699.7	96WP1700_E9
Tryptamine	440700000	48291.7	96WP1700_E10
Tryptamine	485100000	48822.4	96WP1700_E11
Tryptamine	519100000	47402.3	96WP1700_E12
Tryptamine	61950000	6536.91	QC06_v16_#7
Tryptamine	1225000	16987.1	Solvent Blank
Tryptamine	534300000	51024.5	96WP1700_F1
Tryptamine	569400000	57127.7	96WP1700_F2
Tryptamine	537200000	58858.2	96WP1700_F3
Tryptamine	499800000	54529.7	96WP1700_F4
Tryptamine	499600000	54143.9	96WP1700_F5
Tryptamine	486200000	54682.2	96WP1700_F6
Tryptamine	494800000	55408.6	96WP1700_F7
Tryptamine	485100000	46698.3	96WP1700_F8
Tryptamine	476900000	50538.9	96WP1700_F9
Tryptamine	492200000	54189.2	96WP1700_F10
Tryptamine	451600000	47290.6	96WP1700_F11
Tryptamine	492700000	44399.7	96WP1700_F12
Tryptamine	60860000	6872.7	QC07_v16_#7
Tryptamine	1398000	12556.3	Solvent Blank
Tryptamine	803600000	75380.8	96WP1700_G1
Tryptamine	837200000	80993.4	96WP1700_G2
Tryptamine	812400000	75627.7	96WP1700_G3
Tryptamine	729800000	68890.6	96WP1700_G4
Tryptamine	704600000	63235.8	96WP1700_G5
Tryptamine	670900000	60107	96WP1700_G6
Tryptamine	528900000	58368.5	96WP1700_G7
Tryptamine	445500000	47123.2	96WP1700_G8
Tryptamine	408600000	45984.5	96WP1700_G9
Tryptamine	454500000	44301.1	96WP1700_G10
Tryptamine	460000000	50756.5	96WP1700_G11
Tryptamine	502500000	62628.4	96WP1700_G12
Tryptamine	57550000	6599.82	QC08_v16_#7
Tryptamine	1167000	37380.9	Solvent Blank
Tryptamine	539500000	54304.8	96WP1700_H1
Tryptamine	478600000	50534.7	96WP1700_H2
Tryptamine	567900000	54092.8	96WP1700_H3
Tryptamine	501900000	54888.7	96WP1700_H4
Tryptamine	542200000	59654.7	96WP1700_H5
Tryptamine	502000000	56514.4	96WP1700_H6
Tryptamine	520200000	62385.4	96WP1700_H7
Tryptamine	457000000	49009	96WP1700_H8
Tryptamine	461500000	50619.5	96WP1700_H9
Tryptamine	457500000	51869	96WP1700_H10
Tryptamine	539700000	51110.7	96WP1700_H11
Tryptamine	480800000	43934.4	96WP1700_H12
Tryptamine	62640000	7672.89	QC9_v16_#7
Tryptamine	1545000	34858.9	Solvent Blank
Tryptamine	1267000	0	0,9 ug/L
Tryptamine	1425000	28.414	1,9 ug/L
Tryptamine	1355000	17.185	3,9 ug/L
Tryptamine	1181000	0	7,8 ug/L
Tryptamine	1295000	8.221	15,6 ug/L
Tryptamine	1024000	0	31,2 ug/L
Tryptamine	1076000	0	62,5 ug/L
Tryptamine	1080000	0	125 ug/L
Tryptamine	945615	0	250 ug/L
Tryptamine	861925	0	500 ug/L
Tryptamine	627048	6285.51	500 ug/L
Tryptamine	1160000	17229.9	Double Blank_SC
Tryptamine	906131	0	Blank_SC
Tryptamine	1356000	2.567	Std_v16_SC#1
Tryptamine	2115000	91.982	Std_v16_SC#2
Tryptamine	3527000	260.75	Std_v16_SC#3
Tryptamine	6604000	552.349	Std_v16_SC#4
Tryptamine	11800000	1204.28	Std_v16_SC#5
Tryptamine	27100000	2936.14	Std_v16_SC#6
Tryptamine	52940000	5830.74	Std_v16_SC#7
Tryptamine	104000000	12060.6	Std_v16_SC#8
Tryptamine	229200000	25019.5	Std_v16_SC#9
Tryptamine	400700000	40259.8	Std_v16_SC#10
Tryptamine	1513000	16159.5	x
Tryptamine	2006000	18535.8	x
Tryptamine	2275000	25741.6	x
Tryptamine	2107000	15191.8	x
Tryptamine	1858000	19879.4	x
Tryptamine	1926000	16533.1	x
Tryptamine	1896000	18715.4	x
Tryptamine	2088000	21108	x

## Sheet: layout Extended data fig2
Well	name
A1	RteAS-1
A2	RteAS-1
A3	RteAS-1
A4	RteAS-1
A5	RteAS-1
A6	RteAS-1
A7	RteAS-2
A8	RteAS-2
A9	RteAS-2
A10	RteAS-2
A11	RteAS-2
A12	RteAS-2
B1	RteAS-3
B2	RteAS-3
B3	RteAS-3
B4	RteAS-3
B5	RteAS-3
B6	RteAS-3
B7	RteAS-4
B8	RteAS-4
B9	RteAS-4
B10	RteAS-4
B11	RteAS-4
B12	RteAS-4
C1	RteAS-5
C2	RteAS-5
C3	RteAS-5
C4	RteAS-5
C5	RteAS-5
C6	RteAS-5
C7	CroAS
C8	CroAS
C9	CroAS
C10	CroAS
C11	CroAS
C12	CroAS
D1	CroAS2
D2	CroAS2
D3	CroAS2
D4	CroAS2
D5	CroAS2
D6	CroAS2
D7	RseSBE
D8	RseSBE
D9	RseSBE
D10	RseSBE
D11	RseSBE
D12	RseSBE
E1	GseSBE
E2	GseSBE
E3	GseSBE
E4	GseSBE
E5	GseSBE
E6	GseSBE
E7	CroAS_nat
E8	CroAS_nat
E9	CroAS_nat
E10	CroAS_nat
E11	CroAS_nat
E12	CroAS_nat
F1	CroAS2_nat
F2	CroAS2_nat
F3	CroAS2_nat
F4	CroAS2_nat
F5	CroAS2_nat
F6	CroAS2_nat
F7	RseSBE_nat
F8	RseSBE_nat
F9	RseSBE_nat
F10	RseSBE_nat
F11	RseSBE_nat
F12	RseSBE_nat
G1	GseSBE_nat
G2	GseSBE_nat
G3	GseSBE_nat
G4	GseSBE_nat
G5	GseSBE_nat
G6	GseSBE_nat
G7	CroSS_nat
G8	CroSS_nat
G9	CroSS_nat
G10	CroSS_nat
G11	CroSS_nat
G12	CroSS_nat
H7	no AS (Ctrl)
H8	no AS (Ctrl)
H9	no AS (Ctrl)
H10	no AS (Ctrl)
H11	no AS (Ctrl)
H12	no AS (Ctrl)
