# Supplementary material for: Biosynthesis of natural and halogenated plant monoterpene indole alkaloids in yeast
Source: Nat Chem Biol. 2023 Nov 6;19(12):1551–60. doi: 10.1038/s41589-023-01430-2 (PMC10667104; doi:10.1038/s41589-023-01430-2)
Supplement: Supplementary file 11 — Statistical source data. [file 41589_2023_1430_MOESM11_ESM.xlsx]

## Sheet: DATA
	Data for figure Fig4 of 2L scale bioreactors
	sc112 - EXPONENTIAL glucose
	Time	alstonine
	h	mg.L-1
	0	0.000270162
	1.48333	3.95474e-05
	3.2	2.65649e-05
	4.8	3.23511e-05
	19.7667	0.0163356
	23.35	0.0223479
	27.0833	0.0257062
	44	0.034186
	47.35	0.0355426
	52.0167	0.0370328
	69.6833	0.0497685
	75.75	0.0520742
	92.9833	0.0534767
	99.9	0.0532897
	115.933	0.0582275
	119.1	0.057556
	123.483	0.0575615
	139.767	0.0586018
	142.433	0.0645918
	147.4	0.0589651
	164.033	0.0650298
	168.083	0.0740676
	170.883	0.0650441
	188.45	0.0618553
