# Supplementary material for: Biosynthesis of natural and halogenated plant monoterpene indole alkaloids in yeast
Source: Nat Chem Biol. 2023 Nov 6;19(12):1551–60. doi: 10.1038/s41589-023-01430-2 (PMC10667104; doi:10.1038/s41589-023-01430-2)
Supplement: Supplementary file 12 — Statistical source data. [file 41589_2023_1430_MOESM12_ESM.xlsx]

## Sheet: a
	b alst STD
	234.9	262.9	316.9		234.9	262.9	316.9
RT	MCps	MCps	MCps		Cps	Cps	Cps
3.08034	0	4.3e-05	0		0	43	0
3.08632	0	1.4e-05	0		0	14	0
3.09255	0	5.9e-05	0		0	59	0
3.09854	0	5.9e-05	0		0	59	0
3.10452	0	7.6e-05	0		0	76	0
3.11076	0	1.7e-05	0		0	17	0
3.11674	0	1.7e-05	0		0	17	0
3.12297	0	5.3e-05	0		0	53	0
3.12895	0	5.3e-05	0		0	53	0
3.13494	0	7.8e-05	0		0	78	0
3.14117	0	2.5e-05	0		0	25	0
3.14905	0	2.5e-05	0		0	25	0
3.15555	0	4.3e-05	0		0	43	0
3.16179	0	4.3e-05	0		0	43	0
3.16829	0	6.6e-05	0		0	66	0
3.17479	0	6.6e-05	0		0	66	0
3.18102	0	6.6e-05	0		0	66	0
3.18752	0	4.3e-05	0		0	43	0
3.19402	0	0	0		0	0	0
3.20027	0	0	0		0	0	0
3.20677	0	0	0		0	0	0
3.21482	0	0	0		0	0	0
3.22159	0	0	0		0	0	0
3.22836	0	4e-06	0		0	4	0
3.23511	0	4e-06	0		0	4	0
3.24187	0	4e-06	0		0	4	0
3.24862	0	0	0		0	0	0
3.25539	0	0	0		0	0	0
3.26216	0	0	0		0	0	0
3.26891	0	0	0		0	0	0
3.27567	0	4.2e-05	0		0	42	0
3.28334	0	0.00013	0		0	130	0
3.28984	0	0.000147	0		0	147	0
3.29608	0	0.000104	0		0	104	0
3.30258	0	3.4e-05	0		0	34	0
3.30907	0	8.6e-05	0		0	86	0
3.31557	0	8.7e-05	0		0	87	0
3.32183	0	0.000101	0		0	101	0
3.32832	0	3.3e-05	0		0	33	0
3.33482	0	3.3e-05	0		0	33	0
3.34132	0	4.7e-05	0		0	47	0
3.34756	0	8.6e-05	0		0	86	0
3.35432	0	0.000104	0		0	104	0
3.36056	0	5.7e-05	0		0	57	0
3.36706	0	1.9e-05	0		0	19	0
3.37356	0	0	0		0	0	0
3.37981	0	0	0		0	0	0
3.38631	0	3.1e-05	0		0	31	0
3.39281	0	3.1e-05	0		0	31	0
3.39904	0	4.4e-05	0		0	44	0
3.40554	0	1.2e-05	0		0	12	0
3.41369	0	5.2e-05	0		0	52	0
3.41994	0	3.9e-05	0		0	39	0
3.42591	0	5.1e-05	0		0	51	0
3.43216	0	1.1e-05	0		0	11	0
3.43814	0	2.4e-05	0		0	24	0
3.44438	0	1.2e-05	0		0	12	0
3.45061	0	2.2e-05	0		0	22	0
3.45659	9e-06	1.5e-05	0		0	15	0
3.46284	9e-06	6.8e-05	0		9	68	0
3.46908	6.2e-05	5.8e-05	0		9	58	0
3.47531	0.000125	5.6e-05	0		62	56	0
3.48129	0.000125	4e-06	0		125	4	0
3.48754	7.2e-05	4e-06	0		125	4	0
3.49351	0	0	0		72	0	0
3.49976	0	2.8e-05	0		0	28	0
3.50599	0	2.8e-05	0		0	28	0
3.51198	0	8.6e-05	0		0	86	0
3.51821	0	5.8e-05	0		0	58	0
3.52419	0	6e-05	0		0	60	0
3.53044	0	1e-06	0		0	1	0
3.53668	3e-05	1.6e-05	0		0	16	0
3.54291	0.000622	0.00126	0.000224		30	1260	224
3.54908	0.003891	0.008244	0.001965		622	8244	1965
3.55454	0.020964	0.042806	0.010519		3891	42806	10519
3.56001	0.057263	0.125182	0.03266		20964	125182	32660
3.56546	0.111244	0.256881	0.059514		57263	256881	59514
3.57092	0.171257	0.349594	0.081407		111244	349594	81407
3.57638	0.215555	0.423658	0.097663		171257	423658	97663
3.58184	0.222513	0.430567	0.103349		215555	430567	103349
3.58731	0.193344	0.3967	0.096135		222513	396700	96135
3.59276	0.143911	0.300247	0.076362		193344	300247	76362
3.59822	0.102965	0.195883	0.054483		143911	195883	54483
3.60367	0.067612	0.131266	0.038361		102965	131266	38361
3.60914	0.044224	0.087103	0.023524		67612	87103	23524
3.61461	0.026978	0.058648	0.013572		44224	58648	13572
3.62006	0.019392	0.038733	0.008576		26978	38733	8576
3.62553	0.014445	0.030325	0.005801		19392	30325	5801
3.63097	0.011214	0.023832	0.004876		14445	23832	4876
3.63644	0.008855	0.02023	0.003657		11214	20230	3657
3.64191	0.006972	0.015295	0.003403		8855	15295	3403
3.64736	0.005884	0.011883	0.002865		6972	11883	2865
3.65282	0.004577	0.008827	0.002309		5884	8827	2309
3.65828	0.003537	0.006352	0.001703		4577	6352	1703
3.66374	0.002175	0.004658	0.001052		3537	4658	1052
3.66921	0.001263	0.003323	0.000958		2175	3323	958
3.67466	0.000878	0.00292	0.000766		1263	2920	766
3.68012	0.0009	0.002471	0.000599		878	2471	599
3.68558	0.000738	0.002347	0.000515		900	2347	515
3.69104	0.001177	0.001868	0.000519		738	1868	519
3.69676	0.000912	0.001651	0.000467		1177	1651	467
3.70196	0.000821	0.001303	0.000626		912	1303	626
3.70743	0.000481	0.001362	0.000439		821	1362	439
3.71287	0.000628	0.001294	0.00043		481	1294	430
3.71834	0.000589	0.001043	0.00012		628	1043	120
3.72381	0.000394	0.000999	0.000218		589	999	218
3.72926	0.00041	0.000869	0.000198		394	869	198
3.73473	0.000482	0.000956	0.00021		410	956	210
3.74017	0.000735	0.000808	0.000216		482	808	216
3.74661	0.000562	0.000897	0.000186		735	897	186
3.75181	0.000449	0.001019	0.000277		562	1019	277
3.75701	0.000378	0.001011	0.000274		449	1011	274
3.76194	0.000439	0.001105	0.000225		378	1105	225
3.76714	0.00034	0.00113	0.000165		439	1130	165
3.77234	0.000139	0.001066	0.000174		340	1066	174
3.77729	1.4e-05	0.000686	0.000164		139	686	164
3.78249	3.9e-05	0.000366	0.000111		14	366	111
3.78769	7.2e-05	0.000458	0		39	458	0
3.79289	0.000138	0.000507	0.000116		72	507	116
3.79809	0.000242	0.000542	0.00013		138	542	130
3.80303	0.000395	0.000796	0.00013		242	796	130
3.80823	0.000476	0.001136	0.000128		395	1136	128
3.81414	0.000437	0.001143	0.000206		476	1143	206
3.81856	0.000266	0.00073	0.000248		437	730	248
3.82297	0.000105	0.00042	0.00018		266	420	180
3.82739	0.000116	0.000303	0.000184		105	303	184
3.83207	0.000251	0.000525	0.000248		116	525	248
3.83649	0.000272	0.000551	0.000291		251	551	291
3.84091	0.000329	0.000665	0.000262		272	665	262
3.84534	0.000257	0.000773	0.000166		329	773	166
3.85001	0.00026	0.000717	7.6e-05		257	717	76
3.85444	0.000207	0.000698	6.8e-05		260	698	68
3.85911	0.000264	0.000334	7.2e-05		207	334	72
3.86354	0.000354	0.000326	7.2e-05		264	326	72
3.86796	0.000337	0.000414	1.3e-05		354	414	13
3.87237	0.000272	0.000407	1e-06		337	407	1
3.87691	0.000282	0.000431	8e-06		272	431	8
3.88081	0.000194	0.000414	8e-06		282	414	8
3.88444	0.000331	0.000455	0.00013		194	455	130
3.88834	0.000319	0.000401	0.000226		331	401	226
3.89199	0.000379	0.000418	0.000226		319	418	226
3.89589	0.000309	0.000433	0.000102		379	433	102
3.89953	0.000198	0.000472	5e-06		309	472	5
3.90343	0.000147	0.000309	2.6e-05		198	309	26
3.90733	0.000149	0.000379	2.6e-05		147	379	26
3.91098	0.000175	0.000389	8e-05		149	389	80
3.91488	0.000165	0.000385	8.8e-05		175	385	88
3.91851	7.8e-05	0.000401	0.000134		165	401	134
3.92241	0.000133	0.000273	0.0001		78	273	100
3.92631	0.000315	0.000422	7.1e-05		133	422	71
3.93021	0.000356	0.000451	0.000107		315	451	107
3.93411	#REF!	0.000692	0.000242		356	692	242
					283

## Sheet: b
	c Sc77
	234.9	262.9	316.9		234.9	262.9	316.9
RT	MCps	MCps	MCps		Cps	Cps	Cps
3.08034	0	0	0		0	0	0
3.08632	0	3e-05	0		0	30	0
3.09255	0	4.4e-05	0		0	44	0
3.09854	0	6.7e-05	0		0	67	0
3.10452	2.1e-05	3.7e-05	0		0	37	0
3.11076	7.5e-05	2.3e-05	0		21	23	0
3.11674	7.5e-05	0	0		75	0	0
3.12297	5.3e-05	1.5e-05	0		75	15	0
3.12895	0	1.5e-05	0.000113		53	15	113
3.13494	0	4.6e-05	0.000233		0	46	233
3.14117	0	3e-05	0.000233		0	30	233
3.14905	0	5.7e-05	0.000141		0	57	141
3.15555	0	2.6e-05	2.2e-05		0	26	22
3.16179	0	3.4e-05	0.000145		0	34	145
3.16829	1e-05	1.6e-05	0.000138		0	16	138
3.17479	4.9e-05	2e-05	0.000304		10	20	304
3.18102	4.9e-05	1.2e-05	0.00018		49	12	180
3.18752	3.8e-05	4e-06	0.000215		49	4	215
3.19402	0	0	4.9e-05		38	0	49
3.20027	0	0	4.9e-05		0	0	49
3.20677	0	1.3e-05	0		0	13	0
3.21482	0	4e-05	0		0	40	0
3.22159	0	4e-05	1.9e-05		0	40	19
3.22836	0	2.7e-05	1.9e-05		0	27	19
3.23511	0	4.1e-05	7.6e-05		0	41	76
3.24187	0	6.3e-05	5.6e-05		0	63	56
3.24862	0	6.3e-05	5.6e-05		0	63	56
3.25539	0	5.3e-05	0		0	53	0
3.26216	0	6.8e-05	0		0	68	0
3.26891	0	6.8e-05	5.1e-05		0	68	51
3.27567	0	0.00014	5.1e-05		0	140	51
3.28334	0	0.000122	0.000145		0	122	145
3.28984	0.000133	0.000223	9.3e-05		0	223	93
3.29608	0.000133	0.000118	0.000173		133	118	173
3.30258	0.000184	0.00018	0.000139		133	180	139
3.30907	8.4e-05	7.9e-05	0.000196		184	79	196
3.31557	8.4e-05	0.000182	0.000348		84	182	348
3.32183	0.000115	0.000217	0.000784		84	217	784
3.32832	0.000243	0.000333	0.001203		115	333	1203
3.33482	0.000372	0.000375	0.001522		243	375	1522
3.34132	0.000611	0.000503	0.00212		372	503	2120
3.34756	0.000568	0.000616	0.002577		611	616	2577
3.35432	0.000692	0.000562	0.002737		568	562	2737
3.36056	0.000428	0.00037	0.002091		692	370	2091
3.36706	0.00031	0.000192	0.001488		428	192	1488
3.37356	5.7e-05	0.000283	0.001173		310	283	1173
3.37981	0.000219	0.000274	0.000725		57	274	725
3.38631	0.000335	0.000358	0.000472		219	358	472
3.39281	0.000387	0.00027	0.000106		335	270	106
3.39904	0.000242	0.00025	0.000113		387	250	113
3.40554	0.000162	0.000203	3.7e-05		242	203	37
3.41369	0.00011	0.000153	1.5e-05		162	153	15
3.41994	9.8e-05	0.000133	2.3e-05		110	133	23
3.42591	6.2e-05	0.00012	7e-05		98	120	70
3.43216	6.2e-05	7.6e-05	6.2e-05		62	76	62
3.43814	6.4e-05	0.000113	4.6e-05		62	113	46
3.44438	0.000116	9e-05	0		64	90	0
3.45061	0.000116	9e-05	0		116	90	0
3.45659	5.1e-05	9.3e-05	0		116	93	0
3.46284	0	9.6e-05	0		51	96	0
3.46908	0	0.00013	0		0	130	0
3.47531	0.000163	0.000167	6e-05		0	167	60
3.48129	0.001151	0.002199	0.000652		163	2199	652
3.48754	0.006383	0.012703	0.003085		1151	12703	3085
3.49351	0.013228	0.028835	0.006232		6383	28835	6232
3.49976	0.021076	0.049666	0.010565		13228	49666	10565
3.50599	0.025687	0.058124	0.013723		21076	58124	13723
3.51198	0.025099	0.05481	0.013332		25687	54810	13332
3.51821	0.020766	0.039058	0.010546		25099	39058	10546
3.52419	0.013578	0.025621	0.006276		20766	25621	6276
3.53044	0.008372	0.015842	0.003787		13578	15842	3787
3.53668	0.005152	0.010726	0.002407		8372	10726	2407
3.54291	0.002771	0.006922	0.001443		5152	6922	1443
3.54908	0.001875	0.005023	0.001553		2771	5023	1553
3.55454	0.001149	0.003568	0.000938		1875	3568	938
3.56001	0.001237	0.00239	0.001125		1149	2390	1125
3.56546	0.001182	0.001637	0.001008		1237	1637	1008
3.57092	0.000884	0.00126	0.001367		1182	1260	1367
3.57638	0.000666	0.001089	0.00119		884	1089	1190
3.58184	0.000617	0.000772	0.001163		666	772	1163
3.58731	0.000367	0.000733	0.000733		617	733	733
3.59276	0.000291	0.000461	0.000365		367	461	365
3.59822	0.000273	0.000468	0.000109		291	468	109
3.60367	0.000278	0.000367	0.000115		273	367	115
3.60914	0.000285	0.000321	0.000154		278	321	154
3.61461	9.5e-05	0.000204	0.000233		285	204	233
3.62006	0.000129	0.000295	0.000201		95	295	201
3.62553	0.000125	0.000359	0.000217		129	359	217
3.63097	0.000304	0.000347	0.000101		125	347	101
3.63644	0.000254	0.000178	7e-05		304	178	70
3.64191	0.000183	0.000113	7.4e-05		254	113	74
3.64736	4.9e-05	8.9e-05	7.4e-05		183	89	74
3.65282	7.5e-05	0.000156	0.000413		49	156	413
3.65828	0.000186	0.000214	0.000451		75	214	451
3.66374	0.000215	0.000259	0.000512		186	259	512
3.66921	0.000189	0.000208	0.000211		215	208	211
3.67466	7.8e-05	9e-05	0.000163		189	90	163
3.68012	0	0.000106	0.000232		78	106	232
3.68558	0	9.6e-05	0.000226		0	96	226
3.69104	0	6.9e-05	0.000177		0	69	177
3.69676	0	5.6e-05	0.000103		0	56	103
3.70196	0	0.000131	0.000241		0	131	241
3.70743	5.5e-05	0.000131	0.000421		0	131	421
3.71287	0.000126	0.000136	0.000596		55	136	596
3.71834	0.00022	7.5e-05	0.000567		126	75	567
3.72381	0.000213	0.000234	0.000631		220	234	631
3.72926	0.000142	0.000206	0.000511		213	206	511
3.73473	4.8e-05	0.000241	0.000549		142	241	549
3.74017	9e-06	8.2e-05	0.000324		48	82	324
3.74661	3.8e-05	0.000123	0.000266		9	123	266
3.75181	3.8e-05	6.8e-05	0.000117		38	68	117
3.75701	2.9e-05	0.00014	0.000218		38	140	218
3.76194	0	0.0001	0.000253		29	100	253
3.76714	0	0.000123	0.000209		0	123	209
3.77234	0	8.8e-05	8.8e-05		0	88	88
3.77729	5.8e-05	5.9e-05	0		0	59	0
3.78249	0.0002	5.6e-05	0		58	56	0
3.78769	0.000232	1.9e-05	0		200	19	0
3.79289	0.000173	8.9e-05	0		232	89	0
3.79809	3.2e-05	0.000151	0		173	151	0
3.80303	0	0.000215	0		32	215	0
3.80823	0	0.000151	0		0	151	0
3.81414	0	0.000109	0		0	109	0
3.81856	0	9.7e-05	0		0	97	0
3.82297	0	0.000136	0		0	136	0
3.82739	0	0.00011	0		0	110	0
3.83207	0	8e-05	0		0	80	0
3.83649	0	6.5e-05	0		0	65	0
3.84091	0	5.1e-05	0		0	51	0
3.84534	0	3e-05	0		0	30	0
3.85001	0	0	0		0	0	0
3.85444	0	1.7e-05	3.4e-05		0	17	34
3.85911	0.000109	7.1e-05	3.4e-05		0	71	34
3.86354	0.000109	0.000168	5.3e-05		109	168	53
3.86796	0.000151	0.00017	8.7e-05		109	170	87
3.87237	4.8e-05	0.000255	8.7e-05		151	255	87
3.87691	6.7e-05	0.000208	6.9e-05		48	208	69
3.88081	2.5e-05	0.000238	0		67	238	0
3.88444	1.8e-05	9.9e-05	0		25	99	0
3.88834	0	5e-05	0		18	50	0
3.89199	6.2e-05	0	0		0	0	0
3.89589	8.5e-05	3.4e-05	7.4e-05		62	34	74
3.89953	9.7e-05	5.4e-05	0.000149		85	54	149
3.90343	3.5e-05	5.9e-05	0.000227		97	59	227
3.90733	0	0	0		35
3.91098	0	0	0
3.91488	0	0	0
3.91851	0	0	0
3.92241	0	0	0
3.92631	0	0	0
3.93021	0	0	0
3.93411	#REF!	0	0

## Sheet: c
	a ser STD
	234.9	262.9	316.9		234.9	262.9	316.9
RT	Cps	Cps	Cps		Cps	Cps	Cps
3.08112	0	5.8e-05	0.000243		0	58	243
3.08711	0	1.9e-05	8.1e-05		0	19	81
3.09334	0	0	8.5e-05		0	0	85
3.09932	0	0	8.5e-05		0	0	85
3.1053	0	0	0.000164		0	0	164
3.11154	0	0	7.8e-05		0	0	78
3.11752	0	0	7.8e-05		0	0	78
3.12376	0	0	0		0	0	0
3.12974	0	0	0		0	0	0
3.13572	0	0	0		0	0	0
3.14195	0	0	0		0	0	0
3.15009	0	0	0		0	0	0
3.15659	0.000127	0	6.6e-05		127	0	66
3.16284	0.000127	0	6.6e-05		127	0	66
3.16934	0.000142	0	0.000105		142	0	105
3.17584	1.5e-05	0	3.9e-05		15	0	39
3.18207	1.5e-05	0	3.9e-05		15	0	39
3.18857	0	0	0		0	0	0
3.19507	0	0	0		0	0	0
3.20157	7.9e-05	0	0		79	0	0
3.2078	0.000118	0	0		118	0	0
3.21614	0.000118	4.2e-05	0		118	42	0
3.22289	3.9e-05	6.6e-05	0		39	66	0
3.22966	0	6.6e-05	0		0	66	0
3.23641	0	8.6e-05	0		0	86	0
3.24317	0	9.9e-05	0		0	99	0
3.24994	0	0.000206	0		0	206	0
3.25669	8.8e-05	0.000241	0		88	241	0
3.26346	8.8e-05	0.000225	0		88	225	0
3.27021	0.000117	0.000127	0		117	127	0
3.27697	2.8e-05	0.000123	0		28	123	0
3.28412	2.8e-05	0.000162	0		28	162	0
3.29089	0	0.000153	0		0	153	0
3.29739	0	6.6e-05	0		0	66	0
3.30389	0	5e-06	0		0	5	0
3.31013	0	5e-06	0		0	5	0
3.31663	0	0	0		0	0	0
3.32313	0	0	0		0	0	0
3.32963	0	0	0		0	0	0
3.33586	0	0	0		0	0	0
3.34238	0	0	0		0	0	0
3.34888	7e-06	0	0		7	0	0
3.35537	2.6e-05	0	0		26	0	0
3.36161	2.6e-05	0	0		26	0	0
3.36811	1.8e-05	0	0		18	0	0
3.37461	5.9e-05	0	0		59	0	0
3.38111	5.9e-05	0	0		59	0	0
3.38734	7.5e-05	0	0		75	0	0
3.39384	1.6e-05	0	0		16	0	0
3.40034	0.000102	0	6e-06		102	0	6
3.40684	8.6e-05	0	6e-06		86	0	6
3.41499	8.6e-05	0	6.5e-05		86	0	65
3.42124	0	0	7.7e-05		0	0	77
3.42723	5.9e-05	2.6e-05	0.000152		59	26	152
3.43346	0.000136	2.6e-05	9.3e-05		136	26	93
3.43969	0.000136	6.3e-05	7.4e-05		136	63	74
3.44568	7.7e-05	6.1e-05	0		77	61	0
3.45193	0	8.1e-05	0		0	81	0
3.45816	0	4.4e-05	1.2e-05		0	44	12
3.46414	0	2e-05	9.1e-05		0	20	91
3.47038	0	0	9.1e-05		0	0	91
3.47663	7.7e-05	0	7.9e-05		77	0	79
3.48259	0.000112	0	0		112	0	0
3.48884	0.000112	0	1.4e-05		112	0	14
3.49483	3.5e-05	0	3e-05		35	0	30
3.50106	0	0	3e-05		0	0	30
3.50729	0	0	1.5e-05		0	0	15
3.51328	0	0	0		0	0	0
3.51953	0	0	2.4e-05		0	0	24
3.52549	0.000386	0.000287	0.000296		386	287	296
3.53174	0.005687	0.011166	0.009982		5687	11166	9982
3.53798	0.06844	0.091836	0.096284		68440	91836	96284
3.54441	0.202921	0.284749	0.286007		202921	284749	286007
3.54986	0.393758	0.648736	0.54394		393758	648736	543940
3.55532	0.567005	0.93824	0.761274		567005	938240	761274
3.56079	0.631691	1	0.85286		631691	1000000	852860
3.56624	0.603931	0.963241	0.84722		603931	963241	847220
3.57171	0.469218	0.776875	0.688968		469218	776875	688968
3.57716	0.33528	0.594266	0.513126		335280	594266	513126
3.58263	0.222812	0.414444	0.324668		222812	414444	324668
3.58809	0.153475	0.290103	0.227028		153475	290103	227028
3.59354	0.118769	0.202194	0.164253		118769	202194	164253
3.59901	0.082108	0.141802	0.116717		82108	141802	116717
3.60499	0.066903	0.114187	0.087965		66903	114187	87965
3.61044	0.047998	0.086396	0.062056		47998	86396	62056
3.61591	0.038026	0.068198	0.048458		38026	68198	48458
3.62136	0.029365	0.049069	0.037968		29365	49069	37968
3.62683	0.024496	0.041619	0.028659		24496	41619	28659
3.63229	0.019685	0.031942	0.022801		19685	31942	22801
3.63774	0.016252	0.028559	0.0193		16252	28559	19300
3.64321	0.012445	0.023686	0.015417		12445	23686	15417
3.64866	0.010408	0.019754	0.012674		10408	19754	12674
3.65413	0.008408	0.014102	0.011523		8408	14102	11523
3.65959	0.007774	0.012267	0.01099		7774	12267	10990
3.66504	0.007228	0.011505	0.009519		7228	11505	9519
3.67051	0.006071	0.010658	0.008424		6071	10658	8424
3.67596	0.004665	0.008867	0.006968		4665	8867	6968
3.68142	0.004176	0.006977	0.005868		4176	6977	5868
3.68689	0.003072	0.005544	0.004684		3072	5544	4684
3.69234	0.003028	0.004365	0.00399		3028	4365	3990
3.69781	0.001917	0.003805	0.003954		1917	3805	3954
3.70326	0.002149	0.003683	0.003224		2149	3683	3224
3.70872	0.001855	0.003606	0.003101		1855	3606	3101
3.71419	0.002359	0.003742	0.002956		2359	3742	2956
3.71964	0.002208	0.003475	0.003221		2208	3475	3221
3.72511	0.002291	0.003148	0.003103		2291	3148	3103
3.73056	0.002142	0.002878	0.002967		2142	2878	2967
3.73603	0.002596	0.002641	0.003202		2596	2641	3202
3.74149	0.002239	0.00259	0.003225		2239	2590	3225
3.74739	0.001933	0.002479	0.003171		1933	2479	3171
3.75259	0.001473	0.002476	0.002821		1473	2476	2821
3.75779	0.00113	0.002752	0.002901		1130	2752	2901
3.76273	0.00175	0.002748	0.002646		1750	2748	2646
3.76793	0.001779	0.0032	0.002294		1779	3200	2294
3.77313	0.002006	0.003008	0.001634		2006	3008	1634
3.77808	0.00195	0.003564	0.001967		1950	3564	1967
3.78328	0.00209	0.003149	0.001786		2090	3149	1786
3.78848	0.001859	0.002509	0.002174		1859	2509	2174
3.79368	0.001281	0.001816	0.001986		1281	1816	1986
3.79861	0.000787	0.00157	0.001732		787	1570	1732
3.80381	0.000839	0.001758	0.001452		839	1758	1452
3.80946	0.001049	0.001536	0.001266		1049	1536	1266
3.81387	0.00124	0.001345	0.001538		1240	1345	1538
3.81829	0.001843	0.00137	0.001532		1843	1370	1532
3.82272	0.001408	0.001497	0.001417		1408	1497	1417
3.82714	0.001384	0.002054	0.001673		1384	2054	1673
3.83156	0.00089	0.002298	0.00204		890	2298	2040
3.83597	0.000858	0.002419	0.00233		858	2419	2330
3.84066	0.00101	0.002156	0.002092		1010	2156	2092
3.84507	0.000919	0.001948	0.001639		919	1948	1639
3.84949	0.001194	0.001806	0.001455		1194	1806	1455
3.85392	0.000944	0.001895	0.001223		944	1895	1223
3.85834	0.000658	0.001658	0.001276		658	1658	1276
3.86276	0.000579	0.001792	0.001377		579	1792	1377
3.86744	0.000446	0.001681	0.001612		446	1681	1612
3.87212	0.000581	0.001976	0.001481		581	1976	1481
3.87639	0.000899	0.001704	0.001393		899	1704	1393
3.88029	0.001191	0.001542	0.001262		1191	1542	1262
3.88394	0.00109	0.001097	0.001224		1090	1097	1224
3.88784	0.000882	0.001204	0.001188		882	1204	1188
3.89174	0.00067	0.001206	0.001119		670	1206	1119
3.89538	0.000784	0.001628	0.001268		784	1628	1268
3.89928	0.000874	0.001815	0.000903		874	1815	903
3.90291	0.00114	0.001641	0.00115		1140	1641	1150
3.90681	0.001341	0.001273	0.001067		1341	1273	1067
3.91071	0.001186	0.000858	0.001058		1186	858	1058
3.91436	0.000803	0.001116	0.000711		803	1116	711
3.91826	0.000517	0.001263	0.000595		517	1263	595
3.92216	0.000428	0.001439	0.001011		428	1439	1011
3.92579	0.000563	0.001291	0.001133		563	1291	1133
3.92969	0.000606	0.001476	0.001404		606	1476	1404
3.93334	0.000661	0.001826	0.001501		661	1826	1501
