# Supplementary material for: Biosynthesis of natural and halogenated plant monoterpene indole alkaloids in yeast
Source: Nat Chem Biol. 2023 Nov 6;19(12):1551–60. doi: 10.1038/s41589-023-01430-2 (PMC10667104; doi:10.1038/s41589-023-01430-2)
Supplement: Supplementary file 13 — Statistical source data. [file 41589_2023_1430_MOESM13_ESM.xls]

## Sheet: Sheet1
	Filename	Area	RT	Peak Status	Sample ID	Compound
0	CM3_IND	6.64698e+07	4.81941		5	Tryptophan
1	CM3_4F	3.63213e+07	4.85505		6	Tryptophan
2	CM3_5F	3.02212e+07	4.80859		7	Tryptophan
3	CM3_6F	3.60725e+07	4.85981		8	Tryptophan
4	CM3_7F	2.88842e+07	4.83107		9	Tryptophan
5	CM3_4CL	3.3085e+07	4.85534		10	Tryptophan
6	CM3_5CL	2.60774e+07	4.86307		11	Tryptophan
7	CM3_6CL	2.65066e+07	4.82597		12	Tryptophan
8	CM3_7CL	2.48486e+07	4.86355		13	Tryptophan
9	CM3_4BR	2.51368e+07	4.87664		14	Tryptophan
10	CM3_5BR	2.3634e+07	4.88362		15	Tryptophan
11	CM3_6BR	2.919e+07	4.87281		16	Tryptophan
12	CM3_IND	7.38795e+07	4.92808		17	Tryptophan
13	CM3_4F	3.7396e+07	4.7869		18	Tryptophan
14	CM3_5F	2.73613e+07	4.78439		19	Tryptophan
15	CM3_6F	3.22669e+07	4.82598		20	Tryptophan
16	CM3_7F	2.61972e+07	4.78294		21	Tryptophan
17	CM3_4CL	2.65413e+07	4.81021		22	Tryptophan
18	CM3_5CL	2.40258e+07	4.78994		23	Tryptophan
19	CM3_6CL	2.27886e+07	4.78882		24	Tryptophan
20	CM3_7CL	2.04326e+07	4.80307		25	Tryptophan
21	CM3_4BR	2.09099e+07	4.77594		26	Tryptophan
22	CM3_5BR	1.91219e+07	4.81989		27	Tryptophan
23	CM3_6BR	2.39969e+07	4.80481		28	Tryptophan
24	CM3_46F	3.15187e+07	4.80633		30	Tryptophan
25	CM3_47F	2.26026e+07	4.77121		31	Tryptophan
26	CM3_56F	2.0589e+07	4.81555		32	Tryptophan
27	CM3_57F	1.99146e+07	4.7971		33	Tryptophan
28	CM3_67F	1.97714e+07	4.78219		34	Tryptophan
29	CM3_7BR	2.07706e+07	4.81476		35	Tryptophan
30	CM3_45F	3.14742e+07	4.80867		36	Tryptophan
31	CM3_46F	2.35964e+07	4.80596		37	Tryptophan
32	CM3_47F	1.95948e+07	4.81192		38	Tryptophan
33	CM3_56F	1.86093e+07	4.77462		39	Tryptophan
34	CM3_57F	1.76554e+07	4.82965		40	Tryptophan
35	CM3_67F	1.71955e+07	4.79717		41	Tryptophan
36	CM3_7BR	1.8779e+07	4.81298		42	Tryptophan
37	CM3_45F	2.77322e+07	4.81359		43	Tryptophan
38	CM10_IND	2.76372e+07	4.78831		44	Tryptophan
39	CM10_4F	2.06963e+07	4.81692		45	Tryptophan
40	CM10_5F	2.04955e+07	4.80597		46	Tryptophan
41	CM10_6F	1.59388e+07	4.8002		47	Tryptophan
42	CM10_7F	1.87379e+07	4.80063		48	Tryptophan
43	CM10_4CL	2.26788e+07	4.80663		50	Tryptophan
44	CM10_5CL	1.93254e+07	4.83766		51	Tryptophan
45	CM10_6CL	1.68255e+07	4.80073		52	Tryptophan
46	CM10_7CL	1.72674e+07	4.82015		53	Tryptophan
47	CM10_4BR	1.87718e+07	4.77689		54	Tryptophan
48	CM10_5BR	1.96756e+07	4.82051		55	Tryptophan
49	CM10_6BR	1.89589e+07	4.81434		56	Tryptophan
50	CM10_IND	2.63876e+07	4.77278		57	Tryptophan
51	CM10_4F	2.0908e+07	4.81706		58	Tryptophan
52	CM10_5F	1.9589e+07	4.75924		59	Tryptophan
53	CM10_6F	1.65604e+07	4.78983		60	Tryptophan
54	CM10_7F	1.84362e+07	4.81437		61	Tryptophan
55	CM10_4CL	2.10543e+07	4.78776		62	Tryptophan
56	CM10_5CL	1.78949e+07	4.80716		63	Tryptophan
57	CM10_6CL	1.54978e+07	4.77897		64	Tryptophan
58	CM10_7CL	1.65342e+07	4.78808		65	Tryptophan
59	CM10_4BR	1.74937e+07	4.80995		66	Tryptophan
60	CM10_5BR	1.75964e+07	4.77879		67	Tryptophan
61	CM10_6BR	1.75172e+07	4.81903		68	Tryptophan
62	CM10_46F	1.89422e+07	4.79794		70	Tryptophan
63	CM10_47F	1.6299e+07	4.81103		71	Tryptophan
64	CM10_56F	1.64499e+07	4.77468		72	Tryptophan
65	CM10_57F	1.72771e+07	4.82222		73	Tryptophan
66	CM10_67F	1.52522e+07	4.78993		74	Tryptophan
67	CM10_7BR	1.55194e+07	4.79517		75	Tryptophan
68	CM10_45F	2.11041e+07	4.80354		76	Tryptophan
69	CM10_46F	1.84657e+07	4.77034		77	Tryptophan
70	CM10_47F	1.77812e+07	4.8182		78	Tryptophan
71	CM10_56F	1.65479e+07	4.80199		79	Tryptophan
72	CM10_57F	1.7193e+07	4.80207		80	Tryptophan
73	CM10_67F	1.6435e+07	4.79548		81	Tryptophan
74	CM10_7BR	1.52993e+07	4.76542		82	Tryptophan
75	CM10_45F	2.22796e+07	4.80308		83	Tryptophan
76	CM3_IND	1.41341e+08	5.19239		5	Tryptamine
77	CM3_4F	9.1075e+06	5.24663		6	Tryptamine
78	CM3_5F	2.19038e+07	5.22426		7	Tryptamine
79	CM3_6F	1.4298e+07	5.21166		8	Tryptamine
80	CM3_7F	1.65951e+07	5.2473		9	Tryptamine
81	CM3_4CL	1.2062e+07	5.22591		10	Tryptamine
82	CM3_5CL	1.15927e+07	5.22986		11	Tryptamine
83	CM3_6CL	1.21026e+07	5.24214		12	Tryptamine
84	CM3_7CL	1.12085e+07	5.25041		13	Tryptamine
85	CM3_4BR	1.26605e+07	5.24382		14	Tryptamine
86	CM3_5BR	1.07425e+07	5.27452		15	Tryptamine
87	CM3_6BR	1.04438e+07	5.28945		16	Tryptamine
88	CM3_IND	1.09598e+08	5.29323		17	Tryptamine
89	CM3_4F	8.24902e+06	5.20406		18	Tryptamine
90	CM3_5F	1.69091e+07	5.20434		19	Tryptamine
91	CM3_6F	1.06902e+07	5.19026		20	Tryptamine
92	CM3_7F	1.1728e+07	5.20042		21	Tryptamine
93	CM3_4CL	9.43045e+06	5.19765		22	Tryptamine
94	CM3_5CL	8.21502e+06	5.2041		23	Tryptamine
95	CM3_6CL	7.92153e+06	5.20319		24	Tryptamine
96	CM3_7CL	9.04928e+06	5.19561		25	Tryptamine
97	CM3_4BR	8.88291e+06	5.19204		26	Tryptamine
98	CM3_5BR	7.85393e+06	5.18847		27	Tryptamine
99	CM3_6BR	8.40677e+06	5.19682		28	Tryptamine
100	CM3_46F	6.12603e+06	5.19308		30	Tryptamine
101	CM3_47F	7.35208e+06	5.2097		31	Tryptamine
102	CM3_56F	7.6167e+06	5.21025		32	Tryptamine
103	CM3_57F	7.02799e+06	5.21562		33	Tryptamine
104	CM3_67F	6.87692e+06	5.19912		34	Tryptamine
105	CM3_7BR	6.40468e+06	5.18393		35	Tryptamine
106	CM3_45F	8.68444e+06	5.19874		36	Tryptamine
107	CM3_46F	5.30611e+06	5.21989		37	Tryptamine
108	CM3_47F	6.32972e+06	5.20338		38	Tryptamine
109	CM3_56F	6.34907e+06	5.21449		39	Tryptamine
110	CM3_57F	5.53723e+06	5.19557		40	Tryptamine
111	CM3_67F	5.52502e+06	5.20323		41	Tryptamine
112	CM3_7BR	5.3769e+06	5.20455		42	Tryptamine
113	CM3_45F	7.79409e+06	5.20392		43	Tryptamine
114	CM10_IND	1.03445e+08	5.17119		44	Tryptamine
115	CM10_4F	8.19742e+06	5.20063		45	Tryptamine
116	CM10_5F	6.6448e+06	5.18657		46	Tryptamine
117	CM10_6F	6.91151e+06	5.20665		47	Tryptamine
118	CM10_7F	4.68358e+06	5.20582		48	Tryptamine
119	CM10_4CL	6.19507e+06	5.19277		50	Tryptamine
120	CM10_5CL	4.80175e+06	5.21969		51	Tryptamine
121	CM10_6CL	4.34296e+06	5.21185		52	Tryptamine
122	CM10_7CL	3.99942e+06	5.1832		53	Tryptamine
123	CM10_4BR	5.15715e+06	5.2042		54	Tryptamine
124	CM10_5BR	4.51703e+06	5.20323		55	Tryptamine
125	CM10_6BR	3.7474e+06	5.19871		56	Tryptamine
126	CM10_IND	9.11357e+07	5.16105		57	Tryptamine
127	CM10_4F	7.87873e+06	5.18056		58	Tryptamine
128	CM10_5F	5.60465e+06	5.1873		59	Tryptamine
129	CM10_6F	6.05764e+06	5.19731		60	Tryptamine
130	CM10_7F	4.04662e+06	5.1928		61	Tryptamine
131	CM10_4CL	4.59262e+06	5.19432		62	Tryptamine
132	CM10_5CL	3.89416e+06	5.18984		63	Tryptamine
133	CM10_6CL	3.88636e+06	5.20319		64	Tryptamine
134	CM10_7CL	3.43922e+06	5.21967		65	Tryptamine
135	CM10_4BR	4.97965e+06	5.18864		66	Tryptamine
136	CM10_5BR	3.61971e+06	5.20629		67	Tryptamine
137	CM10_6BR	3.64335e+06	5.18115		68	Tryptamine
138	CM10_46F	4.4694e+06	5.21327		70	Tryptamine
139	CM10_47F	4.71838e+06	5.19985		71	Tryptamine
140	CM10_56F	3.43084e+06	5.20939		72	Tryptamine
141	CM10_57F	3.11051e+06	5.18108		73	Tryptamine
142	CM10_67F	3.06495e+06	5.19776		74	Tryptamine
143	CM10_7BR	2.83617e+06	5.20408		75	Tryptamine
144	CM10_45F	5.65441e+06	5.19042		76	Tryptamine
145	CM10_46F	4.48117e+06	5.21061		77	Tryptamine
146	CM10_47F	4.53298e+06	5.18375		78	Tryptamine
147	CM10_56F	3.24025e+06	5.20538		79	Tryptamine
148	CM10_57F	3.17345e+06	5.20664		80	Tryptamine
149	CM10_67F	2.90625e+06	5.19972		81	Tryptamine
150	CM10_7BR	2.85279e+06	5.19506		82	Tryptamine
151	CM10_45F	5.48082e+06	5.19052		83	Tryptamine
152	CM3_IND	64118.1	5.92637		5	Secologanin
153	CM3_4F	0	0		6	Secologanin
154	CM3_5F	0	0		7	Secologanin
155	CM3_6F	0	0		8	Secologanin
156	CM3_7F	0	0		9	Secologanin
157	CM3_4CL	0	0		10	Secologanin
158	CM3_5CL	0	0		11	Secologanin
159	CM3_6CL	0	0		12	Secologanin
160	CM3_7CL	0	0		13	Secologanin
161	CM3_4BR	0	0		14	Secologanin
162	CM3_5BR	0	0		15	Secologanin
163	CM3_6BR	0	0		16	Secologanin
164	CM3_IND	0	0		17	Secologanin
165	CM3_4F	0	0		18	Secologanin
166	CM3_5F	0	0		19	Secologanin
167	CM3_6F	0	0		20	Secologanin
168	CM3_7F	0	0		21	Secologanin
169	CM3_4CL	0	0		22	Secologanin
170	CM3_5CL	0	0		23	Secologanin
171	CM3_6CL	0	0		24	Secologanin
172	CM3_7CL	0	0		25	Secologanin
173	CM3_4BR	0	0		26	Secologanin
174	CM3_5BR	0	0		27	Secologanin
175	CM3_6BR	0	0		28	Secologanin
176	CM3_46F	0	0		30	Secologanin
177	CM3_47F	0	0		31	Secologanin
178	CM3_56F	0	0		32	Secologanin
179	CM3_57F	0	0		33	Secologanin
180	CM3_67F	0	0		34	Secologanin
181	CM3_7BR	0	0		35	Secologanin
182	CM3_45F	0	0		36	Secologanin
183	CM3_46F	0	0		37	Secologanin
184	CM3_47F	0	0		38	Secologanin
185	CM3_56F	0	0		39	Secologanin
186	CM3_57F	0	0		40	Secologanin
187	CM3_67F	0	0		41	Secologanin
188	CM3_7BR	0	0		42	Secologanin
189	CM3_45F	0	0		43	Secologanin
190	CM10_IND	0	0		44	Secologanin
191	CM10_4F	0	0		45	Secologanin
192	CM10_5F	0	0		46	Secologanin
193	CM10_6F	0	0		47	Secologanin
194	CM10_7F	0	0		48	Secologanin
195	CM10_4CL	0	0		50	Secologanin
196	CM10_5CL	0	0		51	Secologanin
197	CM10_6CL	0	0		52	Secologanin
198	CM10_7CL	0	0		53	Secologanin
199	CM10_4BR	0	0		54	Secologanin
200	CM10_5BR	0	0		55	Secologanin
201	CM10_6BR	0	0		56	Secologanin
202	CM10_IND	0	0		57	Secologanin
203	CM10_4F	0	0		58	Secologanin
204	CM10_5F	0	0		59	Secologanin
205	CM10_6F	0	0		60	Secologanin
206	CM10_7F	0	0		61	Secologanin
207	CM10_4CL	0	0		62	Secologanin
208	CM10_5CL	0	0		63	Secologanin
209	CM10_6CL	0	0		64	Secologanin
210	CM10_7CL	0	0		65	Secologanin
211	CM10_4BR	0	0		66	Secologanin
212	CM10_5BR	0	0		67	Secologanin
213	CM10_6BR	0	0		68	Secologanin
214	CM10_46F	0	0		70	Secologanin
215	CM10_47F	0	0		71	Secologanin
216	CM10_56F	0	0		72	Secologanin
217	CM10_57F	0	0		73	Secologanin
218	CM10_67F	0	0		74	Secologanin
219	CM10_7BR	0	0		75	Secologanin
220	CM10_45F	0	0		76	Secologanin
221	CM10_46F	0	0		77	Secologanin
222	CM10_47F	0	0		78	Secologanin
223	CM10_56F	0	0		79	Secologanin
224	CM10_57F	0	0		80	Secologanin
225	CM10_67F	0	0		81	Secologanin
226	CM10_7BR	0	0		82	Secologanin
227	CM10_45F	0	0		83	Secologanin
228	CM3_IND	8.59356e+07	6.36191		5	Strictosidine
229	CM3_4F	4.37157e+07	6.35013		6	Strictosidine
230	CM3_5F	6.50742e+07	6.36421		7	Strictosidine
231	CM3_6F	6.54727e+07	6.36572		8	Strictosidine
232	CM3_7F	6.86828e+07	6.36389		9	Strictosidine
233	CM3_4CL	6.72526e+07	6.36888		10	Strictosidine
234	CM3_5CL	6.35616e+07	6.37638		11	Strictosidine
235	CM3_6CL	7.01198e+07	6.3865		12	Strictosidine
236	CM3_7CL	6.75946e+07	6.39467		13	Strictosidine
237	CM3_4BR	7.66263e+07	6.39565		14	Strictosidine
238	CM3_5BR	8.33879e+07	6.39572		15	Strictosidine
239	CM3_6BR	1.09293e+08	6.40934		16	Strictosidine
240	CM3_IND	1.38853e+08	6.46219		17	Strictosidine
241	CM3_4F	6.73453e+07	6.3328		18	Strictosidine
242	CM3_5F	8.06602e+07	6.3287		19	Strictosidine
243	CM3_6F	7.65931e+07	6.33253		20	Strictosidine
244	CM3_7F	7.34643e+07	6.3356		21	Strictosidine
245	CM3_4CL	7.3204e+07	6.32413		22	Strictosidine
246	CM3_5CL	7.50711e+07	6.34465		23	Strictosidine
247	CM3_6CL	8.6825e+07	6.32702		24	Strictosidine
248	CM3_7CL	8.32447e+07	6.33409		25	Strictosidine
249	CM3_4BR	7.53917e+07	6.33988		26	Strictosidine
250	CM3_5BR	8.42546e+07	6.32919		27	Strictosidine
251	CM3_6BR	1.07463e+08	6.34458		28	Strictosidine
252	CM3_46F	8.7066e+07	6.32871		30	Strictosidine
253	CM3_47F	7.96944e+07	6.32538		31	Strictosidine
254	CM3_56F	8.06024e+07	6.32416		32	Strictosidine
255	CM3_57F	6.84659e+07	6.34285		33	Strictosidine
256	CM3_67F	8.75393e+07	6.33449		34	Strictosidine
257	CM3_7BR	1.11905e+08	6.32377		35	Strictosidine
258	CM3_45F	8.80825e+07	6.34535		36	Strictosidine
259	CM3_46F	7.80536e+07	6.33224		37	Strictosidine
260	CM3_47F	6.80093e+07	6.33886		38	Strictosidine
261	CM3_56F	9.00748e+07	6.32625		39	Strictosidine
262	CM3_57F	8.589e+07	6.31944		40	Strictosidine
263	CM3_67F	7.97172e+07	6.32945		41	Strictosidine
264	CM3_7BR	1.05335e+08	6.32588		42	Strictosidine
265	CM3_45F	8.34706e+07	6.3429		43	Strictosidine
266	CM10_IND	3.43023e+07	6.33987		44	Strictosidine
267	CM10_4F	1.51755e+07	6.32972		45	Strictosidine
268	CM10_5F	1.79319e+07	6.32582		46	Strictosidine
269	CM10_6F	1.3908e+07	6.33554		47	Strictosidine
270	CM10_7F	1.24164e+07	6.3184		48	Strictosidine
271	CM10_4CL	1.75062e+07	6.33241		50	Strictosidine
272	CM10_5CL	1.61549e+07	6.33266		51	Strictosidine
273	CM10_6CL	1.5834e+07	6.32389		52	Strictosidine
274	CM10_7CL	1.44979e+07	6.33519		53	Strictosidine
275	CM10_4BR	1.58672e+07	6.34006		54	Strictosidine
276	CM10_5BR	1.71583e+07	6.31644		55	Strictosidine
277	CM10_6BR	1.55914e+07	6.3224		56	Strictosidine
278	CM10_IND	2.81884e+07	6.32733		57	Strictosidine
279	CM10_4F	1.38916e+07	6.32333		58	Strictosidine
280	CM10_5F	1.51671e+07	6.32746		59	Strictosidine
281	CM10_6F	1.49461e+07	6.3308		60	Strictosidine
282	CM10_7F	1.18072e+07	6.33009		61	Strictosidine
283	CM10_4CL	1.73018e+07	6.33798		62	Strictosidine
284	CM10_5CL	1.60925e+07	6.32209		63	Strictosidine
285	CM10_6CL	1.61676e+07	6.33413		64	Strictosidine
286	CM10_7CL	1.4784e+07	6.34125		65	Strictosidine
287	CM10_4BR	1.61828e+07	6.32776		66	Strictosidine
288	CM10_5BR	1.57895e+07	6.32354		67	Strictosidine
289	CM10_6BR	1.37735e+07	6.32962		68	Strictosidine
290	CM10_46F	1.62532e+07	6.33183		70	Strictosidine
291	CM10_47F	1.30447e+07	6.3342		71	Strictosidine
292	CM10_56F	1.63981e+07	6.32387		72	Strictosidine
293	CM10_57F	1.47083e+07	6.31974		73	Strictosidine
294	CM10_67F	1.52808e+07	6.33123		74	Strictosidine
295	CM10_7BR	1.26752e+07	6.33508		75	Strictosidine
296	CM10_45F	3.16638e+07	6.33372		76	Strictosidine
297	CM10_46F	1.70887e+07	6.34048		77	Strictosidine
298	CM10_47F	1.70712e+07	6.32719		78	Strictosidine
299	CM10_56F	1.9105e+07	6.34152		79	Strictosidine
300	CM10_57F	1.79988e+07	6.32818		80	Strictosidine
301	CM10_67F	1.55473e+07	6.3152		81	Strictosidine
302	CM10_7BR	1.4274e+07	6.33864		82	Strictosidine
303	CM10_45F	3.25528e+07	6.33276		83	Strictosidine
304	CM3_IND	0	0		5	Fluorotryptophan
305	CM3_4F	2.51882e+08	5.31907		6	Fluorotryptophan
306	CM3_5F	1.53825e+08	5.2484		7	Fluorotryptophan
307	CM3_6F	6.43825e+07	5.26065		8	Fluorotryptophan
308	CM3_7F	7.48649e+07	5.29609		9	Fluorotryptophan
309	CM3_4CL	1.22287e+06	5.29905		10	Fluorotryptophan
310	CM3_5CL	103328	5.3021		11	Fluorotryptophan
311	CM3_6CL	0	0		12	Fluorotryptophan
312	CM3_7CL	0	0		13	Fluorotryptophan
313	CM3_4BR	0	0		14	Fluorotryptophan
314	CM3_5BR	0	0		15	Fluorotryptophan
315	CM3_6BR	0	0		16	Fluorotryptophan
316	CM3_IND	0	0		17	Fluorotryptophan
317	CM3_4F	2.67008e+08	5.27734		18	Fluorotryptophan
318	CM3_5F	1.62986e+08	5.2282		19	Fluorotryptophan
319	CM3_6F	5.88584e+07	5.23924		20	Fluorotryptophan
320	CM3_7F	6.72656e+07	5.27358		21	Fluorotryptophan
321	CM3_4CL	979468	5.24607		22	Fluorotryptophan
322	CM3_5CL	80787.5	5.27548		23	Fluorotryptophan
323	CM3_6CL	0	0		24	Fluorotryptophan
324	CM3_7CL	0	0		25	Fluorotryptophan
325	CM3_4BR	0	0		26	Fluorotryptophan
326	CM3_5BR	0	0		27	Fluorotryptophan
327	CM3_6BR	0	0		28	Fluorotryptophan
328	CM3_46F	769061	5.21728		30	Fluorotryptophan
329	CM3_47F	626320	5.2581		31	Fluorotryptophan
330	CM3_56F	953199	5.28331		32	Fluorotryptophan
331	CM3_57F	524336	5.26372		33	Fluorotryptophan
332	CM3_67F	225245	5.27154		34	Fluorotryptophan
333	CM3_7BR	0	0		35	Fluorotryptophan
334	CM3_45F	0	0		36	Fluorotryptophan
335	CM3_46F	645507	5.24404		37	Fluorotryptophan
336	CM3_47F	314509	5.22764		38	Fluorotryptophan
337	CM3_56F	638659	5.26276		39	Fluorotryptophan
338	CM3_57F	271792	5.24329		40	Fluorotryptophan
339	CM3_67F	170334	5.27563		41	Fluorotryptophan
340	CM3_7BR	0	0		42	Fluorotryptophan
341	CM3_45F	0	0		43	Fluorotryptophan
342	CM10_IND	0	0		44	Fluorotryptophan
343	CM10_4F	5.30643e+07	5.24926		45	Fluorotryptophan
344	CM10_5F	3.56809e+07	5.21112		46	Fluorotryptophan
345	CM10_6F	9.69396e+06	5.25376		47	Fluorotryptophan
346	CM10_7F	2.40925e+07	5.25347		48	Fluorotryptophan
347	CM10_4CL	0	0		50	Fluorotryptophan
348	CM10_5CL	0	0		51	Fluorotryptophan
349	CM10_6CL	0	0		52	Fluorotryptophan
350	CM10_7CL	0	0		53	Fluorotryptophan
351	CM10_4BR	0	0		54	Fluorotryptophan
352	CM10_5BR	0	0		55	Fluorotryptophan
353	CM10_6BR	0	0		56	Fluorotryptophan
354	CM10_IND	0	0		57	Fluorotryptophan
355	CM10_4F	6.50529e+07	5.25281		58	Fluorotryptophan
356	CM10_5F	3.51306e+07	5.21178		59	Fluorotryptophan
357	CM10_6F	8.73985e+06	5.24516		60	Fluorotryptophan
358	CM10_7F	3.43977e+07	5.26412		61	Fluorotryptophan
359	CM10_4CL	0	0		62	Fluorotryptophan
360	CM10_5CL	0	0		63	Fluorotryptophan
361	CM10_6CL	0	0		64	Fluorotryptophan
362	CM10_7CL	0	0		65	Fluorotryptophan
363	CM10_4BR	0	0		66	Fluorotryptophan
364	CM10_5BR	0	0		67	Fluorotryptophan
365	CM10_6BR	0	0		68	Fluorotryptophan
366	CM10_46F	198933	5.26092		70	Fluorotryptophan
367	CM10_47F	136012	5.22372		71	Fluorotryptophan
368	CM10_56F	0	0		72	Fluorotryptophan
369	CM10_57F	0	0		73	Fluorotryptophan
370	CM10_67F	0	0		74	Fluorotryptophan
371	CM10_7BR	0	0		75	Fluorotryptophan
372	CM10_45F	0	0		76	Fluorotryptophan
373	CM10_46F	0	0		77	Fluorotryptophan
374	CM10_47F	0	0		78	Fluorotryptophan
375	CM10_56F	0	0		79	Fluorotryptophan
376	CM10_57F	0	0		80	Fluorotryptophan
377	CM10_67F	0	0		81	Fluorotryptophan
378	CM10_7BR	0	0		82	Fluorotryptophan
379	CM10_45F	0	0		83	Fluorotryptophan
380	CM3_IND	458078	5.67067		5	Fluorotryptamine
381	CM3_4F	8.77127e+08	5.65568		6	Fluorotryptamine
382	CM3_5F	1.85128e+07	5.58618		7	Fluorotryptamine
383	CM3_6F	2.99271e+07	5.5761		8	Fluorotryptamine
384	CM3_7F	1.03851e+08	5.61119		9	Fluorotryptamine
385	CM3_4CL	375209	5.63571		10	Fluorotryptamine
386	CM3_5CL	0	0		11	Fluorotryptamine
387	CM3_6CL	0	0		12	Fluorotryptamine
388	CM3_7CL	0	0		13	Fluorotryptamine
389	CM3_4BR	0	0		14	Fluorotryptamine
390	CM3_5BR	0	0		15	Fluorotryptamine
391	CM3_6BR	0	0		16	Fluorotryptamine
392	CM3_IND	500782	5.74554		17	Fluorotryptamine
393	CM3_4F	7.10692e+08	5.61579		18	Fluorotryptamine
394	CM3_5F	1.61231e+07	5.57066		19	Fluorotryptamine
395	CM3_6F	2.32766e+07	5.58048		20	Fluorotryptamine
396	CM3_7F	7.96531e+07	5.58858		21	Fluorotryptamine
397	CM3_4CL	364761	5.58518		22	Fluorotryptamine
398	CM3_5CL	0	0		23	Fluorotryptamine
399	CM3_6CL	0	0		24	Fluorotryptamine
400	CM3_7CL	0	0		25	Fluorotryptamine
401	CM3_4BR	0	0		26	Fluorotryptamine
402	CM3_5BR	0	0		27	Fluorotryptamine
403	CM3_6BR	0	0		28	Fluorotryptamine
404	CM3_46F	635311	5.62877		30	Fluorotryptamine
405	CM3_47F	225977	5.64136		31	Fluorotryptamine
406	CM3_56F	198870	5.57484		32	Fluorotryptamine
407	CM3_57F	235470	5.601		33	Fluorotryptamine
408	CM3_67F	0	0		34	Fluorotryptamine
409	CM3_7BR	0	0		35	Fluorotryptamine
410	CM3_45F	0	0		36	Fluorotryptamine
411	CM3_46F	457101	5.65705		37	Fluorotryptamine
412	CM3_47F	201833	5.63253		38	Fluorotryptamine
413	CM3_56F	173112	5.6012		39	Fluorotryptamine
414	CM3_57F	0	0		40	Fluorotryptamine
415	CM3_67F	0	0		41	Fluorotryptamine
416	CM3_7BR	0	0		42	Fluorotryptamine
417	CM3_45F	0	0		43	Fluorotryptamine
418	CM10_IND	208716	5.64902		44	Fluorotryptamine
419	CM10_4F	5.77895e+08	5.60415		45	Fluorotryptamine
420	CM10_5F	2.19267e+08	5.5433		46	Fluorotryptamine
421	CM10_6F	1.77039e+08	5.5592		47	Fluorotryptamine
422	CM10_7F	1.11612e+08	5.56319		48	Fluorotryptamine
423	CM10_4CL	655720	5.57706		50	Fluorotryptamine
424	CM10_5CL	0	0		51	Fluorotryptamine
425	CM10_6CL	0	0		52	Fluorotryptamine
426	CM10_7CL	0	0		53	Fluorotryptamine
427	CM10_4BR	0	0		54	Fluorotryptamine
428	CM10_5BR	0	0		55	Fluorotryptamine
429	CM10_6BR	0	0		56	Fluorotryptamine
430	CM10_IND	300283	5.65933		57	Fluorotryptamine
431	CM10_4F	6.79455e+08	5.58956		58	Fluorotryptamine
432	CM10_5F	1.91331e+08	5.52325		59	Fluorotryptamine
433	CM10_6F	1.61646e+08	5.55312		60	Fluorotryptamine
434	CM10_7F	1.17354e+08	5.57566		61	Fluorotryptamine
435	CM10_4CL	741163	5.6053		62	Fluorotryptamine
436	CM10_5CL	0	0		63	Fluorotryptamine
437	CM10_6CL	0	0		64	Fluorotryptamine
438	CM10_7CL	0	0		65	Fluorotryptamine
439	CM10_4BR	0	0		66	Fluorotryptamine
440	CM10_5BR	0	0		67	Fluorotryptamine
441	CM10_6BR	0	0		68	Fluorotryptamine
442	CM10_46F	928964	5.6458		70	Fluorotryptamine
443	CM10_47F	545397	5.57604		71	Fluorotryptamine
444	CM10_56F	517355	5.59096		72	Fluorotryptamine
445	CM10_57F	400928	5.56334		73	Fluorotryptamine
446	CM10_67F	219689	5.59979		74	Fluorotryptamine
447	CM10_7BR	76774.6	5.60209		75	Fluorotryptamine
448	CM10_45F	0	0		76	Fluorotryptamine
449	CM10_46F	520476	5.59768		77	Fluorotryptamine
450	CM10_47F	238598	5.56237		78	Fluorotryptamine
451	CM10_56F	233146	5.58651		79	Fluorotryptamine
452	CM10_57F	135948	5.59224		80	Fluorotryptamine
453	CM10_67F	138525	5.60382		81	Fluorotryptamine
454	CM10_7BR	0	0		82	Fluorotryptamine
455	CM10_45F	0	0		83	Fluorotryptamine
456	CM3_IND	0	0		5	Fluorostrictosidine
457	CM3_4F	1.9831e+07	6.51933		6	Fluorostrictosidine
458	CM3_5F	763445	6.47785		7	Fluorostrictosidine
459	CM3_6F	3.89063e+06	6.4718		8	Fluorostrictosidine
460	CM3_7F	9.43261e+06	6.45597		9	Fluorostrictosidine
461	CM3_4CL	0	0		10	Fluorostrictosidine
462	CM3_5CL	0	0		11	Fluorostrictosidine
463	CM3_6CL	0	0		12	Fluorostrictosidine
464	CM3_7CL	0	0		13	Fluorostrictosidine
465	CM3_4BR	0	0		14	Fluorostrictosidine
466	CM3_5BR	0	0		15	Fluorostrictosidine
467	CM3_6BR	0	0		16	Fluorostrictosidine
468	CM3_IND	0	0		17	Fluorostrictosidine
469	CM3_4F	2.42265e+07	6.48144		18	Fluorostrictosidine
470	CM3_5F	1.06996e+06	6.4364		19	Fluorostrictosidine
471	CM3_6F	3.95858e+06	6.45968		20	Fluorostrictosidine
472	CM3_7F	1.18503e+07	6.42126		21	Fluorostrictosidine
473	CM3_4CL	0	0		22	Fluorostrictosidine
474	CM3_5CL	0	0		23	Fluorostrictosidine
475	CM3_6CL	0	0		24	Fluorostrictosidine
476	CM3_7CL	0	0		25	Fluorostrictosidine
477	CM3_4BR	0	0		26	Fluorostrictosidine
478	CM3_5BR	0	0		27	Fluorostrictosidine
479	CM3_6BR	0	0		28	Fluorostrictosidine
480	CM3_46F	43723.1	6.47948		30	Fluorostrictosidine
481	CM3_47F	0	0		31	Fluorostrictosidine
482	CM3_56F	27304.7	6.45226		32	Fluorostrictosidine
483	CM3_57F	21353	6.42817		33	Fluorostrictosidine
484	CM3_67F	27053	6.42103		34	Fluorostrictosidine
485	CM3_7BR	0	0		35	Fluorostrictosidine
486	CM3_45F	0	0		36	Fluorostrictosidine
487	CM3_46F	41050.3	6.523		37	Fluorostrictosidine
488	CM3_47F	0	0		38	Fluorostrictosidine
489	CM3_56F	0	0		39	Fluorostrictosidine
490	CM3_57F	0	0		40	Fluorostrictosidine
491	CM3_67F	20484.5	6.45729		41	Fluorostrictosidine
492	CM3_7BR	0	0		42	Fluorostrictosidine
493	CM3_45F	0	0		43	Fluorostrictosidine
494	CM10_IND	0	0		44	Fluorostrictosidine
495	CM10_4F	1.38957e+07	6.49707		45	Fluorostrictosidine
496	CM10_5F	3.27835e+06	6.45278		46	Fluorostrictosidine
497	CM10_6F	3.97052e+06	6.46363		47	Fluorostrictosidine
498	CM10_7F	4.72184e+06	6.42416		48	Fluorostrictosidine
499	CM10_4CL	0	0		50	Fluorostrictosidine
500	CM10_5CL	0	0		51	Fluorostrictosidine
501	CM10_6CL	0	0		52	Fluorostrictosidine
502	CM10_7CL	0	0		53	Fluorostrictosidine
503	CM10_4BR	0	0		54	Fluorostrictosidine
504	CM10_5BR	0	0		55	Fluorostrictosidine
505	CM10_6BR	0	0		56	Fluorostrictosidine
506	CM10_IND	0	0		57	Fluorostrictosidine
507	CM10_4F	1.52953e+07	6.4925		58	Fluorostrictosidine
508	CM10_5F	3.49193e+06	6.4335		59	Fluorostrictosidine
509	CM10_6F	3.83323e+06	6.45737		60	Fluorostrictosidine
510	CM10_7F	4.95463e+06	6.43558		61	Fluorostrictosidine
511	CM10_4CL	12510.5	6.44296		62	Fluorostrictosidine
512	CM10_5CL	0	0		63	Fluorostrictosidine
513	CM10_6CL	0	0		64	Fluorostrictosidine
514	CM10_7CL	0	0		65	Fluorostrictosidine
515	CM10_4BR	0	0		66	Fluorostrictosidine
516	CM10_5BR	0	0		67	Fluorostrictosidine
517	CM10_6BR	0	0		68	Fluorostrictosidine
518	CM10_46F	124078	6.49974		70	Fluorostrictosidine
519	CM10_47F	16428.7	6.44534		71	Fluorostrictosidine
520	CM10_56F	37073.8	6.45136		72	Fluorostrictosidine
521	CM10_57F	16872.1	6.42504		73	Fluorostrictosidine
522	CM10_67F	33040.8	6.4365		74	Fluorostrictosidine
523	CM10_7BR	0	0		75	Fluorostrictosidine
524	CM10_45F	0	0		76	Fluorostrictosidine
525	CM10_46F	83655.4	6.44665		77	Fluorostrictosidine
526	CM10_47F	0	0		78	Fluorostrictosidine
527	CM10_56F	19984	6.44693		79	Fluorostrictosidine
528	CM10_57F	0	0		80	Fluorostrictosidine
529	CM10_67F	21653.5	6.42091		81	Fluorostrictosidine
530	CM10_7BR	0	0		82	Fluorostrictosidine
531	CM10_45F	0	0		83	Fluorostrictosidine
532	CM3_IND	0	0		5	Chlorotryptophan
533	CM3_4F	117956	5.81745		6	Chlorotryptophan
534	CM3_5F	0	0		7	Chlorotryptophan
535	CM3_6F	0	0		8	Chlorotryptophan
536	CM3_7F	0	0		9	Chlorotryptophan
537	CM3_4CL	1.80289e+08	5.77898		10	Chlorotryptophan
538	CM3_5CL	1.68638e+08	5.82127		11	Chlorotryptophan
539	CM3_6CL	5.00952e+07	5.88839		12	Chlorotryptophan
540	CM3_7CL	1.09823e+08	5.81759		13	Chlorotryptophan
541	CM3_4BR	0	0		14	Chlorotryptophan
542	CM3_5BR	0	0		15	Chlorotryptophan
543	CM3_6BR	0	0		16	Chlorotryptophan
544	CM3_IND	0	0		17	Chlorotryptophan
545	CM3_4F	0	0		18	Chlorotryptophan
546	CM3_5F	0	0		19	Chlorotryptophan
547	CM3_6F	0	0		20	Chlorotryptophan
548	CM3_7F	0	0		21	Chlorotryptophan
549	CM3_4CL	1.5699e+08	5.72807		22	Chlorotryptophan
550	CM3_5CL	1.55759e+08	5.79892		23	Chlorotryptophan
551	CM3_6CL	3.93416e+07	5.87292		24	Chlorotryptophan
552	CM3_7CL	8.83155e+07	5.76517		25	Chlorotryptophan
553	CM3_4BR	104466	5.76697		26	Chlorotryptophan
554	CM3_5BR	0	0		27	Chlorotryptophan
555	CM3_6BR	0	0		28	Chlorotryptophan
556	CM3_46F	0	0		30	Chlorotryptophan
557	CM3_47F	0	0		31	Chlorotryptophan
558	CM3_56F	0	0		32	Chlorotryptophan
559	CM3_57F	0	0		33	Chlorotryptophan
560	CM3_67F	0	0		34	Chlorotryptophan
561	CM3_7BR	0	0		35	Chlorotryptophan
562	CM3_45F	0	0		36	Chlorotryptophan
563	CM3_46F	0	0		37	Chlorotryptophan
564	CM3_47F	0	0		38	Chlorotryptophan
565	CM3_56F	0	0		39	Chlorotryptophan
566	CM3_57F	0	0		40	Chlorotryptophan
567	CM3_67F	0	0		41	Chlorotryptophan
568	CM3_7BR	0	0		42	Chlorotryptophan
569	CM3_45F	0	0		43	Chlorotryptophan
570	CM10_IND	0	0		44	Chlorotryptophan
571	CM10_4F	0	0		45	Chlorotryptophan
572	CM10_5F	0	0		46	Chlorotryptophan
573	CM10_6F	0	0		47	Chlorotryptophan
574	CM10_7F	0	0		48	Chlorotryptophan
575	CM10_4CL	1.59056e+08	5.71978		50	Chlorotryptophan
576	CM10_5CL	9.36251e+07	5.79084		51	Chlorotryptophan
577	CM10_6CL	1.02695e+07	5.85014		52	Chlorotryptophan
578	CM10_7CL	2.7975e+07	5.77319		53	Chlorotryptophan
579	CM10_4BR	159836	5.75287		54	Chlorotryptophan
580	CM10_5BR	0	0		55	Chlorotryptophan
581	CM10_6BR	0	0		56	Chlorotryptophan
582	CM10_IND	0	0		57	Chlorotryptophan
583	CM10_4F	0	0		58	Chlorotryptophan
584	CM10_5F	0	0		59	Chlorotryptophan
585	CM10_6F	0	0		60	Chlorotryptophan
586	CM10_7F	0	0		61	Chlorotryptophan
587	CM10_4CL	1.5281e+08	5.74773		62	Chlorotryptophan
588	CM10_5CL	7.96368e+07	5.80385		63	Chlorotryptophan
589	CM10_6CL	8.76156e+06	5.86193		64	Chlorotryptophan
590	CM10_7CL	2.80196e+07	5.78196		65	Chlorotryptophan
591	CM10_4BR	134803	5.75985		66	Chlorotryptophan
592	CM10_5BR	0	0		67	Chlorotryptophan
593	CM10_6BR	0	0		68	Chlorotryptophan
594	CM10_46F	0	0		70	Chlorotryptophan
595	CM10_47F	0	0		71	Chlorotryptophan
596	CM10_56F	0	0		72	Chlorotryptophan
597	CM10_57F	0	0		73	Chlorotryptophan
598	CM10_67F	187622	5.74198		74	Chlorotryptophan
599	CM10_7BR	0	0		75	Chlorotryptophan
600	CM10_45F	0	0		76	Chlorotryptophan
601	CM10_46F	0	0		77	Chlorotryptophan
602	CM10_47F	0	0		78	Chlorotryptophan
603	CM10_56F	0	0		79	Chlorotryptophan
604	CM10_57F	0	0		80	Chlorotryptophan
605	CM10_67F	90934.1	5.74644		81	Chlorotryptophan
606	CM10_7BR	0	0		82	Chlorotryptophan
607	CM10_45F	0	0		83	Chlorotryptophan
608	CM3_IND	0	0		5	Chlorotryptamine
609	CM3_4F	23038.4	6.04595		6	Chlorotryptamine
610	CM3_5F	526649	5.96684		7	Chlorotryptamine
611	CM3_6F	69166.8	6.16681		8	Chlorotryptamine
612	CM3_7F	67695.9	6.05634		9	Chlorotryptamine
613	CM3_4CL	4.90599e+08	6.05527		10	Chlorotryptamine
614	CM3_5CL	491431	6.16045		11	Chlorotryptamine
615	CM3_6CL	627417	6.18227		12	Chlorotryptamine
616	CM3_7CL	4.97407e+06	6.11472		13	Chlorotryptamine
617	CM3_4BR	377843	6.08494		14	Chlorotryptamine
618	CM3_5BR	0	0		15	Chlorotryptamine
619	CM3_6BR	0	0		16	Chlorotryptamine
620	CM3_IND	0	0		17	Chlorotryptamine
621	CM3_4F	0	0		18	Chlorotryptamine
622	CM3_5F	605512	5.96358		19	Chlorotryptamine
623	CM3_6F	103951	6.136		20	Chlorotryptamine
624	CM3_7F	91042.8	6.04341		21	Chlorotryptamine
625	CM3_4CL	4.05273e+08	5.99541		22	Chlorotryptamine
626	CM3_5CL	435510	6.11719		23	Chlorotryptamine
627	CM3_6CL	466448	6.15202		24	Chlorotryptamine
628	CM3_7CL	4.39094e+06	6.06287		25	Chlorotryptamine
629	CM3_4BR	279972	6.02367		26	Chlorotryptamine
630	CM3_5BR	0	0		27	Chlorotryptamine
631	CM3_6BR	0	0		28	Chlorotryptamine
632	CM3_46F	0	0		30	Chlorotryptamine
633	CM3_47F	0	0		31	Chlorotryptamine
634	CM3_56F	0	0		32	Chlorotryptamine
635	CM3_57F	0	0		33	Chlorotryptamine
636	CM3_67F	89456	6.03686		34	Chlorotryptamine
637	CM3_7BR	0	0		35	Chlorotryptamine
638	CM3_45F	0	0		36	Chlorotryptamine
639	CM3_46F	0	0		37	Chlorotryptamine
640	CM3_47F	0	0		38	Chlorotryptamine
641	CM3_56F	0	0		39	Chlorotryptamine
642	CM3_57F	0	0		40	Chlorotryptamine
643	CM3_67F	0	0		41	Chlorotryptamine
644	CM3_7BR	0	0		42	Chlorotryptamine
645	CM3_45F	0	0		43	Chlorotryptamine
646	CM10_IND	0	0		44	Chlorotryptamine
647	CM10_4F	174553	6.04817		45	Chlorotryptamine
648	CM10_5F	123652	5.94155		46	Chlorotryptamine
649	CM10_6F	0	0		47	Chlorotryptamine
650	CM10_7F	0	0		48	Chlorotryptamine
651	CM10_4CL	2.35598e+08	6.00598		50	Chlorotryptamine
652	CM10_5CL	9.93162e+07	6.09442		51	Chlorotryptamine
653	CM10_6CL	3.75055e+07	6.14897		52	Chlorotryptamine
654	CM10_7CL	1.20988e+08	6.04609		53	Chlorotryptamine
655	CM10_4BR	167269	6.03709		54	Chlorotryptamine
656	CM10_5BR	0	0		55	Chlorotryptamine
657	CM10_6BR	152173	6.07904		56	Chlorotryptamine
658	CM10_IND	0	0		57	Chlorotryptamine
659	CM10_4F	172978	6.06142		58	Chlorotryptamine
660	CM10_5F	117618	5.94199		59	Chlorotryptamine
661	CM10_6F	0	0		60	Chlorotryptamine
662	CM10_7F	0	0		61	Chlorotryptamine
663	CM10_4CL	1.99436e+08	6.01178		62	Chlorotryptamine
664	CM10_5CL	8.01018e+07	6.10611		63	Chlorotryptamine
665	CM10_6CL	3.60266e+07	6.1382		64	Chlorotryptamine
666	CM10_7CL	1.13249e+08	6.05229		65	Chlorotryptamine
667	CM10_4BR	155710	6.06683		66	Chlorotryptamine
668	CM10_5BR	0	0		67	Chlorotryptamine
669	CM10_6BR	138576	6.06609		68	Chlorotryptamine
670	CM10_46F	0	0		70	Chlorotryptamine
671	CM10_47F	0	0		71	Chlorotryptamine
672	CM10_56F	0	0		72	Chlorotryptamine
673	CM10_57F	0	0		73	Chlorotryptamine
674	CM10_67F	36214.8	6.04365		74	Chlorotryptamine
675	CM10_7BR	127060	6.07969		75	Chlorotryptamine
676	CM10_45F	28467.2	6.06993		76	Chlorotryptamine
677	CM10_46F	0	0		77	Chlorotryptamine
678	CM10_47F	0	0		78	Chlorotryptamine
679	CM10_56F	0	0		79	Chlorotryptamine
680	CM10_57F	0	0		80	Chlorotryptamine
681	CM10_67F	0	0		81	Chlorotryptamine
682	CM10_7BR	132796	6.0731		82	Chlorotryptamine
683	CM10_45F	0	0		83	Chlorotryptamine
684	CM3_IND	0	0		5	Chlorostrictosidine
685	CM3_4F	0	0		6	Chlorostrictosidine
686	CM3_5F	0	0		7	Chlorostrictosidine
687	CM3_6F	0	0		8	Chlorostrictosidine
688	CM3_7F	0	0		9	Chlorostrictosidine
689	CM3_4CL	541461	6.74961		10	Chlorostrictosidine
690	CM3_5CL	0	0		11	Chlorostrictosidine
691	CM3_6CL	0	0		12	Chlorostrictosidine
692	CM3_7CL	60938.4	6.71553		13	Chlorostrictosidine
693	CM3_4BR	0	0		14	Chlorostrictosidine
694	CM3_5BR	0	0		15	Chlorostrictosidine
695	CM3_6BR	0	0		16	Chlorostrictosidine
696	CM3_IND	0	0		17	Chlorostrictosidine
697	CM3_4F	0	0		18	Chlorostrictosidine
698	CM3_5F	0	0		19	Chlorostrictosidine
699	CM3_6F	0	0		20	Chlorostrictosidine
700	CM3_7F	0	0		21	Chlorostrictosidine
701	CM3_4CL	820890	6.72417		22	Chlorostrictosidine
702	CM3_5CL	0	0		23	Chlorostrictosidine
703	CM3_6CL	0	0		24	Chlorostrictosidine
704	CM3_7CL	65482.3	6.65084		25	Chlorostrictosidine
705	CM3_4BR	0	0		26	Chlorostrictosidine
706	CM3_5BR	0	0		27	Chlorostrictosidine
707	CM3_6BR	0	0		28	Chlorostrictosidine
708	CM3_46F	0	0		30	Chlorostrictosidine
709	CM3_47F	0	0		31	Chlorostrictosidine
710	CM3_56F	0	0		32	Chlorostrictosidine
711	CM3_57F	0	0		33	Chlorostrictosidine
712	CM3_67F	0	0		34	Chlorostrictosidine
713	CM3_7BR	0	0		35	Chlorostrictosidine
714	CM3_45F	0	0		36	Chlorostrictosidine
715	CM3_46F	0	0		37	Chlorostrictosidine
716	CM3_47F	0	0		38	Chlorostrictosidine
717	CM3_56F	0	0		39	Chlorostrictosidine
718	CM3_57F	0	0		40	Chlorostrictosidine
719	CM3_67F	0	0		41	Chlorostrictosidine
720	CM3_7BR	0	0		42	Chlorostrictosidine
721	CM3_45F	0	0		43	Chlorostrictosidine
722	CM10_IND	0	0		44	Chlorostrictosidine
723	CM10_4F	0	0		45	Chlorostrictosidine
724	CM10_5F	0	0		46	Chlorostrictosidine
725	CM10_6F	0	0		47	Chlorostrictosidine
726	CM10_7F	0	0		48	Chlorostrictosidine
727	CM10_4CL	58656.7	6.72702		50	Chlorostrictosidine
728	CM10_5CL	0	0		51	Chlorostrictosidine
729	CM10_6CL	0	0		52	Chlorostrictosidine
730	CM10_7CL	642453	6.64922		53	Chlorostrictosidine
731	CM10_4BR	0	0		54	Chlorostrictosidine
732	CM10_5BR	0	0		55	Chlorostrictosidine
733	CM10_6BR	0	0		56	Chlorostrictosidine
734	CM10_IND	0	0		57	Chlorostrictosidine
735	CM10_4F	0	0		58	Chlorostrictosidine
736	CM10_5F	0	0		59	Chlorostrictosidine
737	CM10_6F	0	0		60	Chlorostrictosidine
738	CM10_7F	0	0		61	Chlorostrictosidine
739	CM10_4CL	51578.8	6.71358		62	Chlorostrictosidine
740	CM10_5CL	0	0		63	Chlorostrictosidine
741	CM10_6CL	0	0		64	Chlorostrictosidine
742	CM10_7CL	528049	6.65426		65	Chlorostrictosidine
743	CM10_4BR	0	0		66	Chlorostrictosidine
744	CM10_5BR	0	0		67	Chlorostrictosidine
745	CM10_6BR	0	0		68	Chlorostrictosidine
746	CM10_46F	0	0		70	Chlorostrictosidine
747	CM10_47F	0	0		71	Chlorostrictosidine
748	CM10_56F	0	0		72	Chlorostrictosidine
749	CM10_57F	0	0		73	Chlorostrictosidine
750	CM10_67F	0	0		74	Chlorostrictosidine
751	CM10_7BR	0	0		75	Chlorostrictosidine
752	CM10_45F	0	0		76	Chlorostrictosidine
753	CM10_46F	0	0		77	Chlorostrictosidine
754	CM10_47F	0	0		78	Chlorostrictosidine
755	CM10_56F	0	0		79	Chlorostrictosidine
756	CM10_57F	0	0		80	Chlorostrictosidine
757	CM10_67F	0	0		81	Chlorostrictosidine
758	CM10_7BR	0	0		82	Chlorostrictosidine
759	CM10_45F	0	0		83	Chlorostrictosidine
760	CM3_IND	0	0		5	Bromotryptophan
761	CM3_4F	0	0		6	Bromotryptophan
762	CM3_5F	0	0		7	Bromotryptophan
763	CM3_6F	0	0		8	Bromotryptophan
764	CM3_7F	0	0		9	Bromotryptophan
765	CM3_4CL	0	0		10	Bromotryptophan
766	CM3_5CL	0	0		11	Bromotryptophan
767	CM3_6CL	0	0		12	Bromotryptophan
768	CM3_7CL	0	0		13	Bromotryptophan
769	CM3_4BR	3.38532e+07	5.90446		14	Bromotryptophan
770	CM3_5BR	6.61021e+06	6.00372		15	Bromotryptophan
771	CM3_6BR	1.32938e+08	5.98101		16	Bromotryptophan
772	CM3_IND	0	0		17	Bromotryptophan
773	CM3_4F	0	0		18	Bromotryptophan
774	CM3_5F	0	0		19	Bromotryptophan
775	CM3_6F	0	0		20	Bromotryptophan
776	CM3_7F	0	0		21	Bromotryptophan
777	CM3_4CL	0	0		22	Bromotryptophan
778	CM3_5CL	0	0		23	Bromotryptophan
779	CM3_6CL	0	0		24	Bromotryptophan
780	CM3_7CL	0	0		25	Bromotryptophan
781	CM3_4BR	3.49004e+07	5.86104		26	Bromotryptophan
782	CM3_5BR	6.41017e+06	5.946		27	Bromotryptophan
783	CM3_6BR	1.11739e+08	5.91246		28	Bromotryptophan
784	CM3_46F	0	0		30	Bromotryptophan
785	CM3_47F	0	0		31	Bromotryptophan
786	CM3_56F	0	0		32	Bromotryptophan
787	CM3_57F	0	0		33	Bromotryptophan
788	CM3_67F	0	0		34	Bromotryptophan
789	CM3_7BR	1.11345e+08	5.89402		35	Bromotryptophan
790	CM3_45F	0	0		36	Bromotryptophan
791	CM3_46F	0	0		37	Bromotryptophan
792	CM3_47F	0	0		38	Bromotryptophan
793	CM3_56F	0	0		39	Bromotryptophan
794	CM3_57F	0	0		40	Bromotryptophan
795	CM3_67F	0	0		41	Bromotryptophan
796	CM3_7BR	1.00446e+08	5.91741		42	Bromotryptophan
797	CM3_45F	0	0		43	Bromotryptophan
798	CM10_IND	0	0		44	Bromotryptophan
799	CM10_4F	0	0		45	Bromotryptophan
800	CM10_5F	0	0		46	Bromotryptophan
801	CM10_6F	0	0		47	Bromotryptophan
802	CM10_7F	0	0		48	Bromotryptophan
803	CM10_4CL	0	0		50	Bromotryptophan
804	CM10_5CL	0	0		51	Bromotryptophan
805	CM10_6CL	0	0		52	Bromotryptophan
806	CM10_7CL	0	0		53	Bromotryptophan
807	CM10_4BR	6.04187e+07	5.86866		54	Bromotryptophan
808	CM10_5BR	7.2816e+06	5.94414		55	Bromotryptophan
809	CM10_6BR	2.93648e+07	5.90184		56	Bromotryptophan
810	CM10_IND	0	0		57	Bromotryptophan
811	CM10_4F	0	0		58	Bromotryptophan
812	CM10_5F	0	0		59	Bromotryptophan
813	CM10_6F	0	0		60	Bromotryptophan
814	CM10_7F	0	0		61	Bromotryptophan
815	CM10_4CL	0	0		62	Bromotryptophan
816	CM10_5CL	0	0		63	Bromotryptophan
817	CM10_6CL	0	0		64	Bromotryptophan
818	CM10_7CL	0	0		65	Bromotryptophan
819	CM10_4BR	6.28806e+07	5.87564		66	Bromotryptophan
820	CM10_5BR	5.50239e+06	5.95133		67	Bromotryptophan
821	CM10_6BR	2.86331e+07	5.90944		68	Bromotryptophan
822	CM10_46F	0	0		70	Bromotryptophan
823	CM10_47F	0	0		71	Bromotryptophan
824	CM10_56F	0	0		72	Bromotryptophan
825	CM10_57F	0	0		73	Bromotryptophan
826	CM10_67F	0	0		74	Bromotryptophan
827	CM10_7BR	2.55812e+07	5.90404		75	Bromotryptophan
828	CM10_45F	0	0		76	Bromotryptophan
829	CM10_46F	0	0		77	Bromotryptophan
830	CM10_47F	0	0		78	Bromotryptophan
831	CM10_56F	0	0		79	Bromotryptophan
832	CM10_57F	0	0		80	Bromotryptophan
833	CM10_67F	0	0		81	Bromotryptophan
834	CM10_7BR	2.72131e+07	5.89662		82	Bromotryptophan
835	CM10_45F	0	0		83	Bromotryptophan
836	CM3_IND	0	0		5	Bromotryptamine
837	CM3_4F	0	0		6	Bromotryptamine
838	CM3_5F	0	0		7	Bromotryptamine
839	CM3_6F	0	0		8	Bromotryptamine
840	CM3_7F	0	0		9	Bromotryptamine
841	CM3_4CL	0	0		10	Bromotryptamine
842	CM3_5CL	0	0		11	Bromotryptamine
843	CM3_6CL	0	0		12	Bromotryptamine
844	CM3_7CL	0	0		13	Bromotryptamine
845	CM3_4BR	5.40756e+07	6.19502		14	Bromotryptamine
846	CM3_5BR	0	0		15	Bromotryptamine
847	CM3_6BR	985465	6.27509		16	Bromotryptamine
848	CM3_IND	0	0		17	Bromotryptamine
849	CM3_4F	0	0		18	Bromotryptamine
850	CM3_5F	0	0		19	Bromotryptamine
851	CM3_6F	0	0		20	Bromotryptamine
852	CM3_7F	0	0		21	Bromotryptamine
853	CM3_4CL	0	0		22	Bromotryptamine
854	CM3_5CL	0	0		23	Bromotryptamine
855	CM3_6CL	0	0		24	Bromotryptamine
856	CM3_7CL	0	0		25	Bromotryptamine
857	CM3_4BR	4.4834e+07	6.14245		26	Bromotryptamine
858	CM3_5BR	0	0		27	Bromotryptamine
859	CM3_6BR	817806	6.19314		28	Bromotryptamine
860	CM3_46F	0	0		30	Bromotryptamine
861	CM3_47F	0	0		31	Bromotryptamine
862	CM3_56F	0	0		32	Bromotryptamine
863	CM3_57F	0	0		33	Bromotryptamine
864	CM3_67F	0	0		34	Bromotryptamine
865	CM3_7BR	686613	6.19484		35	Bromotryptamine
866	CM3_45F	0	0		36	Bromotryptamine
867	CM3_46F	0	0		37	Bromotryptamine
868	CM3_47F	0	0		38	Bromotryptamine
869	CM3_56F	0	0		39	Bromotryptamine
870	CM3_57F	0	0		40	Bromotryptamine
871	CM3_67F	0	0		41	Bromotryptamine
872	CM3_7BR	630023	6.19596		42	Bromotryptamine
873	CM3_45F	0	0		43	Bromotryptamine
874	CM10_IND	0	0		44	Bromotryptamine
875	CM10_4F	0	0		45	Bromotryptamine
876	CM10_5F	0	0		46	Bromotryptamine
877	CM10_6F	0	0		47	Bromotryptamine
878	CM10_7F	0	0		48	Bromotryptamine
879	CM10_4CL	0	0		50	Bromotryptamine
880	CM10_5CL	0	0		51	Bromotryptamine
881	CM10_6CL	0	0		52	Bromotryptamine
882	CM10_7CL	0	0		53	Bromotryptamine
883	CM10_4BR	5.75896e+06	6.12512		54	Bromotryptamine
884	CM10_5BR	1.84923e+06	6.25284		55	Bromotryptamine
885	CM10_6BR	2.19402e+08	6.16912		56	Bromotryptamine
886	CM10_IND	0	0		57	Bromotryptamine
887	CM10_4F	0	0		58	Bromotryptamine
888	CM10_5F	0	0		59	Bromotryptamine
889	CM10_6F	0	0		60	Bromotryptamine
890	CM10_7F	0	0		61	Bromotryptamine
891	CM10_4CL	0	0		62	Bromotryptamine
892	CM10_5CL	0	0		63	Bromotryptamine
893	CM10_6CL	0	0		64	Bromotryptamine
894	CM10_7CL	0	0		65	Bromotryptamine
895	CM10_4BR	5.69755e+06	6.13265		66	Bromotryptamine
896	CM10_5BR	1.33499e+06	6.25956		67	Bromotryptamine
897	CM10_6BR	1.61956e+08	6.17644		68	Bromotryptamine
898	CM10_46F	0	0		70	Bromotryptamine
899	CM10_47F	0	0		71	Bromotryptamine
900	CM10_56F	0	0		72	Bromotryptamine
901	CM10_57F	0	0		73	Bromotryptamine
902	CM10_67F	0	0		74	Bromotryptamine
903	CM10_7BR	1.85462e+08	6.1671		75	Bromotryptamine
904	CM10_45F	43893.2	6.18187		76	Bromotryptamine
905	CM10_46F	0	0		77	Bromotryptamine
906	CM10_47F	0	0		78	Bromotryptamine
907	CM10_56F	0	0		79	Bromotryptamine
908	CM10_57F	0	0		80	Bromotryptamine
909	CM10_67F	0	0		81	Bromotryptamine
910	CM10_7BR	1.8304e+08	6.18087		82	Bromotryptamine
911	CM10_45F	38800.5	6.20334		83	Bromotryptamine
912	CM3_IND	0	0		5	Bromostrictosidine
913	CM3_4F	0	0		6	Bromostrictosidine
914	CM3_5F	0	0		7	Bromostrictosidine
915	CM3_6F	0	0		8	Bromostrictosidine
916	CM3_7F	0	0		9	Bromostrictosidine
917	CM3_4CL	0	0		10	Bromostrictosidine
918	CM3_5CL	0	0		11	Bromostrictosidine
919	CM3_6CL	0	0		12	Bromostrictosidine
920	CM3_7CL	0	0		13	Bromostrictosidine
921	CM3_4BR	0	0		14	Bromostrictosidine
922	CM3_5BR	0	0		15	Bromostrictosidine
923	CM3_6BR	0	0		16	Bromostrictosidine
924	CM3_IND	0	0		17	Bromostrictosidine
925	CM3_4F	0	0		18	Bromostrictosidine
926	CM3_5F	0	0		19	Bromostrictosidine
927	CM3_6F	0	0		20	Bromostrictosidine
928	CM3_7F	0	0		21	Bromostrictosidine
929	CM3_4CL	0	0		22	Bromostrictosidine
930	CM3_5CL	0	0		23	Bromostrictosidine
931	CM3_6CL	0	0		24	Bromostrictosidine
932	CM3_7CL	0	0		25	Bromostrictosidine
933	CM3_4BR	0	0		26	Bromostrictosidine
934	CM3_5BR	0	0		27	Bromostrictosidine
935	CM3_6BR	0	0		28	Bromostrictosidine
936	CM3_46F	0	0		30	Bromostrictosidine
937	CM3_47F	0	0		31	Bromostrictosidine
938	CM3_56F	0	0		32	Bromostrictosidine
939	CM3_57F	0	0		33	Bromostrictosidine
940	CM3_67F	0	0		34	Bromostrictosidine
941	CM3_7BR	0	0		35	Bromostrictosidine
942	CM3_45F	0	0		36	Bromostrictosidine
943	CM3_46F	0	0		37	Bromostrictosidine
944	CM3_47F	0	0		38	Bromostrictosidine
945	CM3_56F	0	0		39	Bromostrictosidine
946	CM3_57F	0	0		40	Bromostrictosidine
947	CM3_67F	0	0		41	Bromostrictosidine
948	CM3_7BR	0	0		42	Bromostrictosidine
949	CM3_45F	0	0		43	Bromostrictosidine
950	CM10_IND	0	0		44	Bromostrictosidine
951	CM10_4F	0	0		45	Bromostrictosidine
952	CM10_5F	0	0		46	Bromostrictosidine
953	CM10_6F	0	0		47	Bromostrictosidine
954	CM10_7F	0	0		48	Bromostrictosidine
955	CM10_4CL	0	0		50	Bromostrictosidine
956	CM10_5CL	0	0		51	Bromostrictosidine
957	CM10_6CL	0	0		52	Bromostrictosidine
958	CM10_7CL	0	0		53	Bromostrictosidine
959	CM10_4BR	0	0		54	Bromostrictosidine
960	CM10_5BR	0	0		55	Bromostrictosidine
961	CM10_6BR	142068	6.71907		56	Bromostrictosidine
962	CM10_IND	0	0		57	Bromostrictosidine
963	CM10_4F	0	0		58	Bromostrictosidine
964	CM10_5F	0	0		59	Bromostrictosidine
965	CM10_6F	0	0		60	Bromostrictosidine
966	CM10_7F	0	0		61	Bromostrictosidine
967	CM10_4CL	0	0		62	Bromostrictosidine
968	CM10_5CL	0	0		63	Bromostrictosidine
969	CM10_6CL	0	0		64	Bromostrictosidine
970	CM10_7CL	0	0		65	Bromostrictosidine
971	CM10_4BR	0	0		66	Bromostrictosidine
972	CM10_5BR	0	0		67	Bromostrictosidine
973	CM10_6BR	141909	6.73019		68	Bromostrictosidine
974	CM10_46F	0	0		70	Bromostrictosidine
975	CM10_47F	0	0		71	Bromostrictosidine
976	CM10_56F	0	0		72	Bromostrictosidine
977	CM10_57F	0	0		73	Bromostrictosidine
978	CM10_67F	0	0		74	Bromostrictosidine
979	CM10_7BR	129290	6.74056		75	Bromostrictosidine
980	CM10_45F	0	0		76	Bromostrictosidine
981	CM10_46F	0	0		77	Bromostrictosidine
982	CM10_47F	0	0		78	Bromostrictosidine
983	CM10_56F	0	0		79	Bromostrictosidine
984	CM10_57F	0	0		80	Bromostrictosidine
985	CM10_67F	0	0		81	Bromostrictosidine
986	CM10_7BR	160002	6.73505		82	Bromostrictosidine
987	CM10_45F	0	0		83	Bromostrictosidine
988	CM3_IND	0	0		5	Difluorotryptophan
989	CM3_4F	0	0		6	Difluorotryptophan
990	CM3_5F	0	0		7	Difluorotryptophan
991	CM3_6F	84752.2	5.60068		8	Difluorotryptophan
992	CM3_7F	0	0		9	Difluorotryptophan
993	CM3_4CL	0	0		10	Difluorotryptophan
994	CM3_5CL	0	0		11	Difluorotryptophan
995	CM3_6CL	0	0		12	Difluorotryptophan
996	CM3_7CL	0	0		13	Difluorotryptophan
997	CM3_4BR	0	0		14	Difluorotryptophan
998	CM3_5BR	0	0		15	Difluorotryptophan
999	CM3_6BR	0	0		16	Difluorotryptophan
1000	CM3_IND	398888	5.67362		17	Difluorotryptophan
1001	CM3_4F	617829	5.5671		18	Difluorotryptophan
1002	CM3_5F	361522	5.52182		19	Difluorotryptophan
1003	CM3_6F	811483	5.58048		20	Difluorotryptophan
1004	CM3_7F	1.34589e+06	5.58858		21	Difluorotryptophan
1005	CM3_4CL	779030	5.58518		22	Difluorotryptophan
1006	CM3_5CL	0	0		23	Difluorotryptophan
1007	CM3_6CL	0	0		24	Difluorotryptophan
1008	CM3_7CL	0	0		25	Difluorotryptophan
1009	CM3_4BR	0	0		26	Difluorotryptophan
1010	CM3_5BR	0	0		27	Difluorotryptophan
1011	CM3_6BR	0	0		28	Difluorotryptophan
1012	CM3_46F	2.17134e+08	5.57993		30	Difluorotryptophan
1013	CM3_47F	1.89665e+08	5.52132		31	Difluorotryptophan
1014	CM3_56F	1.54551e+08	5.57484		32	Difluorotryptophan
1015	CM3_57F	1.45685e+08	5.57564		33	Difluorotryptophan
1016	CM3_67F	1.3753e+08	5.60849		34	Difluorotryptophan
1017	CM3_7BR	346501	5.5881		35	Difluorotryptophan
1018	CM3_45F	2.42325e+08	5.57735		36	Difluorotryptophan
1019	CM3_46F	1.97332e+08	5.60868		37	Difluorotryptophan
1020	CM3_47F	1.55587e+08	5.51368		38	Difluorotryptophan
1021	CM3_56F	1.4737e+08	5.57669		39	Difluorotryptophan
1022	CM3_57F	1.62657e+08	5.5534		40	Difluorotryptophan
1023	CM3_67F	1.29629e+08	5.61198		41	Difluorotryptophan
1024	CM3_7BR	346527	5.61052		42	Difluorotryptophan
1025	CM3_45F	2.19329e+08	5.57093		43	Difluorotryptophan
1026	CM10_IND	78148.6	5.57697		44	Difluorotryptophan
1027	CM10_4F	150097	5.5352		45	Difluorotryptophan
1028	CM10_5F	0	0		46	Difluorotryptophan
1029	CM10_6F	0	0		47	Difluorotryptophan
1030	CM10_7F	357216	5.60848		48	Difluorotryptophan
1031	CM10_4CL	0	0		50	Difluorotryptophan
1032	CM10_5CL	0	0		51	Difluorotryptophan
1033	CM10_6CL	0	0		52	Difluorotryptophan
1034	CM10_7CL	0	0		53	Difluorotryptophan
1035	CM10_4BR	0	0		54	Difluorotryptophan
1036	CM10_5BR	0	0		55	Difluorotryptophan
1037	CM10_6BR	0	0		56	Difluorotryptophan
1038	CM10_IND	0	0		57	Difluorotryptophan
1039	CM10_4F	226345	5.56549		58	Difluorotryptophan
1040	CM10_5F	0	0		59	Difluorotryptophan
1041	CM10_6F	0	0		60	Difluorotryptophan
1042	CM10_7F	564942	5.59767		61	Difluorotryptophan
1043	CM10_4CL	0	0		62	Difluorotryptophan
1044	CM10_5CL	0	0		63	Difluorotryptophan
1045	CM10_6CL	0	0		64	Difluorotryptophan
1046	CM10_7CL	0	0		65	Difluorotryptophan
1047	CM10_4BR	0	0		66	Difluorotryptophan
1048	CM10_5BR	0	0		67	Difluorotryptophan
1049	CM10_6BR	0	0		68	Difluorotryptophan
1050	CM10_46F	5.79757e+07	5.59729		70	Difluorotryptophan
1051	CM10_47F	1.29767e+08	5.52959		71	Difluorotryptophan
1052	CM10_56F	3.71338e+07	5.59096		72	Difluorotryptophan
1053	CM10_57F	1.0502e+08	5.56334		73	Difluorotryptophan
1054	CM10_67F	4.17853e+07	5.62318		74	Difluorotryptophan
1055	CM10_7BR	106411	5.60209		75	Difluorotryptophan
1056	CM10_45F	1.09013e+08	5.57631		76	Difluorotryptophan
1057	CM10_46F	5.69449e+07	5.62172		77	Difluorotryptophan
1058	CM10_47F	1.20627e+08	5.51538		78	Difluorotryptophan
1059	CM10_56F	5.13007e+07	5.58651		79	Difluorotryptophan
1060	CM10_57F	1.04252e+08	5.59224		80	Difluorotryptophan
1061	CM10_67F	4.69286e+07	5.60382		81	Difluorotryptophan
1062	CM10_7BR	0	0		82	Difluorotryptophan
1063	CM10_45F	1.01068e+08	5.55137		83	Difluorotryptophan
1064	CM3_IND	0	0		5	Difluorotryptamine
1065	CM3_4F	0	0		6	Difluorotryptamine
1066	CM3_5F	165068	5.87279		7	Difluorotryptamine
1067	CM3_6F	0	0		8	Difluorotryptamine
1068	CM3_7F	0	0		9	Difluorotryptamine
1069	CM3_4CL	0	0		10	Difluorotryptamine
1070	CM3_5CL	0	0		11	Difluorotryptamine
1071	CM3_6CL	0	0		12	Difluorotryptamine
1072	CM3_7CL	0	0		13	Difluorotryptamine
1073	CM3_4BR	0	0		14	Difluorotryptamine
1074	CM3_5BR	0	0		15	Difluorotryptamine
1075	CM3_6BR	0	0		16	Difluorotryptamine
1076	CM3_IND	0	0		17	Difluorotryptamine
1077	CM3_4F	410705	5.84824		18	Difluorotryptamine
1078	CM3_5F	2.32426e+06	5.8627		19	Difluorotryptamine
1079	CM3_6F	436731	5.85831		20	Difluorotryptamine
1080	CM3_7F	0	0		21	Difluorotryptamine
1081	CM3_4CL	0	0		22	Difluorotryptamine
1082	CM3_5CL	0	0		23	Difluorotryptamine
1083	CM3_6CL	0	0		24	Difluorotryptamine
1084	CM3_7CL	0	0		25	Difluorotryptamine
1085	CM3_4BR	0	0		26	Difluorotryptamine
1086	CM3_5BR	0	0		27	Difluorotryptamine
1087	CM3_6BR	0	0		28	Difluorotryptamine
1088	CM3_46F	2.7215e+08	5.92015		30	Difluorotryptamine
1089	CM3_47F	6.07145e+08	5.8511		31	Difluorotryptamine
1090	CM3_56F	3.02443e+06	5.86258		32	Difluorotryptamine
1091	CM3_57F	2.63944e+06	5.91122		33	Difluorotryptamine
1092	CM3_67F	8.01341e+06	5.9209		34	Difluorotryptamine
1093	CM3_7BR	0	0		35	Difluorotryptamine
1094	CM3_45F	3.44537e+08	5.91735		36	Difluorotryptamine
1095	CM3_46F	2.34196e+08	5.94492		37	Difluorotryptamine
1096	CM3_47F	5.73491e+08	5.84493		38	Difluorotryptamine
1097	CM3_56F	2.39614e+06	5.86479		39	Difluorotryptamine
1098	CM3_57F	2.59858e+06	5.88702		40	Difluorotryptamine
1099	CM3_67F	7.35777e+06	5.92041		41	Difluorotryptamine
1100	CM3_7BR	0	0		42	Difluorotryptamine
1101	CM3_45F	3.27699e+08	5.89458		43	Difluorotryptamine
1102	CM10_IND	423523	5.9321		44	Difluorotryptamine
1103	CM10_4F	1.04454e+06	5.85712		45	Difluorotryptamine
1104	CM10_5F	1.61944e+06	5.84798		46	Difluorotryptamine
1105	CM10_6F	1.3126e+06	5.90899		47	Difluorotryptamine
1106	CM10_7F	1.04794e+06	5.91284		48	Difluorotryptamine
1107	CM10_4CL	643473	5.89309		50	Difluorotryptamine
1108	CM10_5CL	64761.9	5.90942		51	Difluorotryptamine
1109	CM10_6CL	0	0		52	Difluorotryptamine
1110	CM10_7CL	136037	5.91233		53	Difluorotryptamine
1111	CM10_4BR	0	0		54	Difluorotryptamine
1112	CM10_5BR	0	0		55	Difluorotryptamine
1113	CM10_6BR	0	0		56	Difluorotryptamine
1114	CM10_IND	411159	5.91858		57	Difluorotryptamine
1115	CM10_4F	985531	5.85221		58	Difluorotryptamine
1116	CM10_5F	1.47005e+06	5.84897		59	Difluorotryptamine
1117	CM10_6F	1.14676e+06	5.90401		60	Difluorotryptamine
1118	CM10_7F	833919	5.90317		61	Difluorotryptamine
1119	CM10_4CL	630494	5.92021		62	Difluorotryptamine
1120	CM10_5CL	0	0		63	Difluorotryptamine
1121	CM10_6CL	79701.1	5.90787		64	Difluorotryptamine
1122	CM10_7CL	0	0		65	Difluorotryptamine
1123	CM10_4BR	0	0		66	Difluorotryptamine
1124	CM10_5BR	0	0		67	Difluorotryptamine
1125	CM10_6BR	0	0		68	Difluorotryptamine
1126	CM10_46F	3.72112e+08	5.92732		70	Difluorotryptamine
1127	CM10_47F	5.47659e+08	5.85261		71	Difluorotryptamine
1128	CM10_56F	1.42211e+08	5.87293		72	Difluorotryptamine
1129	CM10_57F	1.94715e+08	5.86921		73	Difluorotryptamine
1130	CM10_67F	1.27346e+08	5.90489		74	Difluorotryptamine
1131	CM10_7BR	298453	5.90404		75	Difluorotryptamine
1132	CM10_45F	8.25157e+08	5.88286		76	Difluorotryptamine
1133	CM10_46F	3.73149e+08	5.93312		77	Difluorotryptamine
1134	CM10_47F	5.22277e+08	5.81843		78	Difluorotryptamine
1135	CM10_56F	1.73326e+08	5.86912		79	Difluorotryptamine
1136	CM10_57F	1.88153e+08	5.87575		80	Difluorotryptamine
1137	CM10_67F	1.13969e+08	5.88792		81	Difluorotryptamine
1138	CM10_7BR	323214	5.91893		82	Difluorotryptamine
1139	CM10_45F	8.04269e+08	5.88254		83	Difluorotryptamine
1140	CM3_IND	0	0		5	Difluorostrictosidine
1141	CM3_4F	0	0		6	Difluorostrictosidine
1142	CM3_5F	0	0		7	Difluorostrictosidine
1143	CM3_6F	0	0		8	Difluorostrictosidine
1144	CM3_7F	0	0		9	Difluorostrictosidine
1145	CM3_4CL	0	0		10	Difluorostrictosidine
1146	CM3_5CL	0	0		11	Difluorostrictosidine
1147	CM3_6CL	0	0		12	Difluorostrictosidine
1148	CM3_7CL	0	0		13	Difluorostrictosidine
1149	CM3_4BR	0	0		14	Difluorostrictosidine
1150	CM3_5BR	0	0		15	Difluorostrictosidine
1151	CM3_6BR	0	0		16	Difluorostrictosidine
1152	CM3_IND	0	0		17	Difluorostrictosidine
1153	CM3_4F	0	0		18	Difluorostrictosidine
1154	CM3_5F	0	0		19	Difluorostrictosidine
1155	CM3_6F	0	0		20	Difluorostrictosidine
1156	CM3_7F	0	0		21	Difluorostrictosidine
1157	CM3_4CL	0	0		22	Difluorostrictosidine
1158	CM3_5CL	0	0		23	Difluorostrictosidine
1159	CM3_6CL	0	0		24	Difluorostrictosidine
1160	CM3_7CL	0	0		25	Difluorostrictosidine
1161	CM3_4BR	0	0		26	Difluorostrictosidine
1162	CM3_5BR	0	0		27	Difluorostrictosidine
1163	CM3_6BR	0	0		28	Difluorostrictosidine
1164	CM3_46F	658957	6.6487		30	Difluorostrictosidine
1165	CM3_47F	850051	6.55786		31	Difluorostrictosidine
1166	CM3_56F	0	0		32	Difluorostrictosidine
1167	CM3_57F	0	0		33	Difluorostrictosidine
1168	CM3_67F	22823.3	6.56969		34	Difluorostrictosidine
1169	CM3_7BR	0	0		35	Difluorostrictosidine
1170	CM3_45F	214944	6.64134		36	Difluorostrictosidine
1171	CM3_46F	610576	6.64886		37	Difluorostrictosidine
1172	CM3_47F	862132	6.54884		38	Difluorostrictosidine
1173	CM3_56F	0	0		39	Difluorostrictosidine
1174	CM3_57F	0	0		40	Difluorostrictosidine
1175	CM3_67F	0	0		41	Difluorostrictosidine
1176	CM3_7BR	0	0		42	Difluorostrictosidine
1177	CM3_45F	239419	6.62099		43	Difluorostrictosidine
1178	CM10_IND	0	0		44	Difluorostrictosidine
1179	CM10_4F	0	0		45	Difluorostrictosidine
1180	CM10_5F	0	0		46	Difluorostrictosidine
1181	CM10_6F	0	0		47	Difluorostrictosidine
1182	CM10_7F	0	0		48	Difluorostrictosidine
1183	CM10_4CL	0	0		50	Difluorostrictosidine
1184	CM10_5CL	0	0		51	Difluorostrictosidine
1185	CM10_6CL	0	0		52	Difluorostrictosidine
1186	CM10_7CL	0	0		53	Difluorostrictosidine
1187	CM10_4BR	0	0		54	Difluorostrictosidine
1188	CM10_5BR	0	0		55	Difluorostrictosidine
1189	CM10_6BR	0	0		56	Difluorostrictosidine
1190	CM10_IND	0	0		57	Difluorostrictosidine
1191	CM10_4F	0	0		58	Difluorostrictosidine
1192	CM10_5F	0	0		59	Difluorostrictosidine
1193	CM10_6F	0	0		60	Difluorostrictosidine
1194	CM10_7F	0	0		61	Difluorostrictosidine
1195	CM10_4CL	0	0		62	Difluorostrictosidine
1196	CM10_5CL	0	0		63	Difluorostrictosidine
1197	CM10_6CL	0	0		64	Difluorostrictosidine
1198	CM10_7CL	0	0		65	Difluorostrictosidine
1199	CM10_4BR	0	0		66	Difluorostrictosidine
1200	CM10_5BR	0	0		67	Difluorostrictosidine
1201	CM10_6BR	0	0		68	Difluorostrictosidine
1202	CM10_46F	319633	6.64625		70	Difluorostrictosidine
1203	CM10_47F	169720	6.55041		71	Difluorostrictosidine
1204	CM10_56F	97668.8	6.577		72	Difluorostrictosidine
1205	CM10_57F	34934.6	6.54952		73	Difluorostrictosidine
1206	CM10_67F	136202	6.54149		74	Difluorostrictosidine
1207	CM10_7BR	0	0		75	Difluorostrictosidine
1208	CM10_45F	564502	6.60761		76	Difluorostrictosidine
1209	CM10_46F	311589	6.63638		77	Difluorostrictosidine
1210	CM10_47F	212078	6.53794		78	Difluorostrictosidine
1211	CM10_56F	170118	6.57183		79	Difluorostrictosidine
1212	CM10_57F	0	0		80	Difluorostrictosidine
1213	CM10_67F	128560	6.54654		81	Difluorostrictosidine
1214	CM10_7BR	0	0		82	Difluorostrictosidine
1215	CM10_45F	404665	6.60525		83	Difluorostrictosidine
