# Supplementary material for: Biosynthesis of natural and halogenated plant monoterpene indole alkaloids in yeast
Source: Nat Chem Biol. 2023 Nov 6;19(12):1551–60. doi: 10.1038/s41589-023-01430-2 (PMC10667104; doi:10.1038/s41589-023-01430-2)
Supplement: Supplementary file 14 — Statistical source data. [file 41589_2023_1430_MOESM14_ESM.xlsx]

## Sheet: ExtendedData_Fig9
	Filename	Area	RT	Peak Status	Sample ID	Compound
0	IND	0	0		75	Fluorotryptophan
1	4F	3.93874e+07	5.32293		76	Fluorotryptophan
2	5F	2.71459e+07	5.32281		77	Fluorotryptophan
3	6F	1.18504e+07	5.24297		78	Fluorotryptophan
4	7F	6.33719e+07	5.28018		79	Fluorotryptophan
5	IND	0	0		87	Fluorotryptophan
6	4F	4.24506e+07	5.27999		88	Fluorotryptophan
7	5F	2.84243e+07	5.24429		89	Fluorotryptophan
8	6F	1.0615e+07	5.24117		90	Fluorotryptophan
9	7F	6.10677e+07	5.28984		91	Fluorotryptophan
10	IND	0	0		100	Fluorotryptophan
11	4F	4.28744e+07	5.29279		101	Fluorotryptophan
12	5F	3.00096e+07	5.21601		102	Fluorotryptophan
13	6F	1.12706e+07	5.25511		103	Fluorotryptophan
14	7F	5.88743e+07	5.29354		104	Fluorotryptophan
15	IND	196345	5.6861		75	Fluorotryptamine
16	4F	9.17875e+08	5.67613		76	Fluorotryptamine
17	5F	2.67664e+08	5.61062		77	Fluorotryptamine
18	6F	2.8927e+08	5.54277		78	Fluorotryptamine
19	7F	4.15555e+08	5.5944		79	Fluorotryptamine
20	IND	193680	5.66777		87	Fluorotryptamine
21	4F	8.59674e+08	5.63317		88	Fluorotryptamine
22	5F	2.7183e+08	5.55733		89	Fluorotryptamine
23	6F	2.74334e+08	5.53842		90	Fluorotryptamine
24	7F	4.02832e+08	5.58161		91	Fluorotryptamine
25	IND	218723	5.65529		100	Fluorotryptamine
26	4F	9.2263e+08	5.64635		101	Fluorotryptamine
27	5F	2.79712e+08	5.52936		102	Fluorotryptamine
28	6F	2.61979e+08	5.55752		103	Fluorotryptamine
29	7F	4.06325e+08	5.59812		104	Fluorotryptamine
30	IND	0	0		75	Fluorostrictosidine
31	4F	0	0		76	Fluorostrictosidine
32	5F	0	0		77	Fluorostrictosidine
33	6F	475866	6.59522		78	Fluorostrictosidine
34	7F	0	0		79	Fluorostrictosidine
35	IND	0	0		87	Fluorostrictosidine
36	4F	21593.2	6.59683		88	Fluorostrictosidine
37	5F	96253.8	6.55894		89	Fluorostrictosidine
38	6F	769649	6.57664		90	Fluorostrictosidine
39	7F	0	0		91	Fluorostrictosidine
40	IND	0	0		100	Fluorostrictosidine
41	4F	0	0		101	Fluorostrictosidine
42	5F	36430.1	6.59096		102	Fluorostrictosidine
43	6F	629609	6.61339		103	Fluorostrictosidine
44	7F	0	0		104	Fluorostrictosidine
45	IND	0	0		75	Fluorotetrahydroalstonine
46	4F	4.35482e+06	6.56082		76	Fluorotetrahydroalstonine
47	5F	1.26596e+06	6.89194		77	Fluorotetrahydroalstonine
48	6F	1.18565e+06	6.89851		78	Fluorotetrahydroalstonine
49	7F	174521	6.92931		79	Fluorotetrahydroalstonine
50	IND	0	0		87	Fluorotetrahydroalstonine
51	4F	3.69884e+06	6.53473		88	Fluorotetrahydroalstonine
52	5F	1.23913e+06	6.88318		89	Fluorotetrahydroalstonine
53	6F	1.30252e+06	6.90068		90	Fluorotetrahydroalstonine
54	7F	373158	6.92166		91	Fluorotetrahydroalstonine
55	IND	0	0		100	Fluorotetrahydroalstonine
56	4F	3.76839e+06	6.5291		101	Fluorotetrahydroalstonine
57	5F	1.07365e+06	6.87548		102	Fluorotetrahydroalstonine
58	6F	1.16979e+06	6.89718		103	Fluorotetrahydroalstonine
59	7F	226355	6.92392		104	Fluorotetrahydroalstonine
60	IND	0	0		75	Fluoroalstonine
61	4F	1.2427e+06	6.96839		76	Fluoroalstonine
62	5F	1.03165e+07	6.93187		77	Fluoroalstonine
63	6F	3.0919e+07	6.93841		78	Fluoroalstonine
64	7F	5.0065e+07	6.86913		79	Fluoroalstonine
65	IND	0	0		87	Fluoroalstonine
66	4F	1.03568e+06	6.94298		88	Fluoroalstonine
67	5F	9.25194e+06	6.92311		89	Fluoroalstonine
68	6F	3.24635e+07	6.94052		90	Fluoroalstonine
69	7F	5.08404e+07	6.86128		91	Fluoroalstonine
70	IND	0	0		100	Fluoroalstonine
71	4F	1.20963e+06	6.95512		101	Fluoroalstonine
72	5F	9.47167e+06	6.91548		102	Fluoroalstonine
73	6F	3.20591e+07	6.93705		103	Fluoroalstonine
74	7F	4.97943e+07	6.86358		104	Fluoroalstonine
75	IND	0	0		75	Chlorotryptophan
76	4CL	2.64959e+08	5.76743		80	Chlorotryptophan
77	5CL	1.56807e+08	5.81115		81	Chlorotryptophan
78	6CL	1.73311e+07	5.86478		82	Chlorotryptophan
79	7CL	4.06102e+07	5.78038		83	Chlorotryptophan
80	IND	0	0		87	Chlorotryptophan
81	4CL	2.90303e+08	5.7625		92	Chlorotryptophan
82	5CL	1.18857e+08	5.82227		93	Chlorotryptophan
83	6CL	1.54039e+07	5.87432		94	Chlorotryptophan
84	7CL	3.78527e+07	5.78966		95	Chlorotryptophan
85	IND	0	0		100	Chlorotryptophan
86	4CL	2.90292e+08	5.75063		105	Chlorotryptophan
87	5CL	1.26987e+08	5.81875		106	Chlorotryptophan
88	6CL	1.72575e+07	5.86273		107	Chlorotryptophan
89	7CL	0	0		108	Chlorotryptophan
90	IND	0	0		75	Chlorotryptamine
91	4CL	2.96797e+08	6.0476		80	Chlorotryptamine
92	5CL	1.45252e+08	6.13303		81	Chlorotryptamine
93	6CL	9.50322e+07	6.1619		82	Chlorotryptamine
94	7CL	2.39943e+08	6.0841		83	Chlorotryptamine
95	IND	0	0		87	Chlorotryptamine
96	4CL	2.75183e+08	6.04557		92	Chlorotryptamine
97	5CL	1.55175e+08	6.14458		93	Chlorotryptamine
98	6CL	1.05965e+08	6.16993		94	Chlorotryptamine
99	7CL	3.01708e+08	6.07139		95	Chlorotryptamine
100	IND	0	0		100	Chlorotryptamine
101	4CL	2.54198e+08	6.03355		105	Chlorotryptamine
102	5CL	1.39778e+08	6.1392		106	Chlorotryptamine
103	6CL	1.03199e+08	6.15944		107	Chlorotryptamine
104	7CL	42492.9	6.09365		108	Chlorotryptamine
105	IND	0	0		75	Chlorostrictosidine
106	4CL	0	0		80	Chlorostrictosidine
107	5CL	0	0		81	Chlorostrictosidine
108	6CL	0	0		82	Chlorostrictosidine
109	7CL	0	0		83	Chlorostrictosidine
110	IND	0	0		87	Chlorostrictosidine
111	4CL	0	0		92	Chlorostrictosidine
112	5CL	0	0		93	Chlorostrictosidine
113	6CL	0	0		94	Chlorostrictosidine
114	7CL	0	0		95	Chlorostrictosidine
115	IND	0	0		100	Chlorostrictosidine
116	4CL	0	0		105	Chlorostrictosidine
117	5CL	0	0		106	Chlorostrictosidine
118	6CL	0	0		107	Chlorostrictosidine
119	7CL	0	0		108	Chlorostrictosidine
120	IND	0	0		75	Chlorotetrahydroalstonine
121	4CL	0	0		80	Chlorotetrahydroalstonine
122	5CL	0	0		81	Chlorotetrahydroalstonine
123	6CL	0	0		82	Chlorotetrahydroalstonine
124	7CL	235756	7.19555		83	Chlorotetrahydroalstonine
125	IND	0	0		87	Chlorotetrahydroalstonine
126	4CL	0	0		92	Chlorotetrahydroalstonine
127	5CL	0	0		93	Chlorotetrahydroalstonine
128	6CL	0	0		94	Chlorotetrahydroalstonine
129	7CL	289231	7.18332		95	Chlorotetrahydroalstonine
130	IND	0	0		100	Chlorotetrahydroalstonine
131	4CL	0	0		105	Chlorotetrahydroalstonine
132	5CL	0	0		106	Chlorotetrahydroalstonine
133	6CL	0	0		107	Chlorotetrahydroalstonine
134	7CL	0	0		108	Chlorotetrahydroalstonine
135	IND	0	0		75	Chloroalstonine
136	4CL	0	0		80	Chloroalstonine
137	5CL	0	0		81	Chloroalstonine
138	6CL	0	0		82	Chloroalstonine
139	7CL	2.29608e+06	7.11416		83	Chloroalstonine
140	IND	0	0		87	Chloroalstonine
141	4CL	0	0		92	Chloroalstonine
142	5CL	0	0		93	Chloroalstonine
143	6CL	0	0		94	Chloroalstonine
144	7CL	2.3443e+06	7.12243		95	Chloroalstonine
145	IND	0	0		100	Chloroalstonine
146	4CL	0	0		105	Chloroalstonine
147	5CL	0	0		106	Chloroalstonine
148	6CL	0	0		107	Chloroalstonine
149	7CL	0	0		108	Chloroalstonine
150	IND	0	0		75	Bromotryptophan
151	4BR	6.66436e+07	5.88706		84	Bromotryptophan
152	5BR	1.1736e+07	5.97019		85	Bromotryptophan
153	6BR	3.33214e+06	6.00783		86	Bromotryptophan
154	IND	0	0		87	Bromotryptophan
155	4BR	6.45924e+07	5.90016		96	Bromotryptophan
156	5BR	6.92008e+06	5.96435		97	Bromotryptophan
157	6BR	3.72255e+06	6.00449		98	Bromotryptophan
158	IND	0	0		100	Bromotryptophan
159	4BR	0	0		109	Bromotryptophan
160	5BR	0	0		110	Bromotryptophan
161	6BR	0	0		111	Bromotryptophan
162	7BR	4.33584e+07	5.92593		112	Bromotryptophan
163	7BR	3.92628e+07	5.9142		120	Bromotryptophan
164	7BR	3.78725e+07	5.91381		127	Bromotryptophan
165	IND	0	0		75	Bromotryptamine
166	4BR	1.70621e+06	6.16336		84	Bromotryptamine
167	5BR	3.4617e+06	6.28527		85	Bromotryptamine
168	6BR	6.92074e+06	6.30194		86	Bromotryptamine
169	IND	0	0		87	Bromotryptamine
170	4BR	1.68478e+06	6.17487		96	Bromotryptamine
171	5BR	2.59022e+06	6.27944		97	Bromotryptamine
172	6BR	6.45006e+06	6.31995		98	Bromotryptamine
173	IND	0	0		100	Bromotryptamine
174	4BR	0	0		109	Bromotryptamine
175	5BR	0	0		110	Bromotryptamine
176	6BR	0	0		111	Bromotryptamine
177	7BR	3.87698e+08	6.20322		112	Bromotryptamine
178	7BR	3.20959e+08	6.21293		120	Bromotryptamine
179	7BR	3.75795e+08	6.19284		127	Bromotryptamine
180	IND	0	0		75	Bromostrictosidine
181	4BR	0	0		84	Bromostrictosidine
182	5BR	0	0		85	Bromostrictosidine
183	6BR	0	0		86	Bromostrictosidine
184	IND	0	0		87	Bromostrictosidine
185	4BR	0	0		96	Bromostrictosidine
186	5BR	0	0		97	Bromostrictosidine
187	6BR	0	0		98	Bromostrictosidine
188	IND	0	0		100	Bromostrictosidine
189	4BR	0	0		109	Bromostrictosidine
190	5BR	0	0		110	Bromostrictosidine
191	6BR	0	0		111	Bromostrictosidine
192	7BR	0	0		112	Bromostrictosidine
193	7BR	0	0		120	Bromostrictosidine
194	7BR	0	0		127	Bromostrictosidine
195	IND	0	0		75	Bromotetrahydroalstonine
196	4BR	0	0		84	Bromotetrahydroalstonine
197	5BR	0	0		85	Bromotetrahydroalstonine
198	6BR	0	0		86	Bromotetrahydroalstonine
199	IND	0	0		87	Bromotetrahydroalstonine
200	4BR	0	0		96	Bromotetrahydroalstonine
201	5BR	0	0		97	Bromotetrahydroalstonine
202	6BR	0	0		98	Bromotetrahydroalstonine
203	IND	0	0		100	Bromotetrahydroalstonine
204	4BR	0	0		109	Bromotetrahydroalstonine
205	5BR	0	0		110	Bromotetrahydroalstonine
206	6BR	0	0		111	Bromotetrahydroalstonine
207	7BR	53118.3	7.29114		112	Bromotetrahydroalstonine
208	7BR	46287.2	7.28162		120	Bromotetrahydroalstonine
209	7BR	46448.9	7.27833		127	Bromotetrahydroalstonine
210	IND	0	0		75	Bromoalstonine
211	4BR	0	0		84	Bromoalstonine
212	5BR	0	0		85	Bromoalstonine
213	6BR	0	0		86	Bromoalstonine
214	IND	0	0		87	Bromoalstonine
215	4BR	0	0		96	Bromoalstonine
216	5BR	0	0		97	Bromoalstonine
217	6BR	0	0		98	Bromoalstonine
218	IND	0	0		100	Bromoalstonine
219	4BR	0	0		109	Bromoalstonine
220	5BR	0	0		110	Bromoalstonine
221	6BR	0	0		111	Bromoalstonine
222	7BR	419583	7.20974		112	Bromoalstonine
223	7BR	354800	7.20011		120	Bromoalstonine
224	7BR	343810	7.19694		127	Bromoalstonine
225	IND	0	0		75	Difluorotryptophan
226	IND	0	0		87	Difluorotryptophan
227	IND	0	0		100	Difluorotryptophan
228	45F	1.74487e+08	5.58218		113	Difluorotryptophan
229	46F	1.02734e+08	5.60804		114	Difluorotryptophan
230	47F	2.15564e+08	5.54481		115	Difluorotryptophan
231	56F	9.82684e+07	5.60222		116	Difluorotryptophan
232	57F	2.14412e+08	5.59621		117	Difluorotryptophan
233	67F	9.09346e+07	5.64491		118	Difluorotryptophan
234	45F	1.50042e+08	5.5997		121	Difluorotryptophan
235	46F	1.026e+08	5.60915		122	Difluorotryptophan
236	47F	2.05977e+08	5.54595		123	Difluorotryptophan
237	56F	8.1178e+07	5.57886		124	Difluorotryptophan
238	57F	2.24526e+08	5.58758		125	Difluorotryptophan
239	67F	1.0472e+08	5.60484		126	Difluorotryptophan
240	45F	1.68461e+08	5.58767		128	Difluorotryptophan
241	46F	1.1896e+08	5.61496		129	Difluorotryptophan
242	47F	2.30055e+08	5.54795		130	Difluorotryptophan
243	56F	9.27932e+07	5.56572		131	Difluorotryptophan
244	57F	2.16233e+08	5.59457		132	Difluorotryptophan
245	67F	8.6217e+07	5.63808		133	Difluorotryptophan
246	IND	0	0		75	Difluorotryptamine
247	IND	0	0		87	Difluorotryptamine
248	IND	0	0		100	Difluorotryptamine
249	45F	1.39512e+09	5.90366		113	Difluorotryptamine
250	46F	7.20787e+08	5.92248		114	Difluorotryptamine
251	47F	9.52343e+08	5.84903		115	Difluorotryptamine
252	56F	5.12297e+08	5.89599		116	Difluorotryptamine
253	57F	5.34812e+08	5.89383		117	Difluorotryptamine
254	67F	3.42878e+08	5.91634		118	Difluorotryptamine
255	45F	1.48245e+09	5.91766		121	Difluorotryptamine
256	46F	7.59595e+08	5.94613		122	Difluorotryptamine
257	47F	9.73654e+08	5.84951		123	Difluorotryptamine
258	56F	4.35174e+08	5.8751		124	Difluorotryptamine
259	57F	5.57696e+08	5.90529		125	Difluorotryptamine
260	67F	3.87317e+08	5.89835		126	Difluorotryptamine
261	45F	1.4743e+09	5.90683		128	Difluorotryptamine
262	46F	8.71688e+08	5.93211		129	Difluorotryptamine
263	47F	9.91301e+08	5.86652		130	Difluorotryptamine
264	56F	5.6018e+08	5.8814		131	Difluorotryptamine
265	57F	5.54336e+08	5.88959		132	Difluorotryptamine
266	67F	3.66164e+08	5.9308		133	Difluorotryptamine
267	IND	0	0		75	Difluorostrictosidine
268	IND	0	0		87	Difluorostrictosidine
269	IND	0	0		100	Difluorostrictosidine
270	45F	0	0		113	Difluorostrictosidine
271	46F	0	0		114	Difluorostrictosidine
272	47F	0	0		115	Difluorostrictosidine
273	56F	107119	6.69318		116	Difluorostrictosidine
274	57F	0	0		117	Difluorostrictosidine
275	67F	0	0		118	Difluorostrictosidine
276	45F	0	0		121	Difluorostrictosidine
277	46F	0	0		122	Difluorostrictosidine
278	47F	0	0		123	Difluorostrictosidine
279	56F	84277.9	6.69215		124	Difluorostrictosidine
280	57F	0	0		125	Difluorostrictosidine
281	67F	0	0		126	Difluorostrictosidine
282	45F	0	0		128	Difluorostrictosidine
283	46F	0	0		129	Difluorostrictosidine
284	47F	0	0		130	Difluorostrictosidine
285	56F	125245	6.69929		131	Difluorostrictosidine
286	57F	0	0		132	Difluorostrictosidine
287	67F	0	0		133	Difluorostrictosidine
288	IND	0	0		75	Difluorotetrahydroalstonine
289	IND	0	0		87	Difluorotetrahydroalstonine
290	IND	0	0		100	Difluorotetrahydroalstonine
291	45F	9221.94	6.80392		113	Difluorotetrahydroalstonine
292	46F	157244	6.69368		114	Difluorotetrahydroalstonine
293	47F	98329	6.7478		115	Difluorotetrahydroalstonine
294	56F	24892.5	6.6326		116	Difluorotetrahydroalstonine
295	57F	0	0		117	Difluorotetrahydroalstonine
296	67F	16617.6	6.78966		118	Difluorotetrahydroalstonine
297	45F	0	0		121	Difluorotetrahydroalstonine
298	46F	148156	6.86091		122	Difluorotetrahydroalstonine
299	47F	51750.7	6.56558		123	Difluorotetrahydroalstonine
300	56F	0	0		124	Difluorotetrahydroalstonine
301	57F	0	0		125	Difluorotetrahydroalstonine
302	67F	13098.9	6.7934		126	Difluorotetrahydroalstonine
303	45F	0	0		128	Difluorotetrahydroalstonine
304	46F	158354	6.86764		129	Difluorotetrahydroalstonine
305	47F	95028.7	6.58018		130	Difluorotetrahydroalstonine
306	56F	0	0		131	Difluorotetrahydroalstonine
307	57F	0	0		132	Difluorotetrahydroalstonine
308	67F	29858.1	6.78528		133	Difluorotetrahydroalstonine
309	IND	0	0		75	Difluoroalstonine
310	IND	0	0		87	Difluoroalstonine
311	IND	0	0		100	Difluoroalstonine
312	45F	19452.3	7.06864		113	Difluoroalstonine
313	46F	66128.9	7.08242		114	Difluoroalstonine
314	47F	59910.1	6.95225		115	Difluoroalstonine
315	56F	773990	7.05876		116	Difluoroalstonine
316	57F	195118	6.95703		117	Difluoroalstonine
317	67F	869012	6.9931		118	Difluoroalstonine
318	45F	27672.8	7.06249		121	Difluoroalstonine
319	46F	66516.7	7.08551		122	Difluoroalstonine
320	47F	43113.5	6.95434		123	Difluoroalstonine
321	56F	694341	7.05766		124	Difluoroalstonine
322	57F	227581	6.9674		125	Difluoroalstonine
323	67F	931120	6.99719		126	Difluoroalstonine
324	45F	25268.7	7.06903		128	Difluoroalstonine
325	46F	65693	7.07177		129	Difluoroalstonine
326	47F	53219.6	6.96971		130	Difluoroalstonine
327	56F	818980	7.06418		131	Difluoroalstonine
328	57F	192583	6.95119		132	Difluoroalstonine
329	67F	915048	6.98894		133	Difluoroalstonine
