# Supplementary material for: Biosynthesis of natural and halogenated plant monoterpene indole alkaloids in yeast
Source: Nat Chem Biol. 2023 Nov 6;19(12):1551–60. doi: 10.1038/s41589-023-01430-2 (PMC10667104; doi:10.1038/s41589-023-01430-2)
Supplement: Supplementary file 15 — Statistical source data. [file 41589_2023_1430_MOESM15_ESM.xls]

## Sheet: Sheet1
	Filename	Area	RT	Peak Status	Sample ID	Compound	order
0	4F	8.60729e+07	5.30228		76	Fluorotryptophan	1
1	4F	8.28816e+07	5.26928		77	Fluorotryptophan	1
2	4F	8.15714e+07	5.30127		78	Fluorotryptophan	1
3	4F	7.5748e+08	5.62939		76	Fluorotryptamine	2
4	4F	7.9314e+08	5.61805		77	Fluorotryptamine	2
5	4F	7.41734e+08	5.6334		78	Fluorotryptamine	2
6	4F	0	0		76	Fluorostrictosidine	3
7	4F	0	0		77	Fluorostrictosidine	3
8	4F	0	0		78	Fluorostrictosidine	3
9	4F	6.28733e+06	6.91485		76	Fluoroajmalicine	5
10	4F	5.37483e+06	6.90862		77	Fluoroajmalicine	5
11	4F	5.92452e+06	6.9013		78	Fluoroajmalicine	5
12	4F	1.93134e+08	6.99212		76	Fluoroserpentine	7
13	4F	1.6974e+08	6.98693		77	Fluoroserpentine	7
14	4F	1.94359e+08	6.9013		78	Fluoroserpentine	7
15	5F	4.79868e+07	5.23316		89	Fluorotryptophan	1
16	5F	4.56015e+07	5.22171		90	Fluorotryptophan	1
17	5F	4.40221e+07	5.23457		91	Fluorotryptophan	1
18	5F	2.8729e+08	5.56462		89	Fluorotryptamine	2
19	5F	3.09118e+08	5.52923		90	Fluorotryptamine	2
20	5F	2.72163e+08	5.56247		91	Fluorotryptamine	2
21	5F	0	0		89	Fluorostrictosidine	3
22	5F	0	0		90	Fluorostrictosidine	3
23	5F	49816	6.46565		91	Fluorostrictosidine	3
24	5F	4.0652e+06	6.86454		89	Fluoroajmalicine	5
25	5F	3.29649e+06	6.85938		90	Fluoroajmalicine	5
26	5F	3.55948e+06	6.86833		91	Fluoroajmalicine	5
27	5F	3.00655e+07	6.8843		89	Fluoroserpentine	7
28	5F	2.75635e+07	6.89895		90	Fluoroserpentine	7
29	5F	2.72455e+07	6.88798		91	Fluoroserpentine	7
30	6F	1.37761e+07	5.25017		101	Fluorotryptophan	1
31	6F	1.12984e+07	5.2491		102	Fluorotryptophan	1
32	6F	1.26232e+07	5.25706		103	Fluorotryptophan	1
33	6F	2.17836e+08	5.56005		101	Fluorotryptamine	2
34	6F	2.17402e+08	5.5772		102	Fluorotryptamine	2
35	6F	2.04466e+08	5.57124		103	Fluorotryptamine	2
36	6F	0	0		101	Fluorostrictosidine	3
37	6F	359824	6.47636		102	Fluorostrictosidine	3
38	6F	449681	6.49075		103	Fluorostrictosidine	3
39	6F	1.92866e+07	6.91921		101	Fluoroajmalicine	5
40	6F	1.57558e+07	6.89404		102	Fluoroajmalicine	5
41	6F	1.72032e+07	6.89012		103	Fluoroajmalicine	5
42	6F	4.75978e+08	6.91921		101	Fluoroserpentine	7
43	6F	3.80359e+08	6.93305		102	Fluoroserpentine	7
44	6F	4.32951e+08	6.92939		103	Fluoroserpentine	7
45	7F	7.56442e+07	5.26914		114	Fluorotryptophan	1
46	7F	6.58245e+07	5.29536		115	Fluorotryptophan	1
47	7F	6.67115e+07	5.28608		116	Fluorotryptophan	1
48	7F	3.17946e+08	5.58029		114	Fluorotryptamine	2
49	7F	2.72423e+08	5.60297		115	Fluorotryptamine	2
50	7F	2.64049e+08	5.59804		116	Fluorotryptamine	2
51	7F	0	0		114	Fluorostrictosidine	3
52	7F	0	0		115	Fluorostrictosidine	3
53	7F	0	0		116	Fluorostrictosidine	3
54	7F	9.46773e+06	6.87518		114	Fluoroajmalicine	5
55	7F	7.48488e+06	6.87561		115	Fluoroajmalicine	5
56	7F	7.21507e+06	6.87063		116	Fluoroajmalicine	5
57	7F	7.49684e+08	6.83547		114	Fluoroserpentine	7
58	7F	1.12693e+09	6.83653		115	Fluoroserpentine	7
59	7F	1.44793e+09	6.83255		116	Fluoroserpentine	7
60	IND	0	0		70	Fluorotryptophan	1
61	IND	0	0		71	Fluorotryptophan	1
62	IND	0	0		72	Fluorotryptophan	1
63	IND	99610.3	5.67792		70	Fluorotryptamine	2
64	IND	115628	5.65754		71	Fluorotryptamine	2
65	IND	135010	5.6841		72	Fluorotryptamine	2
66	IND	0	0		70	Fluorostrictosidine	3
67	IND	0	0		71	Fluorostrictosidine	3
68	IND	0	0		72	Fluorostrictosidine	3
69	IND	0	0		70	Fluoroajmalicine	5
70	IND	0	0		71	Fluoroajmalicine	5
71	IND	0	0		72	Fluoroajmalicine	5
72	IND	0	0		70	Fluoroserpentine	7
73	IND	0	0		71	Fluoroserpentine	7
74	IND	0	0		72	Fluoroserpentine	7
75	4CL	3.22552e+08	5.76019		126	Chlorotryptophan	1
76	4CL	3.09624e+08	5.75069		127	Chlorotryptophan	1
77	4CL	2.94446e+08	5.75347		128	Chlorotryptophan	1
78	4CL	2.31303e+08	6.05142		126	Chlorotryptamine	2
79	4CL	2.1262e+08	6.04297		127	Chlorotryptamine	2
80	4CL	2.0241e+08	6.04448		128	Chlorotryptamine	2
81	4CL	0	0		126	Chlorostrictosidine	3
82	4CL	0	0		127	Chlorostrictosidine	3
83	4CL	0	0		128	Chlorostrictosidine	3
84	4CL	206331	7.13832		126	Chloroajmalicine	5
85	4CL	181320	7.14437		127	Chloroajmalicine	5
86	4CL	205651	7.12699		128	Chloroajmalicine	5
87	4CL	141757	7.24268		126	Chloroserpentine	7
88	4CL	207216	7.24407		127	Chloroserpentine	7
89	4CL	259874	7.24903		128	Chloroserpentine	7
90	5CL	1.47142e+08	5.8204		139	Chlorotryptophan	1
91	5CL	1.4476e+08	5.81458		140	Chlorotryptophan	1
92	5CL	1.17561e+08	5.80623		141	Chlorotryptophan	1
93	5CL	9.17843e+07	6.12934		139	Chlorotryptamine	2
94	5CL	7.18716e+07	6.14466		140	Chlorotryptamine	2
95	5CL	7.3616e+07	6.13616		141	Chlorotryptamine	2
96	5CL	0	0		139	Chlorostrictosidine	3
97	5CL	9468.42	7.00598		140	Chlorostrictosidine	3
98	5CL	10033.9	6.99721		141	Chlorostrictosidine	3
99	5CL	0	0		139	Chloroajmalicine	5
100	5CL	0	0		140	Chloroajmalicine	5
101	5CL	0	0		141	Chloroajmalicine	5
102	5CL	119343	7.21387		139	Chloroserpentine	7
103	5CL	130446	7.22644		140	Chloroserpentine	7
104	5CL	145374	7.21793		141	Chloroserpentine	7
105	6CL	2.28026e+07	5.85912		151	Chlorotryptophan	1
106	6CL	2.18756e+07	5.86305		152	Chlorotryptophan	1
107	6CL	2.29199e+07	5.87878		153	Chlorotryptophan	1
108	6CL	6.9746e+07	6.14727		151	Chlorotryptamine	2
109	6CL	7.08832e+07	6.15295		152	Chlorotryptamine	2
110	6CL	6.73522e+07	6.16809		153	Chlorotryptamine	2
111	6CL	0	0		151	Chlorostrictosidine	3
112	6CL	0	0		152	Chlorostrictosidine	3
113	6CL	0	0		153	Chlorostrictosidine	3
114	6CL	0	0		151	Chloroajmalicine	5
115	6CL	0	0		152	Chloroajmalicine	5
116	6CL	0	0		153	Chloroajmalicine	5
117	6CL	65816.8	7.251		151	Chloroserpentine	7
118	6CL	67589.9	7.26018		152	Chloroserpentine	7
119	6CL	94467	7.2749		153	Chloroserpentine	7
120	7CL	5.03834e+07	5.79987		73	Chlorotryptophan	1
121	7CL	4.88626e+07	5.78123		74	Chlorotryptophan	1
122	7CL	4.80442e+07	5.78561		75	Chlorotryptophan	1
123	7CL	2.09832e+08	6.07071		73	Chlorotryptamine	2
124	7CL	1.94195e+08	6.07178		74	Chlorotryptamine	2
125	7CL	2.01792e+08	6.09688		75	Chlorotryptamine	2
126	7CL	13001.2	6.99352		73	Chlorostrictosidine	3
127	7CL	0	0		74	Chlorostrictosidine	3
128	7CL	0	0		75	Chlorostrictosidine	3
129	7CL	584169	7.15405		73	Chloroajmalicine	5
130	7CL	537112	7.15657		74	Chloroajmalicine	5
131	7CL	577311	7.16175		75	Chloroajmalicine	5
132	7CL	8.34021e+06	7.11405		73	Chloroserpentine	7
133	7CL	8.88948e+06	7.11637		74	Chloroserpentine	7
134	7CL	8.50281e+06	7.12172		75	Chloroserpentine	7
135	IND	0	0		70	Chlorotryptophan	1
136	IND	0	0		71	Chlorotryptophan	1
137	IND	0	0		72	Chlorotryptophan	1
138	IND	0	0		70	Chlorotryptamine	2
139	IND	0	0		71	Chlorotryptamine	2
140	IND	52634.9	6.10621		72	Chlorotryptamine	2
141	IND	11811.4	7.00268		70	Chlorostrictosidine	3
142	IND	0	0		71	Chlorostrictosidine	3
143	IND	12830.6	7.00839		72	Chlorostrictosidine	3
144	IND	0	0		70	Chloroajmalicine	5
145	IND	0	0		71	Chloroajmalicine	5
146	IND	0	0		72	Chloroajmalicine	5
147	IND	0	0		70	Chloroserpentine	7
148	IND	0	0		71	Chloroserpentine	7
149	IND	0	0		72	Chloroserpentine	7
150	4BR	5.96003e+07	5.88148		79	Bromotryptophan	1
151	4BR	5.3888e+07	5.88531		80	Bromotryptophan	1
152	4BR	5.15478e+07	5.8898		81	Bromotryptophan	1
153	4BR	1.08572e+06	6.15076		79	Bromotryptamine	2
154	4BR	948813	6.15247		80	Bromotryptamine	2
155	4BR	759782	6.15845		81	Bromotryptamine	2
156	4BR	0	0		79	Bromostrictosidine	3
157	4BR	0	0		80	Bromostrictosidine	3
158	4BR	0	0		81	Bromostrictosidine	3
159	4BR	0	0		79	Bromoajmalicine	5
160	4BR	0	0		80	Bromoajmalicine	5
161	4BR	0	0		81	Bromoajmalicine	5
162	4BR	0	0		79	Bromoserpentine	7
163	4BR	0	0		80	Bromoserpentine	7
164	4BR	0	0		81	Bromoserpentine	7
165	5BR	4.88188e+06	5.96139		92	Bromotryptophan	1
166	5BR	5.97376e+06	5.95583		93	Bromotryptophan	1
167	5BR	4.71065e+06	5.96472		94	Bromotryptophan	1
168	5BR	655447	6.28908		92	Bromotryptamine	2
169	5BR	600739	6.2812		93	Bromotryptamine	2
170	5BR	590868	6.29244		94	Bromotryptamine	2
171	5BR	0	0		92	Bromostrictosidine	3
172	5BR	0	0		93	Bromostrictosidine	3
173	5BR	0	0		94	Bromostrictosidine	3
174	5BR	0	0		92	Bromoajmalicine	5
175	5BR	0	0		93	Bromoajmalicine	5
176	5BR	0	0		94	Bromoajmalicine	5
177	5BR	0	0		92	Bromoserpentine	7
178	5BR	0	0		93	Bromoserpentine	7
179	5BR	0	0		94	Bromoserpentine	7
180	6BR	3.8803e+06	6.00963		104	Bromotryptophan	1
181	6BR	3.9351e+06	6.02361		105	Bromotryptophan	1
182	6BR	3.6529e+06	6.00615		106	Bromotryptophan	1
183	6BR	2.21979e+06	6.31623		104	Bromotryptamine	2
184	6BR	2.12943e+06	6.30812		105	Bromotryptamine	2
185	6BR	2.4396e+06	6.31195		106	Bromotryptamine	2
186	6BR	0	0		104	Bromostrictosidine	3
187	6BR	0	0		105	Bromostrictosidine	3
188	6BR	0	0		106	Bromostrictosidine	3
189	6BR	0	0		104	Bromoajmalicine	5
190	6BR	0	0		105	Bromoajmalicine	5
191	6BR	0	0		106	Bromoajmalicine	5
192	6BR	0	0		104	Bromoserpentine	7
193	6BR	0	0		105	Bromoserpentine	7
194	6BR	0	0		106	Bromoserpentine	7
195	7BR	3.09044e+07	5.91066		117	Bromotryptophan	1
196	7BR	3.42261e+07	5.92016		118	Bromotryptophan	1
197	7BR	2.85164e+07	5.89584		119	Bromotryptophan	1
198	7BR	1.99264e+08	6.19937		117	Bromotryptamine	2
199	7BR	1.79804e+08	6.20738		118	Bromotryptamine	2
200	7BR	1.83641e+08	6.20471		119	Bromotryptamine	2
201	7BR	0	0		117	Bromostrictosidine	3
202	7BR	0	0		118	Bromostrictosidine	3
203	7BR	0	0		119	Bromostrictosidine	3
204	7BR	54520.7	7.24059		117	Bromoajmalicine	5
205	7BR	53695.7	7.22548		118	Bromoajmalicine	5
206	7BR	45168.5	7.22738		119	Bromoajmalicine	5
207	7BR	869668	7.1806		117	Bromoserpentine	7
208	7BR	799714	7.18556		118	Bromoserpentine	7
209	7BR	842238	7.18733		119	Bromoserpentine	7
210	IND	0	0		70	Bromotryptophan	1
211	IND	0	0		71	Bromotryptophan	1
212	IND	0	0		72	Bromotryptophan	1
213	IND	0	0		70	Bromotryptamine	2
214	IND	0	0		71	Bromotryptamine	2
215	IND	0	0		72	Bromotryptamine	2
216	IND	0	0		70	Bromostrictosidine	3
217	IND	0	0		71	Bromostrictosidine	3
218	IND	0	0		72	Bromostrictosidine	3
219	IND	0	0		70	Bromoajmalicine	5
220	IND	0	0		71	Bromoajmalicine	5
221	IND	0	0		72	Bromoajmalicine	5
222	IND	0	0		70	Bromoserpentine	7
223	IND	0	0		71	Bromoserpentine	7
224	IND	0	0		72	Bromoserpentine	7
225	45F	1.92759e+08	5.59205		129	Difluorotryptophan	1
226	45F	2.16335e+08	5.56479		130	Difluorotryptophan	1
227	45F	1.8016e+08	5.59147		131	Difluorotryptophan	1
228	45F	8.93144e+08	5.91622		129	Difluorotryptamine	2
229	45F	1.00741e+09	5.89076		130	Difluorotryptamine	2
230	45F	9.52288e+08	5.91718		131	Difluorotryptamine	2
231	45F	0	0		129	Difluorostrictosidine	3
232	45F	0	0		130	Difluorostrictosidine	3
233	45F	0	0		131	Difluorostrictosidine	3
234	45F	16097.4	6.48868		129	Difluoroajmalicine	5
235	45F	31770.1	6.54453		130	Difluoroajmalicine	5
236	45F	41484.5	6.51097		131	Difluoroajmalicine	5
237	45F	4.74413e+06	7.11239		129	Difluoroserpentine	7
238	45F	4.45531e+06	7.10949		130	Difluoroserpentine	7
239	45F	4.38499e+06	7.1156		131	Difluoroserpentine	7
240	46F	1.67547e+08	5.60954		142	Difluorotryptophan	1
241	46F	2.0874e+08	5.62066		143	Difluorotryptophan	1
242	46F	1.59541e+08	5.62796		144	Difluorotryptophan	1
243	46F	4.99676e+08	5.95265		142	Difluorotryptamine	2
244	46F	5.48492e+08	5.94402		143	Difluorotryptamine	2
245	46F	4.64773e+08	5.95041		144	Difluorotryptamine	2
246	46F	54677.3	6.74521		142	Difluorostrictosidine	3
247	46F	70541.3	6.75359		143	Difluorostrictosidine	3
248	46F	125509	6.76869		144	Difluorostrictosidine	3
249	46F	23805.1	6.68536		142	Difluoroajmalicine	5
250	46F	0	0		143	Difluoroajmalicine	5
251	46F	25673.6	6.72791		144	Difluoroajmalicine	5
252	46F	4.48454e+06	7.09291		142	Difluoroserpentine	7
253	46F	3.51863e+06	7.01626		143	Difluoroserpentine	7
254	46F	3.74905e+06	7.00921		144	Difluoroserpentine	7
255	47F	0	0		154	Difluorotryptophan	1
256	47F	3.27742e+08	5.52552		155	Difluorotryptophan	1
257	47F	2.72439e+08	5.54832		156	Difluorotryptophan	1
258	47F	4.3956e+08	5.85199		154	Difluorotryptamine	2
259	47F	4.52581e+08	5.87216		155	Difluorotryptamine	2
260	47F	4.15742e+08	5.87324		156	Difluorotryptamine	2
261	47F	0	0		154	Difluorostrictosidine	3
262	47F	0	0		155	Difluorostrictosidine	3
263	47F	0	0		156	Difluorostrictosidine	3
264	47F	0	0		154	Difluoroajmalicine	5
265	47F	14918.3	6.5651		155	Difluoroajmalicine	5
266	47F	14195.4	6.70978		156	Difluoroajmalicine	5
267	47F	2.01474e+06	6.88633		154	Difluoroserpentine	7
268	47F	2.07143e+06	6.88529		155	Difluoroserpentine	7
269	47F	1.94915e+06	6.88968		156	Difluoroserpentine	7
270	56F	9.7467e+07	5.57576		10	Difluorotryptophan	1
271	56F	7.42329e+07	5.59061		11	Difluorotryptophan	1
272	56F	8.8867e+07	5.6069		12	Difluorotryptophan	1
273	56F	3.4813e+08	5.89787		10	Difluorotryptamine	2
274	56F	2.97623e+08	5.89192		11	Difluorotryptamine	2
275	56F	3.3055e+08	5.90741		12	Difluorotryptamine	2
276	56F	716316	6.71242		10	Difluorostrictosidine	3
277	56F	681581	6.70405		11	Difluorostrictosidine	3
278	56F	726789	6.7209		12	Difluorostrictosidine	3
279	56F	0	0		10	Difluoroajmalicine	5
280	56F	0	0		11	Difluoroajmalicine	5
281	56F	0	0		12	Difluoroajmalicine	5
282	56F	1.77849e+06	7.03344		10	Difluoroserpentine	7
283	56F	1.65571e+06	7.12434		11	Difluoroserpentine	7
284	56F	1.73285e+06	7.10449		12	Difluoroserpentine	7
285	57F	1.74968e+08	5.58661		13	Difluorotryptophan	1
286	57F	1.93744e+08	5.61175		14	Difluorotryptophan	1
287	57F	1.73666e+08	5.57119		15	Difluorotryptophan	1
288	57F	2.75576e+08	5.90696		13	Difluorotryptamine	2
289	57F	2.86118e+08	5.93256		14	Difluorotryptamine	2
290	57F	2.55612e+08	5.91517		15	Difluorotryptamine	2
291	57F	0	0		13	Difluorostrictosidine	3
292	57F	0	0		14	Difluorostrictosidine	3
293	57F	0	0		15	Difluorostrictosidine	3
294	57F	0	0		13	Difluoroajmalicine	5
295	57F	9982.23	6.74511		14	Difluoroajmalicine	5
296	57F	0	0		15	Difluoroajmalicine	5
297	57F	869989	7.11862		13	Difluoroserpentine	7
298	57F	456831	7.12596		14	Difluoroserpentine	7
299	57F	908615	7.12803		15	Difluoroserpentine	7
300	67F	9.39751e+07	5.63559		16	Difluorotryptophan	1
301	67F	8.97916e+07	5.63918		17	Difluorotryptophan	1
302	67F	1.03249e+08	5.61602		18	Difluorotryptophan	1
303	67F	1.73918e+08	5.93515		16	Difluorotryptamine	2
304	67F	1.71216e+08	5.93957		17	Difluorotryptamine	2
305	67F	2.16838e+08	5.91542		18	Difluorotryptamine	2
306	67F	39456.5	6.7078		16	Difluorostrictosidine	3
307	67F	41795.7	6.71347		17	Difluorostrictosidine	3
308	67F	40581.2	6.71057		18	Difluorostrictosidine	3
309	67F	0	0		16	Difluoroajmalicine	5
310	67F	0	0		17	Difluoroajmalicine	5
311	67F	13991.6	6.60982		18	Difluoroajmalicine	5
312	67F	3.89194e+06	7.00685		16	Difluoroserpentine	7
313	67F	3.71489e+06	6.99252		17	Difluoroserpentine	7
314	67F	3.9342e+06	6.9898		18	Difluoroserpentine	7
315	IND	0	0		70	Difluorotryptophan	1
316	IND	0	0		71	Difluorotryptophan	1
317	IND	0	0		72	Difluorotryptophan	1
318	IND	0	0		70	Difluorotryptamine	2
319	IND	0	0		71	Difluorotryptamine	2
320	IND	0	0		72	Difluorotryptamine	2
321	IND	0	0		70	Difluorostrictosidine	3
322	IND	0	0		71	Difluorostrictosidine	3
323	IND	0	0		72	Difluorostrictosidine	3
324	IND	112790	6.50842		70	Difluoroajmalicine	5
325	IND	140272	6.50827		71	Difluoroajmalicine	5
326	IND	67941.9	6.47411		72	Difluoroajmalicine	5
327	IND	0	0		70	Difluoroserpentine	7
328	IND	0	0		71	Difluoroserpentine	7
329	IND	0	0		72	Difluoroserpentine	7
